# Supplementary material for: Redetermined crystal structure of N-(β-carb­oxy­eth­yl)-α-isoleucine
Source: Acta Crystallogr E Crystallogr Commun. 2015 Aug 22;71(Pt 9):o665–6. doi: 10.1107/S2056989015014498 (PMC4555364; doi:10.1107/S2056989015014498)
Supplement: Supplementary file 1 [file e-71-0o665-sup1.cif]

##############################################################################
#                                                                            #
# This CIF contains the data in a paper accepted for publication in          #
# Acta Crystallographica Section E. It conforms to the requirements of       #
# Notes for Authors for Acta Crystallographica Section E, and has been       #
# peer reviewed under the auspices of the IUCr Commission on Journals.       #
#                                                                            #
# Full details of the Crystallographic Information File format               #
# are given in the paper "The Crystallographic Information File (CIF):       #
# a New Standard Archive File for Crystallography" by S. R. Hall, F. H.      #
# Allen and I. D. Brown [Acta Cryst. (1991), A47, 655-685].                  #
#                                                                            #
# The current version of the core CIF dictionary is obtainable from          #
# ftp://ftp.iucr.org/pub/cif_core.dic.                                       #
#                                                                            #
# Software is freely available for graphical display of the structure(s)     #
# in this CIF. For information consult the CIF software page                 #
# http://www.iucr.org/resources/cif/software.                                #
#                                                                            #
# This file may be used for bona fide research purposes within the           #
# scientific community so long as proper attribution is given to the journal # 
# article from which it was obtained.                                        #
#                                                                            #
##############################################################################
data_I
_audit_creation_method     'SHELXL-2014/7'
_database_code_depnum_ccdc_archive     'CCDC 1416394'
_chemical_name_systematic
;
(2<i>S</i>,3<i>S</i>)-2-[(2-Carbamoylethyl)azaniumyl]-3-methylpentanoate
;
_chemical_name_common     'N-(\b-Carboxyethyl)-\a-isoleucine'
_chemical_formula_moiety     'C9 H18 N2 O3'
_chemical_formula_sum     'C9 H18 N2 O3'
_chemical_formula_iupac     'C9 H18 N2 O3'
_chemical_formula_weight     202.25
_chemical_melting_point     ?
_shelx_space_group_comment
;
The symmetry employed for this shelxl refinement is uniquely defined
by the following loop, which should always be used as a source of
symmetry information in preference to the above space-group names.
They are only intended as comments.
;
_space_group_crystal_system     orthorhombic
_space_group_name_H-M_alt     'P 21 21 21'
_space_group_name_Hall     'P 2ac 2ab'
loop_
    _space_group_symop_operation_xyz
    'x, y, z'
    '-x+1/2, -y, z+1/2'
    'x+1/2, -y+1/2, -z'
    '-x, y+1/2, -z+1/2'
_cell_length_a     5.2996(5)
_cell_length_b     9.0053(7)
_cell_length_c     23.211(2)
_cell_angle_alpha     90
_cell_angle_beta     90
_cell_angle_gamma     90
_cell_volume     1107.75(17)
_cell_formula_units_Z     4
_cell_measurement_reflns_used     ?
_cell_measurement_theta_min     ?
_cell_measurement_theta_max     ?
_cell_measurement_temperature     293(2)
_exptl_crystal_description     needle
_exptl_crystal_colour     colourless
_exptl_crystal_size_max     0.26
_exptl_crystal_size_mid     0.18
_exptl_crystal_size_min     0.10
_exptl_crystal_density_diffrn     1.213
_exptl_crystal_density_meas     1.21
_exptl_crystal_density_method     'floatation method'
_exptl_crystal_F_000     440
_exptl_absorpt_coefficient_mu     0.091
_exptl_absorpt_correction_type     multi-scan
_exptl_absorpt_process_details
;
(SADABS; Bruker, 2009)
;
_shelx_estimated_absorpt_T_min     ?
_shelx_estimated_absorpt_T_max     ?
_exptl_absorpt_correction_T_min     0.97
_exptl_absorpt_correction_T_max     0.99
_diffrn_ambient_temperature     293(2)
_diffrn_radiation_type     MoK\a
_diffrn_radiation_wavelength     0.71073
_diffrn_measurement_device_type     'Bruker APEXII CCD'
_diffrn_measurement_method     '\w and \f scans'
_diffrn_detector_area_resol_mean     ?
_diffrn_reflns_number     22904
_diffrn_reflns_av_R_equivalents     0.0357
_diffrn_reflns_theta_min     2.426
_diffrn_reflns_theta_max     29.937
_diffrn_reflns_theta_full     25.242
_diffrn_measured_fraction_theta_max     0.983
_diffrn_measured_fraction_theta_full     0.999
_diffrn_reflns_limit_h_min     -7
_diffrn_reflns_limit_h_max     7
_diffrn_reflns_limit_k_min     -12
_diffrn_reflns_limit_k_max     11
_diffrn_reflns_limit_l_min     -31
_diffrn_reflns_limit_l_max     32
_refine_special_details
;
Refined as a 2-component perfect inversion twin.
;
_reflns_number_total     3127
_reflns_number_gt     2538
_reflns_threshold_expression     'I > 2\s(I)'
_refine_ls_structure_factor_coef     Fsqd
_refine_ls_matrix_type     full
_refine_ls_R_factor_all     0.0624
_refine_ls_R_factor_gt     0.0423
_refine_ls_wR_factor_gt     0.0934
_refine_ls_wR_factor_ref     0.1015
_refine_ls_goodness_of_fit_ref     1.084
_refine_ls_restrained_S_all     1.084
_refine_ls_number_reflns     3127
_refine_ls_number_parameters     146
_refine_ls_number_restraints     0
_refine_ls_hydrogen_treatment     mixed
_refine_ls_weighting_scheme     calc
_refine_ls_weighting_details
              'w=1/[\s^2^(Fo^2^)+(0.0479P)^2^+0.1014P] where P=(Fo^2^+2Fc^2^)/3'
_atom_sites_solution_hydrogens     mixed
_atom_sites_solution_primary     ?
_atom_sites_solution_secondary     ?
_refine_ls_shift/su_max     0.000
_refine_ls_shift/su_mean     0.000
_refine_diff_density_max     0.302
_refine_diff_density_min     -0.192
_refine_ls_extinction_method     ?
_refine_ls_extinction_coef     ?
_refine_ls_extinction_expression     ?
_refine_ls_abs_structure_details
;
 Refined as a perfect inversion twin.
;
_refine_ls_abs_structure_Flack     0.5
loop_
    _atom_type_symbol
    _atom_type_description
    _atom_type_scat_dispersion_real
    _atom_type_scat_dispersion_imag
    _atom_type_scat_source
    'C' 'C' 0.0033 0.0016
                         'International Tables Vol C Tables 4.2.6.8 and 6.1.1.4'
    'H' 'H' 0.0000 0.0000
                         'International Tables Vol C Tables 4.2.6.8 and 6.1.1.4'
    'N' 'N' 0.0061 0.0033
                         'International Tables Vol C Tables 4.2.6.8 and 6.1.1.4'
    'O' 'O' 0.0106 0.0060
                         'International Tables Vol C Tables 4.2.6.8 and 6.1.1.4'
_computing_data_collection
;
APEX2 (Bruker, 2009)
;
_computing_cell_refinement
;
SAINT (Bruker, 2009)
;
_computing_data_reduction
;
SAINT (Bruker, 2009)
;
_computing_structure_solution
;
SHELXS2013 (Sheldrick, 2008)
;
_computing_structure_refinement
;
SHELXL2014 (Sheldrick, 2015)
;
_computing_molecular_graphics
;
PLATON (Spek, 2009)
;
_computing_publication_material
;
SHELXL2014 (Sheldrick, 2015)
;
loop_
    _atom_site_type_symbol
    _atom_site_label
    _atom_site_fract_x
    _atom_site_fract_y
    _atom_site_fract_z
    _atom_site_U_iso_or_equiv
    _atom_site_adp_type
    _atom_site_calc_flag
    _atom_site_occupancy
    _atom_site_disorder_assembly
    _atom_site_disorder_group
    O O1 0.2868(2) 0.54162(13) 0.74549(7) 0.0379(4) Uani d 1 . .
    O O2 0.2473(3) 0.77532(13) 0.71778(7) 0.0383(4) Uani d 1 . .
    O O3 0.6665(3) 0.6614(2) 0.94137(7) 0.0550(5) Uani d 1 . .
    N N1 0.7861(3) 0.57896(16) 0.76272(6) 0.0213(3) Uani d 1 . .
    N N2 1.0857(4) 0.6555(3) 0.95384(9) 0.0475(5) Uani d 1 . .
    C C5 0.7705(8) 0.7167(5) 0.55526(12) 0.0942(12) Uani d 1 . .
    H H5A 0.9472 0.7357 0.5606 0.141 Uiso calc 1 . .
    H H5B 0.7017 0.7884 0.5290 0.141 Uiso calc 1 . .
    H H5C 0.7479 0.6188 0.5398 0.141 Uiso calc 1 . .
    C C4 0.6370(5) 0.7281(3) 0.61215(10) 0.0506(6) Uani d 1 . .
    H H4A 0.4584 0.7101 0.6062 0.061 Uiso calc 1 . .
    H H4B 0.6555 0.8285 0.6267 0.061 Uiso calc 1 . .
    C C3 0.7352(4) 0.6194(2) 0.65736(8) 0.0329(4) Uani d 1 . .
    H H3 0.9199 0.6235 0.6558 0.040 Uiso calc 1 . .
    C C6 0.6603(6) 0.4612(3) 0.64363(10) 0.0571(7) Uani d 1 . .
    H H6A 0.7232 0.3961 0.6731 0.086 Uiso calc 1 . .
    H H6B 0.7304 0.4330 0.6071 0.086 Uiso calc 1 . .
    H H6C 0.4797 0.4540 0.6420 0.086 Uiso calc 1 . .
    C C2 0.6583(3) 0.66957(19) 0.71782(7) 0.0224(4) Uani d 1 . .
    H H2 0.7123 0.7729 0.7227 0.027 Uiso calc 1 . .
    C C1 0.3732(3) 0.66295(19) 0.72788(8) 0.0244(4) Uani d 1 . .
    C C7 0.7684(4) 0.6481(2) 0.82050(8) 0.0297(4) Uani d 1 . .
    H H7A 0.5926 0.6536 0.8319 0.036 Uiso calc 1 . .
    H H7B 0.8340 0.7485 0.8187 0.036 Uiso calc 1 . .
    C C8 0.9134(4) 0.5614(2) 0.86493(8) 0.0354(5) Uani d 1 . .
    H H8A 1.0912 0.5611 0.8551 0.042 Uiso calc 1 . .
    H H8B 0.8547 0.4594 0.8655 0.042 Uiso calc 1 . .
    C C9 0.8776(4) 0.6301(2) 0.92372(8) 0.0348(4) Uani d 1 . .
    H H1N1 0.723(4) 0.488(2) 0.7648(9) 0.029(5) Uiso d 1 . .
    H H2N1 0.947(4) 0.568(2) 0.7544(9) 0.027(5) Uiso d 1 . .
    H H2N2 1.228(6) 0.631(3) 0.9411(11) 0.051(7) Uiso d 1 . .
    H H1N2 1.082(6) 0.697(3) 0.9890(13) 0.064(9) Uiso d 1 . .
loop_
    _atom_site_aniso_label
    _atom_site_aniso_U_11
    _atom_site_aniso_U_22
    _atom_site_aniso_U_33
    _atom_site_aniso_U_12
    _atom_site_aniso_U_13
    _atom_site_aniso_U_23
    O1 0.0150(6) 0.0337(7) 0.0651(10) -0.0005(5) 0.0039(6) 0.0146(6)
    O2 0.0213(7) 0.0261(6) 0.0675(10) 0.0044(6) -0.0089(7) -0.0012(6)
    O3 0.0324(8) 0.0925(14) 0.0400(9) 0.0071(9) 0.0034(7) -0.0200(8)
    N1 0.0129(6) 0.0224(7) 0.0287(8) -0.0001(5) 0.0007(5) -0.0012(6)
    N2 0.0339(11) 0.0737(15) 0.0348(10) -0.0011(10) -0.0030(8) -0.0149(10)
    C5 0.101(3) 0.142(3) 0.0405(15) -0.019(3) 0.0009(16) 0.0249(17)
    C4 0.0549(15) 0.0597(14) 0.0371(11) -0.0110(12) -0.0076(11) 0.0114(11)
    C3 0.0225(9) 0.0464(11) 0.0299(9) -0.0034(9) 0.0010(8) -0.0003(8)
    C6 0.080(2) 0.0488(14) 0.0423(13) 0.0016(14) 0.0050(13) -0.0135(11)
    C2 0.0141(7) 0.0235(8) 0.0296(8) -0.0012(6) -0.0007(6) 0.0019(7)
    C1 0.0142(7) 0.0270(8) 0.0319(9) -0.0006(7) -0.0014(7) -0.0027(7)
    C7 0.0266(9) 0.0320(9) 0.0305(9) 0.0073(8) -0.0013(7) -0.0079(7)
    C8 0.0320(11) 0.0428(11) 0.0313(10) 0.0088(9) -0.0057(8) -0.0070(9)
    C9 0.0319(10) 0.0430(11) 0.0295(9) 0.0018(9) -0.0019(9) -0.0027(8)
_geom_special_details
;
All e.s.d.'s (except the e.s.d. in the dihedral angle between two l.s. planes)
are estimated using the full covariance matrix. The cell e.s.d.'s are taken
into account individually in the estimation of e.s.d.'s in distances, angles
and torsion angles; correlations between e.s.d.'s in cell parameters are only
used when they are defined by crystal symmetry. An approximate (isotropic)
treatment of cell e.s.d.'s is used for estimating e.s.d.'s involving l.s.
planes.
;
loop_
    _geom_bond_atom_site_label_1
    _geom_bond_atom_site_label_2
    _geom_bond_site_symmetry_2
    _geom_bond_distance
    _geom_bond_publ_flag
    O1 C1 . 1.253(2) ?
    O2 C1 . 1.234(2) ?
    O3 C9 . 1.224(3) ?
    N1 C7 . 1.481(2) ?
    N1 C2 . 1.487(2) ?
    N1 H1N1 . 0.89(2) ?
    N1 H2N1 . 0.88(2) ?
    N2 C9 . 1.326(3) ?
    N2 H2N2 . 0.84(3) ?
    N2 H1N2 . 0.90(3) ?
    C5 C4 . 1.502(4) ?
    C5 H5A . 0.9600 ?
    C5 H5B . 0.9600 ?
    C5 H5C . 0.9600 ?
    C4 C3 . 1.527(3) ?
    C4 H4A . 0.9700 ?
    C4 H4B . 0.9700 ?
    C3 C6 . 1.513(3) ?
    C3 C2 . 1.530(2) ?
    C3 H3 . 0.9800 ?
    C6 H6A . 0.9600 ?
    C6 H6B . 0.9600 ?
    C6 H6C . 0.9600 ?
    C2 C1 . 1.530(2) ?
    C2 H2 . 0.9800 ?
    C7 C8 . 1.504(3) ?
    C7 H7A . 0.9700 ?
    C7 H7B . 0.9700 ?
    C8 C9 . 1.510(3) ?
    C8 H8A . 0.9700 ?
    C8 H8B . 0.9700 ?
loop_
    _geom_angle_atom_site_label_1
    _geom_angle_atom_site_label_2
    _geom_angle_atom_site_label_3
    _geom_angle_site_symmetry_1
    _geom_angle_site_symmetry_3
    _geom_angle
    _geom_angle_publ_flag
    C7 N1 C2 . . 112.03(13) ?
    C7 N1 H1N1 . . 108.3(13) ?
    C2 N1 H1N1 . . 111.9(14) ?
    C7 N1 H2N1 . . 107.9(14) ?
    C2 N1 H2N1 . . 110.4(14) ?
    H1N1 N1 H2N1 . . 106.1(19) ?
    C9 N2 H2N2 . . 121.0(18) ?
    C9 N2 H1N2 . . 122(2) ?
    H2N2 N2 H1N2 . . 117(3) ?
    C4 C5 H5A . . 109.5 ?
    C4 C5 H5B . . 109.5 ?
    H5A C5 H5B . . 109.5 ?
    C4 C5 H5C . . 109.5 ?
    H5A C5 H5C . . 109.5 ?
    H5B C5 H5C . . 109.5 ?
    C5 C4 C3 . . 113.6(2) ?
    C5 C4 H4A . . 108.9 ?
    C3 C4 H4A . . 108.9 ?
    C5 C4 H4B . . 108.9 ?
    C3 C4 H4B . . 108.9 ?
    H4A C4 H4B . . 107.7 ?
    C6 C3 C4 . . 111.70(19) ?
    C6 C3 C2 . . 113.68(17) ?
    C4 C3 C2 . . 110.48(17) ?
    C6 C3 H3 . . 106.9 ?
    C4 C3 H3 . . 106.9 ?
    C2 C3 H3 . . 106.9 ?
    C3 C6 H6A . . 109.5 ?
    C3 C6 H6B . . 109.5 ?
    H6A C6 H6B . . 109.5 ?
    C3 C6 H6C . . 109.5 ?
    H6A C6 H6C . . 109.5 ?
    H6B C6 H6C . . 109.5 ?
    N1 C2 C3 . . 111.07(14) ?
    N1 C2 C1 . . 108.74(14) ?
    C3 C2 C1 . . 113.06(15) ?
    N1 C2 H2 . . 107.9 ?
    C3 C2 H2 . . 107.9 ?
    C1 C2 H2 . . 107.9 ?
    O2 C1 O1 . . 125.42(16) ?
    O2 C1 C2 . . 118.20(15) ?
    O1 C1 C2 . . 116.38(15) ?
    N1 C7 C8 . . 111.73(14) ?
    N1 C7 H7A . . 109.3 ?
    C8 C7 H7A . . 109.3 ?
    N1 C7 H7B . . 109.3 ?
    C8 C7 H7B . . 109.3 ?
    H7A C7 H7B . . 107.9 ?
    C7 C8 C9 . . 110.04(16) ?
    C7 C8 H8A . . 109.7 ?
    C9 C8 H8A . . 109.7 ?
    C7 C8 H8B . . 109.7 ?
    C9 C8 H8B . . 109.7 ?
    H8A C8 H8B . . 108.2 ?
    O3 C9 N2 . . 122.98(19) ?
    O3 C9 C8 . . 120.75(18) ?
    N2 C9 C8 . . 116.27(19) ?
loop_
    _geom_torsion_atom_site_label_1
    _geom_torsion_atom_site_label_2
    _geom_torsion_atom_site_label_3
    _geom_torsion_atom_site_label_4
    _geom_torsion_site_symmetry_1
    _geom_torsion_site_symmetry_2
    _geom_torsion_site_symmetry_3
    _geom_torsion_site_symmetry_4
    _geom_torsion
    _geom_torsion_publ_flag
    C5 C4 C3 C6 . . . . -71.2(3) ?
    C5 C4 C3 C2 . . . . 161.2(2) ?
    C7 N1 C2 C3 . . . . 165.30(14) ?
    C7 N1 C2 C1 . . . . -69.67(18) ?
    C6 C3 C2 N1 . . . . 62.6(2) ?
    C4 C3 C2 N1 . . . . -170.95(17) ?
    C6 C3 C2 C1 . . . . -60.0(2) ?
    C4 C3 C2 C1 . . . . 66.5(2) ?
    N1 C2 C1 O2 . . . . 144.24(16) ?
    C3 C2 C1 O2 . . . . -91.9(2) ?
    N1 C2 C1 O1 . . . . -36.3(2) ?
    C3 C2 C1 O1 . . . . 87.5(2) ?
    C2 N1 C7 C8 . . . . -176.01(15) ?
    N1 C7 C8 C9 . . . . -176.58(17) ?
    C7 C8 C9 O3 . . . . 48.8(3) ?
    C7 C8 C9 N2 . . . . -130.4(2) ?
loop_
    _geom_hbond_atom_site_label_D
    _geom_hbond_atom_site_label_H
    _geom_hbond_atom_site_label_A
    _geom_hbond_site_symmetry_A
    _geom_hbond_distance_DH
    _geom_hbond_distance_HA
    _geom_hbond_distance_DA
    _geom_hbond_angle_DHA
    N1 H1N1 O2 4_646 0.89(2) 1.96(2) 2.7772(19) 152(2)
    N1 H2N1 O1 1_655 0.88(2) 1.83(2) 2.7047(19) 174(2)
    N2 H1N2 O3 3_567 0.90(3) 2.11(3) 2.970(3) 161(3)
    N2 H2N2 O3 1_655 0.84(3) 2.34(3) 3.092(3) 149(2)
    C2 H2 O1 4_656 0.98 2.53 3.469(2) 160.4
_shelx_hkl_file
;
   0  -1   0   -0.09    0.02
   0  -1   0   -0.10    0.02
   0   1   0   -0.14    0.01
   0   2   0  109.88    1.32
   0  -2   0  115.14    1.93
   0  -2   0  114.20    1.43
   0  -2   0  113.56    1.32
   0  -2   0  111.68    1.32
   0   2   0  103.20    1.41
   0   2   0  115.01    1.47
   0  -3   0   -0.02    0.05
   0  -3   0   -0.01    0.05
   0   3   0    0.05    0.03
   0   3   0    0.08    0.04
   0   3   0   -0.03    0.04
   0   3   0    0.00    0.05
   0  -3   0    0.08    0.09
   0  -3   0   -0.01    0.04
   0   4   0   33.21    0.52
   0  -4   0   33.90    0.95
   0  -4   0   34.52    0.49
   0  -4   0   33.73    0.49
   0   4   0   36.79    0.46
   0   4   0   32.62    0.52
   0  -4   0   34.21    0.56
   0   5   0   -0.04    0.06
   0   5   0    0.02    0.07
   0  -5   0   -0.09    0.05
   0  -5   0   -0.06    0.11
   0  -5   0   -0.05    0.06
   0  -5   0   -0.09    0.04
   0   6   0    2.54    0.15
   0   6   0    2.71    0.15
   0  -6   0    2.95    0.36
   0  -6   0    2.76    0.16
   0  -6   0    2.34    0.09
   0  -7   0    0.02    0.16
   0   7   0    0.02    0.07
   0  -7   0    0.05    0.08
   0   7   0    0.09    0.08
   0   8   0    1.68    0.09
   0  -8   0    1.93    0.17
   0  -8   0    1.85    0.36
   0   8   0    1.66    0.09
   0  -9   0    0.06    0.08
   0  -9   0    0.25    0.27
   0 -10   0   16.16    1.02
   0 -10   0   16.92    1.32
   0 -11   0    0.08    0.26
   0 -12   0    0.47    0.40
  -1   0   0   -0.62    0.12
   1   1   0  407.05    4.71
   1  -1   0  396.38    4.89
   1  -1   0  394.29    8.04
   1  -1   0  403.99    5.02
   1   1   0  405.91    6.16
   1  -1   0  404.74    4.91
   1   1   0  380.89    7.47
   1   1   0  412.08    5.10
   1   1   0  409.06    4.71
   1  -1   0  406.11    8.30
  -1  -1   0  392.10    6.15
  -1  -1   0  407.27    7.46
  -1   1   0  395.57    5.40
  -1  -1   0  409.61    4.71
  -1   1   0  401.17    4.63
  -1   1   0  392.99    4.91
  -1  -1   0  400.70    5.09
  -1   1   0  376.95    7.79
  -1   1   0  388.32    7.92
  -1  -1   0  405.42    4.71
   1   2   0   26.44    0.72
   1   2   0   25.60    0.55
   1  -2   0   25.85    0.43
   1  -2   0   25.12    0.73
   1   2   0   25.35    0.52
   1   2   0   26.24    0.53
   1  -2   0   25.93    0.80
   1  -2   0   24.97    0.45
   1  -2   0   26.08    0.43
  -1  -2   0   25.64    0.55
  -1   2   0   24.62    0.43
  -1  -2   0   26.06    0.73
  -1  -2   0   25.98    0.85
  -1  -2   0   25.50    0.52
  -1  -2   0   25.93    0.52
   1  -3   0  214.86    2.53
   1   3   0  213.06    2.71
   1  -3   0  216.98    4.31
   1  -3   0  207.28    2.66
   1   3   0  216.23    3.64
   1   3   0  214.99    2.71
   1  -3   0  211.64    4.20
   1  -3   0  208.22    2.71
   1   3   0  218.02    2.91
  -1  -3   0  216.16    2.69
  -1   3   0  200.19    2.73
  -1   3   0  209.67    2.54
  -1  -3   0  216.85    2.69
  -1  -3   0  213.59    2.91
  -1  -3   0  217.23    3.66
  -1   3   0  211.81    2.50
   1   4   0   46.78    1.21
   1   4   0   46.53    0.84
   1   4   0   46.15    0.84
   1  -4   0   46.94    1.39
   1  -4   0   45.64    0.68
   1   4   0   46.58    0.87
  -1  -4   0   46.08    0.89
  -1  -4   0   45.61    0.81
  -1  -4   0   46.27    0.81
  -1   4   0   45.11    0.59
  -1  -4   0   46.25    1.22
   1  -5   0    0.83    0.22
   1   5   0    0.82    0.17
   1   5   0    0.79    0.17
   1  -5   0    0.87    0.07
  -1  -5   0    0.58    0.13
  -1  -5   0    0.89    0.16
  -1  -5   0    0.64    0.17
   1  -6   0    0.20    0.19
   1   6   0    0.40    0.16
   1   6   0    0.37    0.15
  -1  -6   0    0.38    0.12
  -1  -6   0    0.29    0.13
  -1  -6   0    0.07    0.16
   1  -7   0    4.67    0.60
   1   7   0    4.49    0.30
   1   7   0    4.06    0.24
   1   7   0    4.68    0.32
  -1  -7   0    4.63    0.25
  -1  -7   0    5.13    0.52
  -1  -7   0    4.36    0.29
   1  -8   0    0.52    0.29
   1  -8   0    0.41    0.29
   1   8   0    0.48    0.17
  -1  -8   0    0.40    0.26
  -1  -8   0    0.29    0.15
   1  -9   0    3.26    0.58
   1  -9   0    3.05    0.49
   1   9   0    3.39    0.27
  -1  -9   0    2.78    0.47
  -1  -9   0    3.42    0.29
   1  10   0    0.10    0.14
   1 -10   0    0.15    0.24
   1 -10   0    0.31    0.34
  -1 -10   0    0.48    0.17
  -1 -10   0   -0.09    0.24
   1 -11   0    0.86    0.41
  -1 -11   0    0.63    0.37
   1 -12   0    0.22    0.37
   2   0   0  808.76   12.06
   2   0   0  803.76    9.96
   2   0   0  793.54    9.19
   2   0   0  771.83    9.41
   2   0   0  779.17   15.67
  -2   0   0  763.53   10.15
  -2   0   0  774.70   15.88
  -2   0   0  808.01    9.18
  -2   0   0  765.63   14.99
  -2   0   0  766.73   12.43
  -2   0   0  794.77    9.21
   2  -1   0   18.10    0.49
   2   1   0   17.26    0.51
   2   1   0   17.86    0.52
   2  -1   0   17.97    0.72
   2   1   0   17.66    0.55
   2   1   0   16.98    0.67
   2  -1   0   17.34    0.76
   2  -1   0   18.21    0.52
   2   1   0   18.06    0.84
   2  -1   0   17.83    0.48
   2  -1   0   18.52    0.62
  -2   1   0   17.06    0.47
  -2   1   0   18.06    0.57
  -2  -1   0   17.40    0.54
  -2   1   0   18.29    0.48
  -2   1   0   17.36    0.72
  -2   1   0   17.81    0.50
  -2  -1   0   17.60    0.69
  -2  -1   0   18.27    0.79
  -2  -1   0   17.98    0.52
  -2  -1   0   17.52    0.51
   2  -2   0    9.24    0.33
   2   2   0    9.33    0.41
   2   2   0    8.74    0.37
   2  -2   0    9.78    0.59
   2   2   0    9.90    0.62
   2  -2   0    9.39    0.52
   2  -2   0    8.92    0.34
   2   2   0    9.66    0.40
   2  -2   0    9.83    0.45
   2   2   0    9.74    0.53
   2  -2   0    9.18    0.33
  -2  -2   0    8.65    0.38
  -2  -2   0    9.57    0.61
  -2  -2   0    9.66    0.56
  -2   2   0    9.10    0.33
  -2  -2   0    8.55    0.40
  -2  -2   0    8.82    0.39
  -2   2   0    9.06    0.51
  -2   2   0    8.44    0.32
  -2   2   0    9.15    0.40
  -2   2   0    9.07    0.34
   2  -3   0   80.06    1.32
   2   3   0   83.05    1.40
   2  -3   0   81.53    1.21
   2  -3   0   83.50    1.92
   2  -3   0   80.88    2.09
   2   3   0   79.95    1.39
   2  -3   0   78.79    1.20
  -2   3   0   79.81    1.22
  -2   3   0   78.20    1.25
  -2  -3   0   81.04    1.87
  -2  -3   0   79.23    1.37
  -2   3   0   81.63    1.20
  -2  -3   0   80.04    1.47
   2   4   0    0.97    0.21
   2  -4   0    0.96    0.13
   2  -4   0    0.95    0.14
   2  -4   0    1.07    0.27
   2  -4   0    0.72    0.13
   2   4   0    0.94    0.19
   2  -4   0    0.83    0.19
  -2  -4   0    0.87    0.25
  -2   4   0    0.68    0.12
  -2  -4   0    0.89    0.20
  -2   4   0    0.69    0.10
  -2  -4   0    1.00    0.20
  -2   4   0    0.79    0.14
   2  -5   0   23.06    1.07
   2  -5   0   22.32    0.42
   2  -5   0   22.25    0.52
   2  -5   0   22.59    0.97
   2  -5   0   22.87    0.43
   2   5   0   23.71    0.69
   2   5   0   22.55    0.69
  -2   5   0   22.75    0.45
  -2   5   0   22.21    0.46
  -2  -5   0   22.95    0.66
  -2  -5   0   22.81    0.71
  -2  -5   0   22.48    0.97
   2   6   0    1.98    0.30
   2  -6   0    1.91    0.16
   2  -6   0    1.82    0.34
   2  -6   0    1.80    0.37
   2   6   0    2.63    0.31
  -2  -6   0    2.24    0.27
  -2   6   0    2.21    0.12
  -2  -6   0    2.60    0.32
  -2  -6   0    1.59    0.34
   2  -7   0    0.54    0.09
   2  -7   0    0.22    0.22
   2   7   0    0.44    0.22
   2  -7   0    0.42    0.25
  -2  -7   0    0.21    0.19
  -2  -7   0    0.14    0.25
  -2  -7   0    0.24    0.16
   2   8   0    0.27    0.19
   2  -8   0    0.31    0.26
   2  -8   0    0.34    0.27
  -2  -8   0    0.39    0.20
  -2  -8   0   -0.11    0.23
   2  -9   0    0.56    0.32
   2  -9   0    0.05    0.26
   2   9   0    0.20    0.21
  -2  -9   0   -0.12    0.24
  -2  -9   0    0.08    0.18
   2  10   0    0.51    0.23
   2 -10   0    0.75    0.38
   2 -10   0    0.98    0.39
   2 -10   0    1.31    0.43
  -2 -10   0    1.38    0.29
  -2 -10   0    0.68    0.37
   2 -11   0    0.87    0.37
   2 -11   0   -0.01    0.33
  -2 -11   0    0.30    0.21
   2 -12   0   -0.04    0.34
   3   0   0    0.29    0.26
   3   0   0    0.39    0.20
  -3   0   0    0.14    0.27
  -3   0   0   -0.12    0.09
  -3   0   0    0.09    0.14
  -3   0   0   -0.10    0.20
   3  -1   0    3.89    0.29
   3   1   0    3.87    0.53
   3   1   0    4.13    0.37
   3  -1   0    4.14    0.61
   3  -1   0    4.21    0.34
  -3  -1   0    4.20    0.51
  -3  -1   0    3.79    0.31
  -3   1   0    4.20    0.31
  -3   1   0    4.18    0.29
  -3  -1   0    3.81    0.31
  -3  -1   0    4.30    0.48
  -3   1   0    4.49    0.34
  -3   1   0    4.25    0.34
   3   2   0   12.63    0.91
   3  -2   0   12.32    0.49
   3  -2   0   13.28    0.87
   3   2   0   12.57    0.57
   3  -2   0   12.62    0.63
   3  -2   0   12.92    0.52
  -3  -2   0   12.10    0.54
  -3   2   0   13.22    0.51
  -3   2   0   12.59    0.49
  -3   2   0   13.63    0.50
  -3  -2   0   12.35    0.56
  -3   2   0   12.65    0.52
  -3  -2   0   12.30    0.78
   3  -3   0   71.21    1.38
   3  -3   0   71.17    1.82
   3   3   0   67.01    1.40
   3  -3   0   69.99    1.25
   3  -3   0   69.18    2.13
   3   3   0   69.79    2.18
  -3   3   0   69.97    1.24
  -3  -3   0   69.48    1.92
  -3   3   0   68.36    1.29
  -3   3   0   68.38    1.69
  -3  -3   0   68.59    1.40
  -3   3   0   69.72    1.28
  -3  -3   0   70.61    1.51
   3  -4   0   20.10    0.87
   3  -4   0   19.16    0.62
   3  -4   0   19.82    0.57
   3  -4   0   19.88    1.10
   3   4   0   19.28    0.71
  -3  -4   0   19.76    0.71
  -3   4   0   19.29    0.55
  -3  -4   0   21.07    1.04
  -3  -4   0   20.15    0.75
  -3   4   0   19.95    0.57
  -3   4   0   19.92    0.58
   3   5   0    1.02    0.32
   3  -5   0    0.72    0.23
   3  -5   0    0.90    0.18
   3  -5   0    1.20    0.38
   3  -5   0    0.80    0.18
  -3   5   0    0.95    0.19
  -3  -5   0    0.52    0.26
  -3   5   0    0.70    0.17
  -3  -5   0    0.86    0.26
  -3   5   0    0.42    0.09
  -3  -5   0    1.12    0.27
   3   6   0    1.11    0.30
   3  -6   0    0.93    0.26
   3  -6   0    1.44    0.42
  -3  -6   0    1.16    0.40
  -3   6   0    0.95    0.17
  -3  -6   0    1.25    0.29
  -3  -6   0    1.18    0.28
   3  -7   0    0.13    0.31
   3   7   0    0.41    0.29
   3  -7   0    0.05    0.20
  -3  -7   0    0.04    0.32
  -3   7   0    0.36    0.11
  -3  -7   0    0.35    0.21
  -3  -7   0    0.23    0.23
   3   8   0    3.52    0.45
   3  -8   0    3.73    0.59
   3  -8   0    3.04    0.63
  -3  -8   0    3.66    0.46
  -3  -8   0    2.77    0.55
   3  -9   0    1.72    0.52
   3  -9   0    1.57    0.43
   3   9   0    1.81    0.37
  -3  -9   0    1.83    0.38
  -3  -9   0    1.28    0.47
   3  10   0    0.12    0.26
   3 -10   0    0.20    0.31
   3 -10   0    0.26    0.29
  -3 -10   0    0.22    0.25
  -3 -10   0   -0.56    0.37
   3  11   0   -0.01    0.26
   3 -11   0    0.42    0.40
  -3 -11   0    0.36    0.26
   4   0   0    0.50    0.28
   4   0   0    0.04    0.34
  -4   0   0   -0.34    0.26
  -4   0   0    0.38    0.20
  -4   0   0   -0.04    0.24
   4  -1   0    0.73    0.29
   4   1   0    0.49    0.30
   4  -1   0    0.53    0.38
   4   1   0    0.74    0.40
  -4  -1   0    0.50    0.25
  -4   1   0    0.45    0.26
  -4  -1   0    0.22    0.26
  -4   1   0    0.40    0.18
  -4   1   0    0.36    0.20
  -4  -1   0    0.68    0.32
   4   2   0    0.91    0.35
   4  -2   0    1.38    0.30
   4  -2   0    1.36    0.53
   4   2   0    1.00    0.43
  -4  -2   0    2.11    0.34
  -4   2   0    1.44    0.23
  -4  -2   0    1.25    0.34
  -4   2   0    1.49    0.31
  -4  -2   0    1.81    0.49
  -4   2   0    1.23    0.26
   4   3   0    6.54    0.94
   4  -3   0    5.96    0.45
   4  -3   0    6.86    0.92
   4   3   0    5.80    0.56
   4  -3   0    6.54    0.60
  -4   3   0    5.70    0.41
  -4  -3   0    6.05    0.52
  -4   3   0    6.14    0.44
  -4  -3   0    5.62    0.50
  -4   3   0    5.87    0.44
  -4  -3   0    6.88    0.84
  -4   3   0    6.09    0.40
   4  -4   0    6.14    0.42
   4  -4   0    5.92    0.77
   4   4   0    5.04    0.74
   4  -4   0    5.74    0.67
   4   4   0    6.00    0.57
  -4  -4   0    5.99    0.70
  -4   4   0    6.03    0.39
  -4  -4   0    6.24    0.54
  -4  -4   0    5.55    0.46
  -4   4   0    5.38    0.41
   4   5   0    5.23    0.55
   4  -5   0    3.79    0.61
   4  -5   0    4.55    0.70
  -4  -5   0    4.79    0.46
  -4  -5   0    5.69    0.50
  -4  -5   0    3.88    0.64
  -4   5   0    4.87    0.37
   4  -6   0   12.94    0.90
   4   6   0   14.00    0.77
   4  -6   0   12.82    1.15
  -4  -6   0   13.97    0.72
  -4   6   0   13.51    0.54
  -4  -6   0   11.76    1.03
  -4  -6   0   12.72    0.75
   4   7   0    0.15    0.31
   4  -7   0    0.16    0.31
  -4  -7   0    0.06    0.40
  -4  -7   0    0.45    0.30
  -4   7   0    0.56    0.18
   4  -8   0    0.69    0.50
   4   8   0    1.29    0.39
  -4  -8   0    0.99    0.37
  -4  -8   0    0.66    0.49
   4   9   0    0.05    0.31
   4  -9   0   -0.03    0.31
  -4  -9   0    0.07    0.27
  -4  -9   0   -0.78    0.39
   4  10   0    0.16    0.32
   4 -10   0    0.97    0.55
  -4 -10   0    0.87    0.36
   5   0   0   -0.33    0.53
   5   0   0    0.08    0.29
  -5   0   0    0.23    0.27
  -5   0   0    0.17    0.29
   5  -1   0   -0.41    0.53
   5   1   0   -0.49    0.49
   5   1   0    0.31    0.33
   5  -1   0   -0.22    0.27
  -5  -1   0    0.35    0.24
  -5  -1   0   -0.03    0.26
  -5   1   0    0.27    0.27
  -5   1   0    0.24    0.24
   5   2   0    3.75    0.51
   5  -2   0    2.19    0.63
   5   2   0    2.23    0.58
   5  -2   0    3.66    0.46
  -5   2   0    3.51    0.45
  -5  -2   0    3.52    0.51
  -5  -2   0    3.38    0.49
  -5   2   0    3.57    0.46
  -5  -2   0    2.85    0.65
   5  -3   0    0.19    0.24
   5   3   0    0.14    0.37
   5   3   0    0.21    0.27
   5  -3   0   -0.23    0.53
  -5  -3   0    0.39    0.26
  -5   3   0    0.38    0.26
  -5   3   0    0.32    0.22
  -5  -3   0    0.10    0.36
  -5  -3   0    0.32    0.25
   5   4   0    0.42    0.30
   5  -4   0    0.27    0.57
   5   4   0    0.64    0.48
  -5  -4   0    0.14    0.29
  -5   4   0    0.69    0.27
  -5  -4   0    0.22    0.38
  -5  -4   0    0.56    0.34
   5   5   0    1.82    0.48
   5  -5   0    0.43    0.60
  -5  -5   0    1.30    0.38
  -5  -5   0    1.42    0.41
  -5   5   0    2.02    0.36
  -5  -5   0    0.73    0.54
   5   6   0    0.54    0.39
   5  -6   0   -0.14    0.39
  -5   6   0   -0.06    0.20
  -5  -6   0   -0.29    0.33
  -5  -6   0    0.11    0.28
  -5  -6   0    0.06    0.30
   5  -7   0    0.34    0.60
   5   7   0    1.06    0.44
  -5  -7   0    1.23    0.40
  -5   7   0    1.10    0.26
  -5  -7   0    0.29    0.42
   5   8   0    1.68    0.51
   5  -8   0    0.51    0.61
  -5  -8   0    1.78    0.46
  -5  -8   0    0.12    0.58
  -5  -9   0   -1.25    0.61
   6   0   0    5.88    0.66
   6   0   0    4.40    0.99
  -6   0   0    5.81    0.59
  -6   0   0    6.17    0.63
   6  -1   0    0.58    0.37
   6  -1   0   -0.82    0.41
   6   1   0    0.60    0.39
   6   1   0   -0.57    0.57
  -6  -1   0   -0.28    0.25
  -6   1   0    0.27    0.28
  -6  -1   0    0.48    0.34
  -6   1   0    0.24    0.31
   6   2   0   -0.23    0.54
   6   2   0   -0.23    0.34
   6  -2   0   -0.61    0.48
  -6  -2   0    0.17    0.33
  -6   2   0    0.52    0.33
  -6  -2   0    0.12    0.31
   6  -3   0   -0.16    0.72
   6   3   0    0.92    0.51
   6   3   0    1.46    0.48
  -6  -3   0    1.67    0.44
  -6  -3   0    0.00    0.58
  -6  -3   0    2.02    0.49
  -6   3   0    1.53    0.39
   6   4   0    0.72    0.52
   6   4   0    0.48    0.41
  -6   4   0    0.98    0.35
  -6  -4   0   -0.57    0.56
  -6  -4   0    0.63    0.37
  -6  -4   0    0.97    0.40
   6   5   0    6.95    0.82
   6  -5   0    3.62    1.05
  -6  -5   0    6.07    0.60
  -6   5   0    6.59    0.59
  -6  -5   0    4.10    0.82
  -6  -5   0    6.93    0.81
   6   6   0    3.46    0.61
   6  -6   0    1.57    0.94
  -6  -6   0    1.20    0.75
  -6  -6   0    3.57    0.59
  -6  -6   0    4.29    0.68
  -6   6   0    3.15    0.44
  -6  -7   0   -0.48    0.48
  -6   7   0    1.18    0.32
   7   0   0    0.38    0.35
   7   1   0    0.06    0.29
  -7  -1   0    0.28    0.34
  -7  -1   0   -0.03    0.39
   7   2   0    4.64    0.75
  -7  -2   0    6.34    0.79
  -7  -2   0    5.16    0.71
   7   3   0    0.58    0.40
  -7  -3   0    0.67    0.46
  -7  -3   0    1.34    0.48
   0 -12   1    0.37    0.37
   0 -11   1    0.85    0.38
   0 -10   1    7.65    0.77
   0 -10   1    8.51    0.92
   0  -9   1    1.05    0.12
   0  -9   1    0.59    0.29
   0  -8   1   18.71    1.01
   0  -8   1   17.75    0.41
   0  -7   1    6.19    0.23
   0   7  -1    6.09    0.17
   0   7  -1    5.61    0.17
   0  -7   1    6.18    0.55
   0   6  -1    5.99    0.18
   0  -6   1    5.96    0.21
   0  -6   1    6.57    0.51
   0   6  -1    5.76    0.19
   0  -5   1   24.89    0.89
   0  -5   1   23.45    0.34
   0  -5   1   22.94    0.34
   0  -5   1   23.89    0.45
   0   5  -1   24.05    0.41
   0   5  -1   23.30    0.40
   0  -4   1    1.01    0.09
   0  -4   1    1.09    0.20
   0  -4   1    1.13    0.07
   0   4  -1    1.21    0.10
   0  -4   1    1.25    0.08
   0   4  -1    1.15    0.10
   0   3  -1  195.73    2.45
   0   3  -1  199.98    2.32
   0  -3   1  198.77    3.37
   0  -3   1  200.76    2.47
   0  -3   1  200.54    2.51
   0  -3   1  194.21    2.45
   0   2  -1  952.51   10.92
   0  -2   1  872.24   15.46
   0  -2   1  986.06   11.90
   0  -1   1   12.06    0.21
   0  -1   1   12.95    0.19
   0  -1   1   13.32    0.19
   0   0   1    0.00    0.00
   0   0   1   -0.01    0.00
   0   0  -1    0.00    0.00
   0   0  -1    0.00    0.00
   0   0  -1    0.00    0.00
   0   0   1    0.00    0.00
   0  -1  -1   11.07    0.21
   0  -1  -1   12.77    0.20
   0   1   1   11.59    0.21
   0  -1  -1   13.65    0.21
   0  -1  -1   12.58    0.23
   0  -2  -1 1000.00   11.38
   0   2   1  986.42   12.14
   0   2   1  934.00   11.33
   0  -2  -1  969.60   12.24
   0  -2  -1  943.22   12.33
   0  -2  -1  882.94   14.97
   0  -2  -1  949.86   11.25
   0   3   1  200.64    2.48
   0  -3  -1  188.67    3.21
   0   3   1  188.82    2.32
   0  -3  -1  195.79    2.31
   0  -3  -1  205.95    2.52
   0  -3  -1  193.09    2.45
   0   4   1    1.33    0.09
   0   4   1    1.18    0.08
   0  -4  -1    1.27    0.10
   0  -4  -1    1.24    0.19
   0  -4  -1    0.97    0.10
   0   4   1    1.20    0.11
   0  -4  -1    1.16    0.11
   0   5   1   25.61    0.36
   0   5   1   21.98    0.34
   0  -5  -1   23.96    0.82
   0  -5  -1   24.18    0.41
   0  -5  -1   23.93    0.40
   0  -5  -1   24.16    0.48
   0   5   1   23.87    0.45
   0   5   1   23.66    0.44
   0  -6  -1    5.74    0.18
   0  -6  -1    6.21    0.48
   0  -6  -1    6.24    0.24
   0   6   1    6.25    0.22
   0   6   1    6.06    0.22
   0  -7  -1    5.40    0.13
   0  -7  -1    6.08    0.51
   0   7   1    5.71    0.22
   0   7   1    6.12    0.23
   0  -7  -1    6.04    0.14
   0  -7  -1    5.52    0.24
   0  -8  -1   18.40    0.93
   0  -8  -1   18.47    0.46
   0   8   1   18.23    0.36
   0   8   1   17.78    0.36
   0  -9  -1    0.94    0.14
   0  -9  -1    0.72    0.32
   0  -9  -1    1.11    0.32
   0 -10  -1    8.45    0.79
   0 -10  -1   10.37    1.09
   0 -11  -1    0.79    0.40
   0 -12  -1    0.21    0.32
   1 -12   1    0.38    0.39
   1 -11   1    1.72    0.47
   1 -10   1   -0.04    0.25
   1 -10   1    0.96    0.40
  -1 -10   1    0.08    0.27
  -1 -10   1    0.66    0.17
   1  -9   1    2.37    0.48
   1   9  -1    2.88    0.26
   1  -9   1    2.77    0.49
  -1  -9   1    3.02    0.51
  -1  -9   1    3.19    0.28
   1  -8   1    4.67    0.65
   1  -8   1    4.60    0.57
   1   8  -1    4.15    0.30
  -1  -8   1    3.20    0.48
  -1  -8   1    3.91    0.30
   1   7  -1    7.57    0.30
   1  -7   1    8.04    0.73
   1   7  -1    7.76    0.36
   1   7  -1    7.64    0.36
  -1  -7   1    7.54    0.30
  -1  -7   1    7.77    0.36
  -1  -7   1    8.18    0.65
   1   6  -1   11.89    0.42
   1   6  -1   12.00    0.41
  -1  -6   1   12.00    0.70
  -1  -6   1   11.64    0.43
  -1  -6   1   11.87    0.38
   1   5  -1   58.91    1.00
   1   5  -1   56.31    0.98
  -1  -5   1   56.67    1.52
  -1  -5   1   56.99    1.06
  -1  -5   1   56.55    0.95
   1   4  -1    8.16    0.32
   1   4  -1    8.29    0.32
   1   4  -1    9.02    0.50
   1   4  -1    8.38    0.33
   1  -4   1    7.40    0.17
  -1  -4   1    9.05    0.51
  -1  -4   1    7.88    0.32
  -1  -4   1    8.39    0.30
  -1  -4   1    8.34    0.31
   1  -3   1   28.82    0.40
   1   3  -1   27.66    0.58
   1   3  -1   28.00    0.84
   1   3  -1   27.92    0.62
   1  -3   1   26.96    0.45
   1  -3   1   28.09    0.40
   1   3  -1   26.88    0.58
   1  -3   1   28.01    0.90
  -1  -3   1   30.67    0.59
  -1  -3   1   29.44    0.97
  -1   3  -1   28.12    0.41
  -1  -3   1   27.92    0.57
  -1  -3   1   27.72    0.61
  -1   3  -1   26.99    0.41
  -1  -3   1   29.21    0.87
   1   2  -1   29.41    0.61
   1  -2   1   29.00    0.49
   1   2  -1   28.01    0.57
   1   2  -1   29.30    0.57
   1  -2   1   29.18    0.85
   1   2  -1   29.12    0.80
   1  -2   1   29.49    0.78
   1  -2   1   29.65    0.46
   1  -2   1   29.59    0.46
  -1  -2   1   28.68    0.57
  -1  -2   1   30.25    0.94
  -1  -2   1   29.12    0.61
  -1   2  -1   28.62    0.46
  -1  -2   1   29.55    0.82
  -1  -2   1   29.06    0.56
  -1   2  -1   29.23    0.83
   1   1  -1  152.02    1.97
   1   1  -1  154.97    2.62
   1  -1   1  157.33    1.91
   1   1  -1  147.62    1.96
   1  -1   1  156.64    1.90
   1  -1   1  155.54    3.21
   1  -1   1  156.94    2.06
   1   1  -1  152.42    2.13
   1   1  -1  154.04    3.02
   1  -1   1  155.98    2.97
  -1   1  -1  153.47    2.04
  -1  -1   1  154.01    2.62
  -1   1  -1  153.16    2.95
  -1   1  -1  152.34    1.90
  -1  -1   1  153.62    1.98
  -1   1  -1  158.19    1.91
  -1   1  -1  151.49    3.04
  -1  -1   1  155.44    3.02
  -1  -1   1  154.10    1.96
  -1  -1   1  151.93    2.13
   1   0   1   23.62    0.46
   1   0  -1   24.33    0.72
   1   0  -1   24.38    0.50
   1   0  -1   23.96    0.46
   1   0  -1   24.96    0.64
   1   0   1   24.90    0.71
   1   0   1   24.71    0.47
   1   0   1   25.21    0.50
   1   0  -1   24.20    0.47
   1   0  -1   25.12    0.69
   1   0   1   24.72    0.63
  -1   0   1   25.40    0.69
  -1   0  -1   24.63    0.63
  -1   0   1   24.82    0.71
  -1   0  -1   24.38    0.46
  -1   0   1   24.48    0.64
  -1   0  -1   24.20    0.47
  -1   0  -1   24.75    0.71
  -1   0   1   24.04    0.47
  -1   0   1   24.20    0.50
  -1   0  -1   24.00    0.49
  -1   0   1   25.03    0.47
   1  -1  -1  154.39    1.91
   1   1   1  154.00    2.12
   1  -1  -1  154.55    1.90
   1   1   1  153.48    2.56
   1   1   1  149.88    1.97
   1  -1  -1  160.53    2.57
   1  -1  -1  146.62    2.97
   1  -1  -1  153.71    2.07
   1   1   1  148.04    3.01
   1  -1  -1  157.54    3.01
   1   1   1  153.80    1.97
  -1  -1  -1  152.66    1.96
  -1   1   1  151.36    1.91
  -1  -1  -1  155.79    2.57
  -1   1   1  149.73    2.06
  -1   1   1  152.49    2.97
  -1  -1  -1  151.19    2.11
  -1  -1  -1  155.41    3.02
  -1  -1  -1  153.60    1.96
  -1   1   1  156.40    1.90
  -1   1   1  154.64    2.99
   1  -2  -1   30.34    0.49
   1  -2  -1   30.10    0.49
   1  -2  -1   29.84    0.88
   1   2   1   30.41    0.61
   1  -2  -1   30.33    0.84
   1   2   1   29.75    0.58
   1  -2  -1   29.13    0.53
   1   2   1   28.74    0.58
   1   2   1   30.17    0.77
  -1  -2  -1   30.08    0.58
  -1  -2  -1   29.53    0.58
  -1  -2  -1   30.68    0.94
  -1   2   1   29.30    0.83
  -1   2   1   27.92    0.48
  -1  -2  -1   29.23    0.76
  -1   2   1   29.53    0.50
  -1  -2  -1   28.94    0.61
   1  -3  -1   27.39    0.93
   1   3   1   28.62    0.62
   1   3   1   27.85    0.59
   1  -3  -1   27.73    0.44
   1   3   1   28.21    0.59
   1  -3  -1   28.53    0.92
   1  -3  -1   27.25    0.50
   1   3   1   29.10    0.81
   1  -3  -1   27.94    0.44
  -1  -3  -1   28.42    0.58
  -1  -3  -1   28.97    0.82
  -1   3   1   27.69    0.46
  -1  -3  -1   27.88    0.62
  -1   3   1   26.33    0.44
  -1  -3  -1   28.64    0.58
   1   4   1    7.25    0.32
   1  -4  -1    7.75    0.17
   1  -4  -1    8.04    0.17
   1  -4  -1    8.23    0.51
   1   4   1    8.05    0.44
   1   4   1    8.05    0.32
   1   4   1    8.07    0.31
   1  -4  -1    7.81    0.23
  -1   4   1    7.93    0.19
  -1   4   1    7.45    0.19
  -1  -4  -1    7.96    0.30
  -1  -4  -1    8.05    0.46
  -1  -4  -1    8.16    0.33
  -1  -4  -1    7.65    0.30
   1  -5  -1   55.61    0.87
   1  -5  -1   57.26    1.75
   1   5   1   59.54    1.47
   1   5   1   56.75    1.05
   1   5   1   58.27    1.01
   1   5   1   59.19    1.02
  -1  -5  -1   58.22    0.97
  -1   5   1   56.65    0.74
  -1  -5  -1   56.36    1.07
  -1   5   1   58.73    0.74
  -1  -5  -1   58.62    1.48
   1  -6  -1   11.68    0.79
   1  -6  -1   11.50    0.27
   1   6   1   11.58    0.42
   1   6   1   11.65    0.41
   1   6   1   11.04    0.39
  -1  -6  -1   11.49    0.43
  -1  -6  -1   11.91    0.38
  -1  -6  -1   11.90    0.65
   1   7   1    7.58    0.32
   1  -7  -1    7.85    0.74
   1   7   1    7.85    0.38
   1   7   1    7.58    0.35
  -1  -7  -1    7.85    0.38
  -1  -7  -1    7.87    0.32
  -1  -7  -1    7.85    0.60
   1  -8  -1    4.15    0.51
   1  -8  -1    4.03    0.58
   1   8   1    4.03    0.31
  -1  -8  -1    3.73    0.30
  -1  -8  -1    3.32    0.49
   1   9   1    3.11    0.29
   1  -9  -1    2.52    0.50
   1  -9  -1    2.85    0.46
  -1  -9  -1    2.22    0.45
  -1  -9  -1    3.04    0.29
   1 -10  -1   -0.09    0.25
   1 -10  -1    0.56    0.32
   1  10   1    0.25    0.16
  -1 -10  -1    0.42    0.17
  -1 -10  -1    0.36    0.29
   1 -11  -1    1.87    0.53
  -1 -11  -1    1.74    0.52
   1 -12  -1    0.30    0.40
   2 -12   1    0.23    0.40
   2 -12   1    1.50    0.42
   2 -11   1    0.15    0.33
   2 -11   1    0.93    0.35
  -2 -11   1    0.56    0.24
   2  10  -1    1.43    0.28
   2 -10   1    1.10    0.43
   2 -10   1    1.30    0.44
   2 -10   1    1.87    0.47
  -2 -10   1    1.40    0.29
  -2 -10   1    1.05    0.41
   2  -9   1    0.52    0.27
   2  -9   1    0.61    0.33
   2   9  -1    0.50    0.22
  -2  -9   1    0.38    0.21
  -2  -9   1    0.22    0.29
   2   8  -1    5.70    0.43
   2  -8   1    5.68    0.64
   2  -8   1    5.95    0.68
  -2  -8   1    5.83    0.68
  -2  -8   1    6.00    0.43
   2   7  -1    1.12    0.27
   2  -7   1    0.79    0.08
   2  -7   1    0.99    0.34
   2  -7   1    1.03    0.30
  -2  -7   1    1.06    0.24
  -2  -7   1    1.01    0.34
  -2  -7   1    1.24    0.24
   2  -6   1   10.89    0.72
   2   6  -1   11.39    0.52
   2   6  -1   11.30    0.51
   2  -6   1   10.41    0.31
   2  -6   1   10.49    0.78
  -2  -6   1   11.32    0.76
  -2  -6   1   10.58    0.46
  -2   6  -1   10.46    0.20
  -2  -6   1   12.00    0.53
   2  -5   1    7.18    0.27
   2  -5   1    7.20    0.53
   2  -5   1    7.55    0.62
   2   5  -1    7.32    0.44
   2  -5   1    7.46    0.21
   2  -5   1    7.18    0.21
   2   5  -1    7.27    0.39
  -2  -5   1    7.60    0.39
  -2  -5   1    7.40    0.60
  -2  -5   1    7.42    0.41
  -2   5  -1    7.09    0.24
  -2   5  -1    7.62    0.24
   2   4  -1   21.74    0.65
   2  -4   1   21.99    0.46
   2   4  -1   22.99    0.65
   2  -4   1   22.14    0.83
   2  -4   1   21.84    0.46
   2  -4   1   21.69    0.52
   2  -4   1   22.54    0.98
  -2   4  -1   20.93    0.42
  -2  -4   1   20.59    0.66
  -2  -4   1   20.64    0.90
  -2   4  -1   20.55    0.47
  -2  -4   1   22.59    0.64
   2  -3   1    5.79    0.25
   2  -3   1    5.51    0.25
   2   3  -1    6.01    0.36
   2  -3   1    5.81    0.27
   2  -3   1    5.38    0.34
   2  -3   1    6.29    0.51
   2   3  -1    5.94    0.58
   2   3  -1    6.22    0.34
  -2   3  -1    5.54    0.26
  -2  -3   1    5.80    0.45
  -2   3  -1    5.68    0.26
  -2   3  -1    5.63    0.24
  -2  -3   1    5.49    0.31
  -2  -3   1    5.70    0.34
   2   2  -1   82.37    1.86
   2  -2   1   82.05    1.37
   2  -2   1   83.06    1.27
   2  -2   1   85.50    2.08
   2  -2   1   83.14    1.27
   2   2  -1   83.73    1.39
   2   2  -1   83.88    1.39
   2  -2   1   84.74    1.81
   2   2  -1   84.04    2.16
  -2  -2   1   83.69    2.13
  -2   2  -1   85.02    1.35
  -2  -2   1   84.94    1.40
  -2   2  -1   83.34    1.26
  -2   2  -1   83.04    1.77
  -2  -2   1   82.55    1.38
  -2  -2   1   84.73    1.89
  -2   2  -1   83.53    1.28
  -2  -2   1   81.88    1.48
  -2   2  -1   82.04    2.00
   2  -1   1   33.78    0.99
   2  -1   1   31.53    0.68
   2  -1   1   32.16    1.09
   2   1  -1   32.30    0.97
   2  -1   1   32.57    0.81
   2   1  -1   32.18    0.72
   2  -1   1   33.25    0.73
   2  -1   1   31.94    0.68
   2   1  -1   31.99    1.11
   2   1  -1   32.10    0.77
   2   1  -1   32.53    0.73
  -2  -1   1   31.81    0.97
  -2   1  -1   30.75    0.70
  -2   1  -1   32.03    1.04
  -2  -1   1   31.92    0.77
  -2   1  -1   33.10    0.79
  -2   1  -1   31.11    0.67
  -2  -1   1   32.48    1.03
  -2   1  -1   31.97    0.67
  -2  -1   1   31.26    0.71
  -2  -1   1   31.96    1.08
  -2  -1   1   32.31    0.72
   2   0  -1    0.48    0.21
   2   0   1    0.39    0.13
   2   0   1    0.66    0.15
   2   0  -1    0.81    0.23
   2   0  -1    0.51    0.14
   2   0  -1    0.56    0.17
   2   0   1    0.80    0.23
   2   0  -1    0.48    0.19
   2   0   1    0.53    0.18
   2   0   1    0.91    0.29
  -2   0   1    0.55    0.15
  -2   0  -1    0.65    0.19
  -2   0   1    0.48    0.21
  -2   0  -1    0.55    0.14
  -2   0   1    0.40    0.18
  -2   0  -1    0.68    0.18
  -2   0  -1    0.54    0.16
  -2   0  -1    0.59    0.20
  -2   0  -1    0.56    0.17
  -2   0   1    0.50    0.18
  -2   0   1    0.49    0.14
  -2   0   1    0.51    0.16
   2   1   1   31.65    1.13
   2  -1  -1   31.61    0.68
   2  -1  -1   31.61    0.73
   2   1   1   32.20    0.77
   2  -1  -1   30.93    1.06
   2   1   1   32.59    0.97
   2  -1  -1   32.46    0.94
   2  -1  -1   31.07    0.68
   2  -1  -1   32.59    0.98
   2   1   1   32.41    0.73
   2   1   1   31.50    0.72
  -2  -1  -1   31.49    0.95
  -2  -1  -1   32.36    0.73
  -2   1   1   30.56    1.02
  -2  -1  -1   31.43    1.08
  -2   1   1   31.81    0.90
  -2  -1  -1   30.61    0.71
  -2  -1  -1   31.67    0.76
  -2   1   1   30.50    0.68
  -2   1   1   31.63    0.72
  -2   1   1   31.16    0.66
   2  -2  -1   84.82    1.29
   2  -2  -1   83.49    2.10
   2   2   1   88.55    1.64
   2  -2  -1   85.72    1.84
   2  -2  -1   85.93    1.41
   2   2   1   84.49    1.40
   2   2   1   87.21    1.86
   2  -2  -1   83.06    1.28
   2  -2  -1   85.88    1.96
   2   2   1   83.55    2.17
   2   2   1   83.18    1.41
  -2  -2  -1   85.93    1.85
  -2  -2  -1   83.64    1.39
  -2   2   1   84.26    1.89
  -2   2   1   83.70    1.27
  -2   2   1   81.25    2.04
  -2   2   1   80.92    1.29
  -2  -2  -1   81.69    1.48
  -2  -2  -1   84.70    1.41
  -2   2   1   80.98    1.36
   2  -3  -1    5.86    0.40
   2  -3  -1    5.88    0.47
   2   3   1    5.93    0.33
   2   3   1    5.85    0.35
   2  -3  -1    5.47    0.26
   2  -3  -1    5.30    0.26
   2   3   1    6.37    0.45
   2  -3  -1    5.85    0.28
  -2   3   1    5.39    0.37
  -2   3   1    5.65    0.25
  -2   3   1    5.36    0.25
  -2   3   1    5.99    0.28
  -2  -3  -1    5.67    0.34
  -2  -3  -1    5.76    0.31
  -2  -3  -1    6.97    0.50
   2  -4  -1   22.94    0.90
   2   4   1   22.30    0.65
   2  -4  -1   21.89    0.97
   2  -4  -1   21.30    0.54
   2   4   1   21.80    0.66
   2  -4  -1   22.32    0.48
  -2   4   1   21.23    0.49
  -2  -4  -1   22.79    0.90
  -2  -4  -1   21.93    0.63
  -2  -4  -1   21.53    0.67
  -2   4   1   20.62    0.47
   2  -5  -1    6.72    0.58
   2  -5  -1    7.51    0.57
   2   5   1    7.11    0.42
   2  -5  -1    7.24    0.27
   2  -5  -1    7.27    0.24
   2   5   1    7.75    0.41
   2  -5  -1    7.32    0.30
  -2   5   1    7.47    0.25
  -2  -5  -1    8.02    0.59
  -2  -5  -1    6.97    0.40
  -2   5   1    7.69    0.17
  -2  -5  -1    6.93    0.38
  -2   5   1    7.12    0.27
  -2   5   1    6.73    0.16
   2  -6  -1   11.45    0.83
   2   6   1   11.05    0.52
   2  -6  -1   10.86    0.35
   2  -6  -1   11.17    0.18
   2   6   1   10.92    0.49
   2  -6  -1   11.09    0.76
   2  -6  -1   10.22    0.17
  -2  -6  -1   11.40    0.48
  -2  -6  -1   10.78    0.71
  -2  -6  -1   10.94    0.52
  -2   6   1   11.18    0.28
   2  -7  -1    1.19    0.14
   2  -7  -1    1.31    0.38
   2   7   1    1.34    0.29
   2  -7  -1    0.99    0.29
  -2  -7  -1    0.97    0.24
  -2  -7  -1    0.92    0.22
  -2  -7  -1    1.01    0.32
   2  -8  -1    6.30    0.73
   2  -8  -1    5.68    0.66
   2   8   1    6.25    0.45
  -2  -8  -1    6.19    0.44
  -2  -8  -1    6.30    0.65
   2  -9  -1    0.41    0.26
   2  -9  -1    0.37    0.30
   2   9   1    0.27    0.22
  -2  -9  -1    0.22    0.29
  -2  -9  -1    0.75    0.25
   2 -10  -1    1.35    0.39
   2 -10  -1    0.94    0.42
   2 -10  -1    1.68    0.49
   2  10   1    1.47    0.29
  -2 -10  -1    1.48    0.29
  -2 -10  -1    0.82    0.41
   2 -11  -1    0.16    0.34
   2 -11  -1    0.45    0.26
  -2 -11  -1    0.19    0.21
   2 -12  -1    0.45    0.45
   3 -11   1    1.54    0.56
   3  11  -1    0.93    0.34
   3  10  -1    1.32    0.35
   3 -10   1    1.25    0.48
  -3 -10   1    1.69    0.37
  -3 -10   1    0.86    0.46
   3  -9   1    0.17    0.27
   3  -9   1    0.17    0.35
   3   9  -1    0.55    0.29
  -3  -9   1    0.56    0.28
  -3  -9   1   -0.31    0.32
   3  -8   1    1.54    0.49
   3  -8   1    1.70    0.41
   3   8  -1    1.63    0.35
  -3  -8   1    1.27    0.45
  -3  -8   1    1.74    0.36
   3   7  -1    0.58    0.27
   3  -7   1    0.52    0.27
   3  -7   1    0.58    0.35
  -3   7  -1    0.58    0.11
  -3  -7   1    0.64    0.28
  -3  -7   1    0.51    0.25
  -3  -7   1    0.22    0.32
   3  -6   1   10.85    0.73
   3   6  -1   10.78    0.60
   3  -6   1   10.45    0.85
  -3  -6   1    9.78    0.54
  -3   6  -1   10.28    0.37
  -3  -6   1    9.71    0.58
  -3  -6   1    9.86    0.84
   3  -5   1   32.76    0.70
   3  -5   1   32.67    1.46
   3  -5   1   30.64    0.78
   3  -5   1   33.67    1.19
   3   5  -1   32.41    0.97
  -3   5  -1   32.08    0.71
  -3  -5   1   31.71    1.35
  -3  -5   1   32.22    1.00
  -3   5  -1   30.25    0.64
  -3   5  -1   32.30    0.73
  -3  -5   1   31.95    0.93
   3  -4   1    3.04    0.37
   3  -4   1    2.88    0.26
   3   4  -1    3.04    0.39
   3  -4   1    2.89    0.50
   3  -4   1    3.08    0.27
  -3  -4   1    3.18    0.37
  -3   4  -1    3.14    0.27
  -3  -4   1    3.01    0.37
  -3  -4   1    2.64    0.46
  -3   4  -1    2.65    0.26
  -3   4  -1    3.31    0.23
   3   3  -1   10.25    0.81
   3  -3   1   11.49    0.47
   3  -3   1   11.40    0.60
   3  -3   1   11.16    0.45
   3   3  -1   11.57    0.57
   3  -3   1   11.80    0.84
  -3  -3   1   11.12    0.54
  -3  -3   1   10.85    0.77
  -3   3  -1   10.66    0.45
  -3   3  -1   10.89    0.43
  -3  -3   1   11.78    0.57
  -3   3  -1   10.38    0.43
   3  -2   1    1.39    0.24
   3  -2   1    1.50    0.34
   3   2  -1    1.50    0.26
   3   2  -1    1.16    0.41
   3  -2   1    1.58    0.24
   3  -2   1    1.07    0.21
  -3  -2   1    1.32    0.24
  -3  -2   1    1.21    0.34
  -3  -2   1    1.19    0.26
  -3   2  -1    1.41    0.18
  -3   2  -1    1.46    0.23
  -3   2  -1    1.52    0.24
  -3   2  -1    1.75    0.24
   3  -1   1    2.01    0.39
   3  -1   1    2.57    0.30
   3   1  -1    2.08    0.41
   3  -1   1    2.37    0.29
   3   1  -1    2.35    0.31
  -3  -1   1    1.89    0.34
  -3  -1   1    1.95    0.34
  -3  -1   1    1.97    0.30
  -3   1  -1    2.17    0.27
  -3   1  -1    2.29    0.28
  -3  -1   1    2.14    0.28
  -3   1  -1    2.05    0.24
  -3   1  -1    1.98    0.25
   3   0   1   53.17    1.77
   3   0  -1   53.60    1.13
   3   0  -1   51.81    1.73
   3   0   1   53.16    1.13
  -3   0   1   53.89    1.56
  -3   0   1   52.14    1.17
  -3   0  -1   51.99    1.17
  -3   0   1   51.43    1.11
  -3   0   1   52.52    1.50
  -3   0  -1   50.40    1.10
  -3   0  -1   52.54    1.40
   3   1   1    2.11    0.46
   3  -1  -1    2.43    0.26
   3  -1  -1    1.88    0.42
   3   1   1    2.06    0.28
   3  -1  -1    1.64    0.28
   3  -1  -1    2.39    0.30
  -3  -1  -1    2.22    0.37
  -3   1   1    2.19    0.26
  -3  -1  -1    1.98    0.26
  -3  -1  -1    2.08    0.35
  -3   1   1    2.01    0.27
  -3   1   1    2.02    0.27
  -3   1   1    2.05    0.30
  -3  -1  -1    2.17    0.28
   3  -2  -1    1.56    0.25
   3  -2  -1    1.42    0.38
   3   2   1    1.23    0.36
   3  -2  -1    1.24    0.28
   3  -2  -1    1.58    0.25
   3   2   1    1.30    0.25
  -3  -2  -1    1.55    0.36
  -3   2   1    1.91    0.25
  -3   2   1    1.56    0.23
  -3  -2  -1    1.83    0.28
  -3   2   1    1.72    0.25
  -3  -2  -1    1.82    0.29
  -3   2   1    1.37    0.23
   3  -3  -1   11.24    0.48
   3  -3  -1   11.39    0.70
   3   3   1   11.24    0.83
   3  -3  -1   11.85    0.47
   3   3   1   10.40    0.55
   3  -3  -1   10.95    0.82
  -3   3   1   10.60    0.46
  -3   3   1   11.00    0.44
  -3  -3  -1   11.50    0.77
  -3   3   1   11.27    0.55
  -3   3   1   11.22    0.44
  -3  -3  -1   10.76    0.52
  -3  -3  -1   11.35    0.54
   3  -4  -1    2.36    0.47
   3  -4  -1    3.10    0.27
   3  -4  -1    2.96    0.27
   3  -4  -1    2.89    0.44
   3   4   1    3.04    0.39
  -3   4   1    2.98    0.23
  -3  -4  -1    3.22    0.35
  -3   4   1    3.12    0.28
  -3  -4  -1    3.20    0.37
  -3   4   1    3.13    0.30
  -3  -4  -1    2.50    0.44
   3   5   1   33.76    1.00
   3  -5  -1   31.72    0.82
   3  -5  -1   33.56    1.26
   3  -5  -1   34.17    1.51
   3  -5  -1   32.71    0.73
  -3  -5  -1   32.30    0.94
  -3  -5  -1   31.14    0.98
  -3   5   1   32.91    0.76
  -3   5   1   32.97    0.73
  -3  -5  -1   34.24    1.35
   3  -6  -1   10.76    0.93
   3   6   1   10.88    0.61
   3  -6  -1   11.76    0.78
  -3  -6  -1   10.59    0.57
  -3   6   1   10.36    0.40
  -3  -6  -1   10.87    0.85
  -3  -6  -1   10.67    0.61
   3   7   1    0.46    0.29
   3  -7  -1    0.51    0.26
   3  -7  -1    0.38    0.29
  -3  -7  -1    0.77    0.27
  -3  -7  -1    0.28    0.32
  -3  -7  -1    0.70    0.25
  -3   7   1    0.75    0.14
   3  -8  -1    1.35    0.43
   3  -8  -1    1.48    0.40
   3   8   1    1.63    0.36
  -3  -8  -1    1.50    0.34
  -3  -8  -1    1.28    0.42
   3   9   1    0.87    0.30
   3  -9  -1    0.11    0.37
   3  -9  -1    0.22    0.29
  -3  -9  -1    0.01    0.37
  -3  -9  -1    0.69    0.30
   3  10   1    1.22    0.34
   3 -10  -1    1.28    0.45
   3 -10  -1    0.95    0.48
  -3 -10  -1    1.39    0.36
   3 -11  -1    1.76    0.58
   3  11   1    0.87    0.33
  -3 -11  -1    1.49    0.37
   4 -10   1   -0.42    0.39
   4  10  -1    0.47    0.37
  -4 -10   1    0.03    0.32
  -4 -10   1   -0.94    0.42
   4  -9   1    0.29    0.42
   4   9  -1    0.04    0.30
  -4  -9   1   -0.55    0.39
  -4  -9   1    0.33    0.32
   4  -8   1    0.00    0.40
   4   8  -1    0.28    0.30
  -4  -8   1    0.24    0.28
  -4  -8   1   -0.66    0.36
   4  -7   1    0.93    0.50
   4   7  -1    0.49    0.32
  -4  -7   1    0.65    0.46
  -4  -7   1    0.65    0.32
  -4   7  -1    0.82    0.18
   4   6  -1    1.95    0.41
   4  -6   1    1.05    0.50
  -4  -6   1    1.28    0.42
  -4  -6   1    2.31    0.41
  -4  -6   1    2.05    0.39
  -4   6  -1    2.08    0.27
   4  -5   1    0.45    0.31
   4   5  -1    1.14    0.36
   4  -5   1    0.89    0.47
  -4   5  -1    1.35    0.25
  -4  -5   1    1.37    0.34
  -4  -5   1    0.85    0.44
  -4  -5   1    1.46    0.34
   4  -4   1   26.18    0.79
   4   4  -1   25.64    0.98
   4  -4   1   26.18    1.04
   4   4  -1   26.23    1.52
   4  -4   1   27.42    1.50
  -4   4  -1   26.06    0.81
  -4   4  -1   26.47    0.77
  -4  -4   1   26.12    1.35
  -4  -4   1   25.54    0.91
  -4  -4   1   26.90    1.01
   4  -3   1    6.57    0.53
   4  -3   1    6.64    0.93
   4   3  -1    6.64    0.58
   4   3  -1    5.97    0.92
   4  -3   1    6.63    0.47
  -4   3  -1    5.70    0.42
  -4   3  -1    6.21    0.40
  -4   3  -1    6.40    0.45
  -4  -3   1    6.37    0.53
  -4  -3   1    6.42    0.71
  -4  -3   1    6.19    0.52
   4  -2   1    0.55    0.47
   4   2  -1    0.30    0.48
   4  -2   1    0.40    0.25
   4   2  -1    0.12    0.29
  -4  -2   1    0.22    0.28
  -4  -2   1    0.40    0.24
  -4   2  -1   -0.01    0.21
  -4   2  -1    0.34    0.11
  -4  -2   1   -0.12    0.26
  -4   2  -1    0.62    0.21
   4   1  -1    8.24    0.87
   4  -1   1    9.13    0.89
   4  -1   1    9.42    0.56
   4   1  -1    8.64    0.58
  -4   1  -1    9.34    0.49
  -4   1  -1    9.11    0.54
  -4  -1   1    9.09    0.57
  -4  -1   1    9.15    0.57
  -4   1  -1    9.02    0.51
  -4  -1   1    9.50    0.89
   4   0  -1    0.83    0.42
   4   0  -1    0.52    0.23
   4   0   1    0.89    0.31
   4   0   1    0.90    0.42
  -4   0   1    0.74    0.24
  -4   0   1    0.35    0.29
  -4   0   1    0.53    0.28
  -4   0  -1    0.66    0.23
  -4   0  -1    0.75    0.23
  -4   0   1    0.95    0.43
   4  -1  -1    9.02    0.88
   4  -1  -1    9.12    0.51
   4   1   1    9.10    0.89
   4   1   1    8.58    0.53
  -4   1   1    9.14    0.51
  -4  -1  -1    8.65    0.56
  -4   1   1    8.91    0.52
  -4  -1  -1    7.93    0.75
  -4  -1  -1    8.86    0.86
  -4  -1  -1    8.82    0.55
  -4   1   1    9.40    0.58
   4  -2  -1    0.44    0.26
   4   2   1    0.27    0.37
   4   2   1   -0.11    0.28
   4  -2  -1    0.24    0.25
   4  -2  -1    0.76    0.49
  -4   2   1    0.15    0.18
  -4   2   1    0.32    0.20
  -4  -2  -1    0.49    0.33
  -4  -2  -1    0.22    0.18
  -4  -2  -1    0.38    0.28
  -4   2   1    0.38    0.15
   4   3   1    6.03    0.56
   4  -3  -1    6.28    0.91
   4  -3  -1    6.85    0.69
   4  -3  -1    6.16    0.45
   4   3   1    6.20    0.80
  -4   3   1    5.96    0.46
  -4   3   1    6.51    0.44
  -4   3   1    6.57    0.45
  -4   3   1    6.41    0.42
  -4  -3  -1    5.68    0.46
  -4  -3  -1    5.73    0.68
  -4  -3  -1    6.61    0.53
   4  -4  -1   27.87    1.46
   4  -4  -1   26.01    1.20
   4   4   1   26.94    0.99
   4  -4  -1   25.65    0.79
   4   4   1   25.03    1.43
  -4   4   1   26.09    0.82
  -4  -4  -1   25.92    0.91
  -4  -4  -1   27.38    1.01
  -4   4   1   26.21    0.79
  -4  -4  -1   27.85    1.38
   4  -5  -1    1.05    0.47
   4  -5  -1    0.52    0.35
   4   5   1    1.43    0.34
  -4  -5  -1    1.33    0.33
  -4  -5  -1    0.84    0.27
  -4   5   1    1.34    0.27
  -4  -5  -1    0.89    0.45
   4   6   1    1.49    0.35
   4  -6  -1    1.32    0.45
   4  -6  -1    1.03    0.38
  -4  -6  -1    1.80    0.51
  -4  -6  -1    1.79    0.39
  -4   6   1    2.18    0.29
  -4  -6  -1    1.68    0.36
   4  -7  -1    0.23    0.45
   4   7   1    0.71    0.34
  -4  -7  -1    0.57    0.30
  -4   7   1    0.93    0.20
  -4  -7  -1    0.48    0.44
   4   8   1    0.29    0.32
   4  -8  -1   -0.27    0.40
  -4  -8  -1    0.39    0.30
  -4  -8  -1   -0.16    0.41
   4   9   1    0.92    0.37
   4  -9  -1    0.27    0.45
  -4  -9  -1   -0.77    0.38
  -4  -9  -1   -0.06    0.27
   4 -10  -1    0.18    0.46
   4  10   1   -0.09    0.34
   5  -9   1   -0.80    0.49
  -5  -9   1   -1.12    0.50
   5  -8   1    0.07    0.57
   5   8  -1    0.47    0.42
  -5  -8   1   -0.86    0.50
  -5  -8   1    0.46    0.36
   5   7  -1    0.21    0.36
   5  -7   1   -0.37    0.51
  -5  -7   1    0.31    0.34
  -5   7  -1    0.97    0.25
  -5  -7   1   -0.42    0.48
   5   6  -1    0.95    0.39
   5  -6   1    0.20    0.57
  -5   6  -1    1.11    0.27
  -5  -6   1    1.11    0.37
  -5  -6   1    1.14    0.40
  -5  -6   1   -0.37    0.47
   5   5  -1    1.93    0.43
   5  -5   1    1.68    0.60
  -5  -5   1    2.85    0.50
  -5  -5   1    1.88    0.55
  -5  -5   1    1.92    0.46
  -5   5  -1    2.13    0.36
   5  -4   1    1.00    0.65
   5   4  -1    1.66    0.46
   5   4  -1    1.19    0.56
  -5  -4   1    1.23    0.38
  -5   4  -1    1.12    0.31
  -5  -4   1    0.77    0.43
  -5  -4   1    0.85    0.31
   5   3  -1   11.89    1.24
   5   3  -1   12.94    0.81
   5  -3   1   11.73    0.65
   5  -3   1   11.79    1.31
  -5   3  -1   12.80    0.68
  -5   3  -1   11.99    0.62
  -5  -3   1   11.25    1.00
  -5  -3   1   12.94    0.77
  -5  -3   1   12.04    0.77
   5   2  -1    8.32    0.69
   5  -2   1    6.86    0.55
   5  -2   1    5.58    0.93
   5   2  -1    7.09    0.93
  -5  -2   1    7.63    0.62
  -5   2  -1    7.74    0.54
  -5   2  -1    8.15    0.58
  -5  -2   1    7.55    0.62
  -5  -2   1    4.74    0.77
   5  -1   1    4.07    0.51
   5   1  -1    3.25    0.70
   5  -1   1    2.86    0.78
   5   1  -1    3.84    0.54
  -5  -1   1    3.24    0.66
  -5   1  -1    3.74    0.48
  -5  -1   1    4.01    0.53
  -5   1  -1    4.11    0.47
  -5  -1   1    3.36    0.49
   5   0   1    1.71    0.36
   5   0   1    1.44    0.67
   5   0  -1    1.35    0.40
   5   0  -1    1.47    0.56
  -5   0  -1    1.99    0.39
  -5   0   1    1.84    0.38
  -5   0  -1    1.47    0.37
  -5   0   1    0.87    0.35
   5  -1  -1    3.65    0.51
   5   1   1    2.91    0.74
   5  -1  -1    2.79    0.68
   5   1   1    3.43    0.51
  -5  -1  -1    4.25    0.54
  -5   1   1    3.84    0.50
  -5   1   1    3.69    0.47
  -5  -1  -1    2.99    0.47
   5   2   1    6.92    1.06
   5  -2  -1    5.90    0.95
   5  -2  -1    6.68    0.51
   5   2   1    6.79    0.64
  -5  -2  -1    7.39    0.61
  -5   2   1    7.51    0.58
  -5  -2  -1    6.06    0.79
  -5   2   1    7.66    0.55
  -5  -2  -1    7.70    0.62
   5   3   1   11.77    0.78
   5   3   1   12.03    1.23
   5  -3  -1   11.59    1.15
   5  -3  -1   11.91    0.68
  -5   3   1   12.35    0.68
  -5  -3  -1   11.68    1.13
  -5  -3  -1   12.86    0.76
  -5  -3  -1   12.62    0.78
  -5   3   1   11.33    0.62
   5   4   1    1.01    0.42
   5   4   1    0.56    0.38
   5  -4  -1    0.93    0.52
  -5  -4  -1    0.89    0.55
  -5   4   1    1.89    0.35
  -5  -4  -1    1.14    0.37
  -5  -4  -1    1.06    0.32
   5   5   1    1.76    0.42
   5  -5  -1    0.81    0.62
  -5   5   1    2.12    0.38
  -5  -5  -1    1.54    0.42
  -5  -5  -1    1.78    0.63
  -5  -5  -1    1.87    0.42
   5   6   1    0.76    0.41
   5  -6  -1    1.30    0.67
  -5  -6  -1    0.81    0.37
  -5  -6  -1    1.22    0.38
  -5  -6  -1   -0.42    0.47
  -5   6   1    1.00    0.28
   5  -7  -1   -0.10    0.52
   5   7   1    1.31    0.45
  -5  -7  -1   -0.30    0.48
  -5  -7  -1    0.64    0.36
  -5   7   1    0.43    0.21
   5   8   1   -0.01    0.35
   5  -8  -1    0.31    0.61
  -5  -8  -1   -0.18    0.30
  -5  -8  -1   -1.12    0.50
  -6   7  -1    3.32    0.43
   6   6  -1    2.22    0.60
  -6   6  -1    1.57    0.35
  -6  -6   1    1.07    0.40
  -6  -6   1   -0.32    0.65
   6  -5   1   -1.32    0.66
  -6   5  -1    0.78    0.30
  -6  -5   1   -0.48    0.42
   6   4  -1    6.82    0.99
   6  -4   1    4.52    1.09
   6   4  -1    6.85    0.67
  -6  -4   1    4.66    0.94
  -6  -4   1    7.55    0.73
  -6   4  -1    7.28    0.64
  -6  -4   1    6.72    0.68
   6  -3   1    1.60    0.72
   6   3  -1    1.36    0.67
   6   3  -1    2.42    0.50
  -6  -3   1    3.17    0.57
  -6  -3   1    1.14    0.69
  -6  -3   1    2.62    0.48
  -6   3  -1    3.25    0.50
   6   2  -1   -0.07    0.57
   6  -2   1   -0.66    0.68
   6   2  -1    0.56    0.38
  -6  -2   1    0.46    0.32
  -6   2  -1    0.27    0.28
  -6  -2   1    0.30    0.27
   6  -1   1    2.26    0.88
   6  -1   1    3.89    0.56
   6   1  -1    3.68    0.60
   6   1  -1    2.26    0.70
  -6   1  -1    2.66    0.46
  -6  -1   1    3.63    0.55
  -6   1  -1    3.13    0.52
  -6  -1   1    3.77    0.58
   6   0   1   -0.41    0.43
   6   0  -1    0.33    0.35
   6   0   1    0.55    0.38
   6   0  -1   -1.07    0.57
  -6   0  -1    0.97    0.37
  -6   0  -1    0.18    0.25
  -6   0   1    0.47    0.29
  -6   0   1    0.81    0.37
   6  -1  -1    2.26    0.88
   6  -1  -1    3.40    0.55
   6   1   1    2.11    0.77
   6   1   1    2.61    0.53
  -6   1   1    4.48    0.57
  -6  -1  -1    3.92    0.58
  -6   1   1    3.45    0.54
  -6  -1  -1    3.11    0.49
   6   2   1    0.92    0.36
   6   2   1    0.04    0.43
   6  -2  -1   -0.87    0.66
  -6   2   1    0.63    0.35
  -6  -2  -1    0.08    0.33
  -6  -2  -1    0.53    0.36
   6  -3  -1    0.71    0.83
   6   3   1    2.79    0.79
   6   3   1    3.10    0.59
  -6  -3  -1    2.71    0.49
  -6  -3  -1    3.53    0.58
  -6   3   1    3.24    0.51
   6  -4  -1    5.45    1.03
   6   4   1    7.40    1.01
   6   4   1    6.28    0.77
  -6   4   1    6.11    0.59
  -6  -4  -1    7.67    0.75
  -6  -4  -1    7.68    0.71
  -6  -4  -1    4.12    0.88
   6  -5  -1   -0.87    0.46
  -6  -5  -1   -1.08    0.53
  -6  -5  -1    0.55    0.40
  -6   5   1    0.68    0.32
  -6  -5  -1    1.02    0.40
   6  -6  -1   -0.37    0.57
   6   6   1    0.85    0.50
  -6   6   1    1.85    0.39
  -6  -6  -1   -0.53    0.44
  -6  -6  -1    2.03    0.54
  -6  -6  -1    1.63    0.41
  -6  -7  -1    0.96    0.80
  -6   7   1    3.78    0.47
   7   3  -1    2.65    0.65
  -7  -3   1    2.21    0.59
  -7  -2   1    2.63    0.61
  -7  -2   1    2.68    0.54
   7   1  -1    2.15    0.57
  -7  -1   1    1.68    0.52
  -7  -1   1    1.83    0.46
   7   0  -1    5.99    0.79
  -7   0   1    4.68    0.72
   7   1   1    2.35    0.59
  -7  -1  -1    2.60    0.55
  -7  -1  -1    2.39    0.58
   7   2   1    1.97    0.58
  -7  -2  -1    1.88    0.52
   7   3   1    2.62    0.57
  -7  -3  -1    3.14    0.65
   0 -12   2    1.49    0.54
   0 -11   2    0.46    0.39
   0 -11   2    0.29    0.32
   0 -10   2    2.43    0.51
   0  -9   2    0.74    0.10
   0  -9   2    0.75    0.32
   0  -8   2    6.02    0.23
   0  -8   2    7.11    0.67
   0   7  -2    0.72    0.07
   0   7  -2    0.71    0.07
   0  -7   2    0.82    0.11
   0  -7   2    0.66    0.24
   0  -6   2    6.03    0.52
   0  -6   2    5.89    0.21
   0   6  -2    5.78    0.17
   0   6  -2    5.52    0.17
   0  -5   2    2.45    0.14
   0  -5   2    2.51    0.09
   0  -5   2    2.52    0.08
   0  -5   2    2.98    0.36
   0   5  -2    2.36    0.12
   0   5  -2    2.69    0.13
   0  -4   2   14.85    0.25
   0  -4   2   14.60    0.31
   0  -4   2   14.27    0.24
   0  -4   2   15.98    0.66
   0   4  -2   14.58    0.28
   0   4  -2   14.24    0.28
   0  -3   2   40.61    1.04
   0  -3   2   39.42    0.53
   0  -3   2   39.90    0.54
   0   3  -2   41.54    0.55
   0  -3   2   39.83    0.61
   0   3  -2   40.24    0.56
   0   3  -2   38.35    0.55
   0  -2   2   73.44    1.46
   0  -2   2   74.34    0.92
   0   2  -2   73.90    0.93
   0  -2   2   76.04    0.93
   0   2  -2   76.40    1.00
   0  -2   2   76.11    1.02
   0  -1   2   16.41    0.26
   0   1  -2   15.79    0.25
   0  -1   2   15.88    0.29
   0   1  -2   15.98    0.29
   0  -1   2   15.90    0.25
   0   0  -2   -0.12    0.02
   0   0  -2   -0.08    0.02
   0   0  -2   -0.11    0.01
   0   0  -2   -0.07    0.02
   0   1   2   15.85    0.32
   0   1   2   16.13    0.29
   0  -1  -2   15.96    0.32
   0  -1  -2   15.97    0.28
   0   1   2   16.53    0.30
   0  -1  -2   16.13    0.30
   0   1   2   15.86    0.28
   0  -1  -2   15.60    0.47
   0  -1  -2   16.20    0.29
   0   1   2   16.05    0.48
   0  -2  -2   75.80    1.10
   0  -2  -2   76.97    1.00
   0  -2  -2   77.22    1.29
   0  -2  -2   75.18    1.07
   0   2   2   74.27    1.09
   0   2   2   75.10    0.99
   0   2   2   76.22    1.01
   0  -2  -2   77.63    1.75
   0   2   2   78.30    1.07
   0  -2  -2   77.55    0.99
   0  -3  -2   42.31    0.62
   0   3   2   42.45    0.66
   0  -3  -2   41.26    0.70
   0  -3  -2   41.28    0.63
   0  -3  -2   41.63    0.90
   0  -3  -2   42.27    0.68
   0   3   2   41.62    0.64
   0   4   2   13.07    0.32
   0  -4  -2   14.43    0.32
   0   4   2   15.12    0.34
   0  -4  -2   14.34    0.35
   0  -4  -2   15.34    0.55
   0   4   2   15.28    0.32
   0  -4  -2   14.89    0.31
   0   5   2    2.91    0.13
   0  -5  -2    2.89    0.30
   0  -5  -2    2.55    0.15
   0  -5  -2    2.66    0.14
   0   5   2    2.83    0.18
   0  -5  -2    2.93    0.17
   0   5   2    2.73    0.14
   0  -6  -2    6.20    0.25
   0  -6  -2    5.71    0.44
   0  -6  -2    5.87    0.21
   0   6   2    6.16    0.24
   0   6   2    5.74    0.23
   0   7   2    0.83    0.13
   0  -7  -2    0.61    0.26
   0   7   2    0.90    0.14
   0  -7  -2    0.90    0.14
   0  -7  -2    0.88    0.10
   0  -7  -2    0.92    0.24
   0   8   2    6.00    0.24
   0   8   2    6.03    0.24
   0  -8  -2    6.03    0.28
   0  -8  -2    7.10    0.81
   0  -8  -2    6.56    0.56
   0  -9  -2    0.49    0.28
   0   9   2    0.87    0.10
   0  -9  -2    0.74    0.38
   0 -10  -2    2.71    0.48
   0 -10  -2    2.06    0.52
   0 -11  -2    0.69    0.41
   0 -12  -2    0.89    0.43
   1 -12   2    0.48    0.37
   1 -11   2    1.53    0.40
   1 -11   2    0.92    0.42
   1 -11   2    0.93    0.38
  -1 -11   2    0.32    0.39
   1 -10   2    0.69    0.34
   1 -10   2    0.28    0.32
  -1 -10   2    0.80    0.18
  -1 -10   2    0.49    0.33
   1  -9   2    1.64    0.44
   1  -9   2    1.61    0.41
   1   9  -2    1.83    0.22
  -1  -9   2    2.27    0.25
  -1  -9   2    1.61    0.41
   1   8  -2    4.42    0.29
   1  -8   2    4.54    0.63
   1  -8   2    4.90    0.60
  -1  -8   2    5.17    0.61
  -1  -8   2    4.69    0.31
   1   7  -2    4.07    0.30
   1   7  -2    3.71    0.27
   1   7  -2    4.35    0.22
  -1  -7   2    4.37    0.25
  -1  -7   2    4.63    0.54
  -1  -7   2    4.28    0.30
   1   6  -2    1.71    0.21
   1   6  -2    1.47    0.20
  -1  -6   2    1.75    0.18
  -1  -6   2    2.02    0.21
  -1  -6   2    1.55    0.31
   1   5  -2    3.24    0.25
   1   5  -2    2.75    0.23
  -1  -5   2    3.25    0.24
  -1  -5   2    2.96    0.22
  -1  -5   2    3.65    0.41
   1   4  -2   24.44    0.56
   1  -4   2   22.61    0.36
   1   4  -2   24.20    0.55
   1   4  -2   24.19    0.58
   1   4  -2   24.16    0.86
  -1  -4   2   23.55    0.52
  -1  -4   2   23.45    0.87
  -1  -4   2   23.88    0.59
  -1  -4   2   24.42    0.54
   1  -3   2   24.91    0.81
   1  -3   2   23.92    0.41
   1   3  -2   24.23    0.57
   1   3  -2   23.60    0.53
   1  -3   2   23.90    0.36
   1   3  -2   24.47    0.54
   1   3  -2   25.31    0.81
   1  -3   2   24.39    0.36
  -1  -3   2   24.98    0.87
  -1   3  -2   23.96    0.38
  -1  -3   2   24.03    0.81
  -1   3  -2   23.89    0.37
  -1  -3   2   24.39    0.54
  -1  -3   2   24.56    0.52
  -1  -3   2   24.07    0.57
   1   2  -2   39.82    0.70
   1  -2   2   38.69    0.57
   1   2  -2   38.45    0.74
   1   2  -2   37.36    1.07
   1  -2   2   39.13    0.58
   1   2  -2   39.05    0.98
   1   2  -2   37.64    0.68
   1  -2   2   38.26    0.62
   1  -2   2   38.91    1.01
  -1  -2   2   37.97    0.69
  -1   2  -2   37.98    0.58
  -1  -2   2   39.93    1.08
  -1   2  -2   37.85    0.98
  -1  -2   2   38.05    0.74
  -1  -2   2   38.94    1.00
  -1  -2   2   38.69    0.68
   1   1  -2   77.45    1.50
   1  -1   2   74.99    1.44
   1   1  -2   76.43    1.11
   1   1  -2   77.36    1.69
   1  -1   2   76.81    1.62
   1   1  -2   76.29    1.20
   1   1  -2   76.92    1.11
   1  -1   2   74.59    1.11
   1  -1   2   75.41    1.04
   1  -1   2   75.20    1.04
  -1   1  -2   76.85    1.05
  -1  -1   2   77.83    1.67
  -1  -1   2   78.20    1.51
  -1   1  -2   75.71    1.60
  -1  -1   2   74.31    1.19
  -1   1  -2   75.99    1.04
  -1   1  -2   75.77    1.10
  -1  -1   2   76.31    1.09
  -1  -1   2   74.63    1.10
   1   0   2    6.44    0.30
   1   0  -2    5.93    0.23
   1   0  -2    6.40    0.31
   1   0  -2    5.95    0.22
   1   0   2    5.96    0.23
   1   0  -2    5.70    0.34
   1   0   2    5.86    0.21
   1   0  -2    7.20    0.39
   1   0  -2    5.75    0.23
   1   0   2    5.85    0.21
   1   0   2    6.24    0.34
  -1   0   2    5.69    0.23
  -1   0   2    5.98    0.24
  -1   0  -2    5.55    0.21
  -1   0   2    6.22    0.30
  -1   0  -2    5.84    0.21
  -1   0  -2    6.18    0.23
  -1   0   2    7.17    0.39
  -1   0   2    6.17    0.23
  -1   0   2    6.11    0.33
  -1   0  -2    6.71    0.36
   1   1   2   73.61    1.11
   1   1   2   77.06    1.18
   1   1   2   77.29    1.42
   1  -1  -2   76.98    1.68
   1  -1  -2   73.60    1.15
   1  -1  -2   74.89    1.66
   1   1   2   71.97    1.67
   1  -1  -2   75.70    1.05
   1  -1  -2   78.00    1.43
   1   1   2   75.92    1.10
   1  -1  -2   75.26    1.06
  -1   1   2   74.96    1.40
  -1   1   2   77.14    1.65
  -1  -1  -2   77.58    1.42
  -1   1   2   73.77    1.06
  -1   1   2   76.08    1.05
  -1   1   2   74.99    1.64
  -1   1   2   73.71    1.14
  -1  -1  -2   76.37    1.70
  -1  -1  -2   76.25    1.10
  -1  -1  -2   73.69    1.17
  -1  -1  -2   76.57    1.11
   1   2   2   37.75    0.70
   1  -2  -2   37.50    1.06
   1  -2  -2   37.56    0.68
   1   2   2   39.32    0.70
   1   2   2   39.41    0.89
   1  -2  -2   39.17    0.61
   1   2   2   38.65    0.74
   1  -2  -2   38.86    0.62
   1  -2  -2   38.72    1.05
  -1  -2  -2   38.57    0.70
  -1   2   2   38.36    0.61
  -1   2   2   38.63    1.04
  -1   2   2   38.10    0.66
  -1   2   2   38.30    0.63
  -1  -2  -2   39.99    0.90
  -1  -2  -2   38.57    0.74
  -1  -2  -2   38.62    0.70
  -1  -2  -2   39.89    1.14
   1  -3  -2   24.23    0.49
   1   3   2   25.16    0.56
   1   3   2   25.76    0.73
   1  -3  -2   24.12    0.86
   1   3   2   23.53    0.55
   1  -3  -2   24.43    0.44
   1  -3  -2   24.27    0.43
   1   3   2   25.76    0.58
  -1   3   2   24.55    0.45
  -1  -3  -2   24.34    0.71
  -1  -3  -2   24.91    0.54
  -1  -3  -2   24.18    0.58
  -1  -3  -2   24.28    0.53
   1   4   2   25.29    0.60
   1   4   2   24.12    0.57
   1   4   2   24.57    0.77
   1  -4  -2   24.48    0.50
   1  -4  -2   24.50    0.42
   1  -4  -2   24.74    0.42
   1   4   2   24.40    0.57
   1  -4  -2   24.99    0.96
  -1   4   2   25.60    0.39
  -1   4   2   23.44    0.38
  -1   4   2   25.35    0.43
  -1   4   2   24.56    0.45
  -1  -4  -2   25.15    0.56
  -1  -4  -2   24.57    0.61
  -1  -4  -2   25.35    0.80
   1  -5  -2    3.31    0.12
   1   5   2    3.30    0.25
   1   5   2    3.53    0.27
   1  -5  -2    3.87    0.45
   1   5   2    3.04    0.23
   1  -5  -2    3.41    0.12
   1  -5  -2    3.61    0.18
   1   5   2    3.72    0.33
  -1   5   2    3.30    0.15
  -1  -5  -2    3.33    0.24
  -1   5   2    3.36    0.14
  -1  -5  -2    3.36    0.34
  -1  -5  -2    3.19    0.21
   1  -6  -2    1.43    0.30
   1   6   2    1.64    0.22
   1   6   2    1.85    0.22
   1  -6  -2    1.63    0.13
   1   6   2    1.67    0.21
  -1  -6  -2    1.89    0.20
  -1  -6  -2    1.63    0.29
  -1  -6  -2    1.78    0.22
  -1   6   2    1.59    0.11
  -1   6   2    1.75    0.10
   1   7   2    4.27    0.30
   1   7   2    5.00    0.33
   1  -7  -2    4.48    0.56
  -1  -7  -2    4.51    0.31
  -1  -7  -2    4.14    0.26
  -1  -7  -2    4.90    0.48
   1  -8  -2    4.97    0.52
   1   8   2    4.20    0.33
   1  -8  -2    5.23    0.72
  -1  -8  -2    4.96    0.53
  -1  -8  -2    4.61    0.33
   1  -9  -2    1.20    0.32
   1   9   2    1.59    0.24
   1  -9  -2    1.43    0.44
  -1  -9  -2    2.57    0.28
  -1  -9  -2    1.47    0.35
   1 -10  -2    0.71    0.34
   1 -10  -2    0.87    0.42
   1  10   2    0.45    0.18
  -1 -10  -2    0.49    0.18
  -1 -10  -2    0.66    0.41
   1 -11  -2    1.04    0.48
  -1 -11  -2    0.94    0.46
   1 -12  -2    0.13    0.36
   2 -12   2    0.28    0.38
   2 -12   2    1.51    0.40
   2 -11   2    0.33    0.32
   2 -11   2    1.38    0.42
   2 -11   2    0.48    0.36
  -2 -11   2    0.19    0.40
  -2 -11   2    0.70    0.24
   2 -10   2    0.88    0.37
   2  10  -2    0.94    0.24
   2 -10   2    1.41    0.44
   2 -10   2    1.06    0.40
  -2 -10   2    1.22    0.28
  -2 -10   2    0.94    0.41
   2  -9   2    0.13    0.25
   2  -9   2    0.21    0.29
   2   9  -2    0.20    0.21
  -2  -9   2    0.16    0.20
  -2  -9   2   -0.08    0.26
   2  -8   2    1.51    0.38
   2  -8   2    2.22    0.47
   2   8  -2    2.11    0.30
  -2  -8   2    1.16    0.38
  -2  -8   2    2.31    0.32
   2   7  -2    3.74    0.38
   2  -7   2    2.59    0.09
   2  -7   2    3.49    0.49
   2  -7   2    3.39    0.10
   2  -7   2    2.43    0.47
  -2  -7   2    2.98    0.35
  -2  -7   2    3.10    0.30
  -2  -7   2    2.83    0.46
   2  -6   2    3.05    0.17
   2  -6   2    3.46    0.44
   2  -6   2    3.42    0.51
   2   6  -2    3.55    0.36
   2   6  -2    3.17    0.36
  -2  -6   2    3.39    0.48
  -2  -6   2    2.96    0.28
  -2  -6   2    3.35    0.32
  -2   6  -2    2.99    0.08
   2  -5   2    2.35    0.35
   2  -5   2    2.32    0.13
   2  -5   2    2.12    0.13
   2   5  -2    2.80    0.30
   2  -5   2    2.04    0.36
   2  -5   2    2.23    0.16
   2   5  -2    2.34    0.30
  -2   5  -2    2.63    0.16
  -2  -5   2    2.37    0.27
  -2  -5   2    2.74    0.30
  -2  -5   2    1.93    0.36
  -2   5  -2    2.24    0.15
   2   4  -2    3.01    0.31
   2  -4   2    3.26    0.20
   2  -4   2    3.54    0.32
   2   4  -2    3.68    0.30
   2  -4   2    3.30    0.19
   2  -4   2    3.13    0.19
   2  -4   2    3.63    0.43
  -2  -4   2    3.03    0.28
  -2  -4   2    3.95    0.45
  -2   4  -2    3.14    0.20
  -2  -4   2    3.27    0.29
  -2   4  -2    2.97    0.15
   2  -3   2   17.27    0.43
   2   3  -2   17.12    0.56
   2  -3   2   17.38    0.43
   2  -3   2   17.99    0.62
   2  -3   2   18.09    0.81
   2   3  -2   17.08    0.88
   2   3  -2   17.42    0.54
   2  -3   2   17.72    0.47
  -2   3  -2   17.46    0.44
  -2   3  -2   17.20    0.42
  -2   3  -2   16.87    0.43
  -2  -3   2   16.98    0.58
  -2  -3   2   17.52    0.56
  -2  -3   2   16.23    0.75
   2  -2   2    3.51    0.23
   2  -2   2    3.92    0.41
   2  -2   2    3.71    0.22
   2   2  -2    3.63    0.28
   2   2  -2    3.93    0.43
   2   2  -2    3.77    0.35
   2  -2   2    3.96    0.24
   2  -2   2    3.80    0.23
   2   2  -2    3.59    0.30
  -2  -2   2    3.44    0.28
  -2   2  -2    3.53    0.32
  -2  -2   2    4.18    0.42
  -2   2  -2    3.53    0.22
  -2   2  -2    3.72    0.23
  -2  -2   2    3.12    0.48
  -2  -2   2    3.95    0.29
  -2   2  -2    3.57    0.21
   2  -1   2   51.05    0.93
   2  -1   2   53.74    0.95
   2  -1   2   53.35    1.49
   2  -1   2   54.14    1.35
   2   1  -2   52.41    1.00
   2   1  -2   51.56    1.34
   2   1  -2   53.15    0.99
   2   1  -2   53.79    1.08
   2  -1   2   52.64    1.00
   2   1  -2   53.31    1.55
  -2  -1   2   52.25    1.46
  -2   1  -2   53.08    0.94
  -2  -1   2   53.11    1.37
  -2  -1   2   52.10    1.07
  -2   1  -2   52.12    1.08
  -2   1  -2   53.40    1.43
  -2   1  -2   52.63    0.94
  -2  -1   2   53.49    1.50
  -2  -1   2   52.01    1.00
  -2   1  -2   51.08    0.98
  -2  -1   2   53.74    0.98
   2   0  -2  305.98    5.94
   2   0  -2  297.80    3.83
   2   0   2  309.18    4.14
   2   0  -2  305.20    4.16
   2   0   2  304.24    5.05
   2   0  -2  302.92    3.83
   2   0   2  309.35    5.89
   2   0  -2  307.16    5.08
   2   0   2  303.88    3.83
   2   0   2  302.85    3.83
   2   0  -2  299.71    5.87
  -2   0  -2  293.08    4.10
  -2   0   2  297.69    5.05
  -2   0   2  300.12    3.84
  -2   0  -2  300.66    3.82
  -2   0   2  295.26    4.14
  -2   0   2  304.66    5.83
  -2   0   2  301.44    5.94
  -2   0  -2  307.62    5.84
  -2   0   2  303.02    3.81
  -2   0  -2  307.12    5.68
  -2   0  -2  306.29    3.82
   2  -1  -2   52.74    0.95
   2   1   2   53.35    1.00
   2  -1  -2   52.52    1.50
   2   1   2   53.36    1.54
   2  -1  -2   52.35    1.41
   2   1   2   54.07    1.06
   2  -1  -2   52.34    0.95
   2   1   2   52.58    1.31
   2  -1  -2   53.66    1.31
   2   1   2   51.72    1.00
   2  -1  -2   53.66    1.03
  -2   1   2   51.08    1.01
  -2   1   2   51.93    0.93
  -2   1   2   52.21    1.44
  -2   1   2   51.86    0.96
  -2  -1  -2   52.57    0.99
  -2   1   2   54.30    1.36
  -2  -1  -2   52.60    1.30
  -2  -1  -2   52.20    0.99
  -2  -1  -2   51.45    1.04
  -2   1   2   51.78    1.31
  -2  -1  -2   52.96    1.52
   2   2   2    3.55    0.29
   2  -2  -2    3.55    0.37
   2   2   2    4.88    0.47
   2  -2  -2    3.21    0.24
   2   2   2    3.89    0.28
   2   2   2    3.82    0.33
   2  -2  -2    3.81    0.35
   2  -2  -2    3.60    0.24
   2  -2  -2    3.89    0.36
   2  -2  -2    3.86    0.24
  -2  -2  -2    3.88    0.39
  -2  -2  -2    3.33    0.27
  -2  -2  -2    3.79    0.26
  -2   2   2    3.51    0.30
  -2   2   2    3.39    0.23
  -2   2   2    3.78    0.25
  -2   2   2    3.74    0.24
   2  -3  -2   17.39    0.74
   2   3   2   17.80    0.56
   2   3   2   16.89    0.71
   2  -3  -2   17.88    0.74
   2  -3  -2   17.10    0.45
   2  -3  -2   17.21    0.50
   2   3   2   16.15    0.55
   2  -3  -2   17.14    0.84
  -2   3   2   18.31    0.46
  -2  -3  -2   16.12    0.55
  -2   3   2   17.22    0.70
  -2  -3  -2   17.23    0.74
  -2  -3  -2   17.40    0.55
  -2   3   2   16.75    0.46
  -2   3   2   16.88    0.46
   2   4   2    3.67    0.30
   2  -4  -2    3.74    0.39
   2  -4  -2    3.32    0.22
   2   4   2    3.48    0.32
   2  -4  -2    3.95    0.47
   2  -4  -2    3.49    0.23
  -2  -4  -2    3.53    0.29
  -2  -4  -2    3.47    0.30
  -2   4   2    3.23    0.21
  -2   4   2    3.12    0.23
  -2  -4  -2    3.59    0.36
   2  -5  -2    2.41    0.20
   2  -5  -2    2.36    0.39
   2   5   2    2.41    0.30
   2   5   2    2.59    0.30
   2  -5  -2    2.48    0.18
   2  -5  -2    1.73    0.36
  -2   5   2    2.04    0.19
  -2   5   2    2.45    0.13
  -2  -5  -2    2.36    0.29
  -2   5   2    2.57    0.13
  -2  -5  -2    1.97    0.33
  -2  -5  -2    2.71    0.29
   2  -6  -2    3.42    0.15
   2  -6  -2    3.47    0.48
   2  -6  -2    3.27    0.22
   2   6   2    3.56    0.32
   2  -6  -2    3.29    0.49
   2   6   2    3.44    0.36
  -2  -6  -2    3.15    0.30
  -2  -6  -2    2.99    0.43
  -2  -6  -2    3.40    0.34
  -2   6   2    3.26    0.20
   2  -7  -2    3.67    0.57
   2   7   2    3.32    0.33
   2  -7  -2    3.28    0.21
   2  -7  -2    3.57    0.52
   2   7   2    3.71    0.38
  -2  -7  -2    3.05    0.33
  -2   7   2    3.14    0.13
  -2  -7  -2    3.22    0.48
  -2   7   2    3.41    0.12
  -2  -7  -2    3.37    0.31
   2  -8  -2    1.88    0.45
   2  -8  -2    2.10    0.46
   2   8   2    2.40    0.34
  -2  -8  -2    1.84    0.40
  -2  -8  -2    1.98    0.31
   2   9   2   -0.18    0.19
   2  -9  -2    0.34    0.29
   2  -9  -2    0.00    0.27
  -2  -9  -2    0.20    0.26
  -2  -9  -2    0.32    0.21
   2 -10  -2    0.84    0.35
   2 -10  -2    1.03    0.44
   2  10   2    1.26    0.29
  -2 -10  -2    1.17    0.28
   2 -11  -2    0.81    0.44
   2 -11  -2    1.78    0.49
  -2 -11  -2    1.20    0.52
  -2 -11  -2    0.87    0.28
   2 -12  -2    0.31    0.42
   3 -11   2    0.73    0.43
   3  11  -2    0.51    0.30
  -3 -11   2    0.72    0.30
   3  10  -2    0.14    0.26
   3 -10   2    0.08    0.34
  -3 -10   2    0.33    0.25
  -3 -10   2   -0.23    0.36
   3   9  -2    2.51    0.40
   3  -9   2    1.44    0.40
   3  -9   2    1.30    0.48
  -3  -9   2    1.39    0.49
  -3  -9   2    1.63    0.36
   3  -8   2    4.40    0.62
   3  -8   2    5.45    0.78
   3   8  -2    4.28    0.48
  -3  -8   2    3.81    0.64
  -3  -8   2    4.49    0.48
   3  -7   2    0.66    0.27
   3  -7   2    0.64    0.31
   3   7  -2    1.09    0.31
  -3   7  -2    0.96    0.12
  -3  -7   2    0.91    0.27
  -3  -7   2    0.64    0.28
  -3  -7   2    0.68    0.39
   3   6  -2    1.58    0.34
   3  -6   2    1.18    0.40
   3  -6   2    1.18    0.28
  -3  -6   2    0.60    0.35
  -3   6  -2    1.43    0.18
  -3  -6   2    1.50    0.30
  -3  -6   2    1.13    0.29
   3  -5   2    2.72    0.36
   3  -5   2    2.46    0.49
   3  -5   2    2.62    0.25
   3  -5   2    2.37    0.24
   3   5  -2    2.77    0.40
  -3  -5   2    2.12    0.40
  -3   5  -2    2.30    0.25
  -3   5  -2    2.35    0.17
  -3  -5   2    2.70    0.35
  -3  -5   2    2.37    0.34
  -3   5  -2    2.45    0.25
   3  -4   2    6.22    0.44
   3  -4   2    6.55    0.34
   3   4  -2    5.96    0.47
   3  -4   2    5.40    0.66
   3  -4   2    6.07    0.34
  -3   4  -2    5.93    0.33
  -3   4  -2    6.20    0.30
  -3   4  -2    5.91    0.33
  -3  -4   2    6.21    0.42
  -3  -4   2    6.15    0.45
  -3  -4   2    6.04    0.60
   3  -3   2   12.65    0.81
   3  -3   2   13.00    0.50
   3  -3   2   10.78    0.55
   3  -3   2   12.71    0.48
   3   3  -2   12.36    0.94
   3   3  -2   12.41    0.55
  -3  -3   2   13.01    0.60
  -3  -3   2   11.14    0.55
  -3  -3   2   12.97    0.78
  -3   3  -2   12.52    0.47
  -3   3  -2   12.17    0.46
  -3   3  -2   11.94    0.45
   3   2  -2   11.96    0.53
   3  -2   2   11.94    0.48
   3  -2   2   12.19    0.85
   3  -2   2   11.81    0.47
   3   2  -2   11.42    0.89
   3  -2   2   11.86    0.50
  -3   2  -2   12.39    0.48
  -3  -2   2   10.97    0.52
  -3   2  -2   11.17    0.46
  -3   2  -2   11.66    0.47
  -3  -2   2   12.08    0.55
  -3   2  -2   11.72    0.40
  -3  -2   2   11.99    0.73
   3   1  -2    7.12    0.44
   3   1  -2    7.26    0.67
   3  -1   2    7.10    0.40
   3  -1   2    7.06    0.38
   3  -1   2    7.05    0.72
  -3  -1   2    6.11    0.41
  -3   1  -2    7.20    0.32
  -3   1  -2    6.40    0.37
  -3  -1   2    6.73    0.43
  -3  -1   2    6.68    0.61
  -3  -1   2    7.61    0.65
  -3   1  -2    7.07    0.40
  -3   1  -2    7.02    0.39
   3   0  -2    0.40    0.21
   3   0  -2    0.71    0.30
   3   0   2    0.74    0.31
   3   0   2    0.84    0.24
  -3   0   2    0.68    0.17
  -3   0  -2    0.31    0.20
  -3   0   2    0.64    0.31
  -3   0  -2    0.62    0.19
  -3   0   2    0.79    0.20
  -3   0   2    0.38    0.25
  -3   0  -2    0.64    0.18
   3  -1  -2    7.42    0.55
   3  -1  -2    7.53    0.72
   3   1   2    6.69    0.40
   3   1   2    7.35    0.75
   3  -1  -2    6.81    0.41
   3  -1  -2    6.81    0.41
  -3  -1  -2    6.70    0.42
  -3  -1  -2    7.40    0.51
  -3  -1  -2    6.94    0.62
  -3   1   2    6.73    0.36
  -3   1   2    7.00    0.40
  -3   1   2    7.61    0.42
  -3   1   2    7.15    0.48
  -3  -1  -2    6.38    0.38
   3   2   2   11.35    0.81
   3  -2  -2   12.01    0.69
   3  -2  -2   12.06    0.49
   3  -2  -2   11.58    0.50
   3   2   2   11.93    0.53
   3  -2  -2   11.70    0.84
  -3  -2  -2   11.94    0.77
  -3   2   2   11.97    0.47
  -3  -2  -2   11.59    0.53
  -3  -2  -2   10.76    0.49
  -3   2   2   11.08    0.48
  -3   2   2   11.44    0.48
  -3   2   2   11.96    0.57
   3  -3  -2   13.77    0.80
   3  -3  -2   12.14    0.82
   3  -3  -2   12.54    0.49
   3  -3  -2   13.55    0.53
   3   3   2   12.42    0.87
   3   3   2   11.71    0.58
  -3   3   2   12.57    0.61
  -3   3   2   12.26    0.48
  -3   3   2   13.59    0.49
  -3   3   2   12.44    0.51
  -3  -3  -2   12.26    0.54
  -3  -3  -2   13.16    0.82
  -3  -3  -2   13.44    0.60
   3  -4  -2    6.02    0.55
   3  -4  -2    5.86    0.33
   3  -4  -2    6.14    0.36
   3  -4  -2    5.86    0.62
   3   4   2    5.12    0.40
  -3  -4  -2    5.69    0.43
  -3  -4  -2    6.46    0.65
  -3   4   2    5.77    0.33
  -3   4   2    5.51    0.36
  -3   4   2    5.68    0.31
  -3  -4  -2    5.56    0.39
   3  -5  -2    1.98    0.36
   3  -5  -2    2.12    0.24
   3   5   2    2.37    0.34
   3  -5  -2    1.99    0.43
   3  -5  -2    2.49    0.26
  -3  -5  -2    2.31    0.35
  -3   5   2    2.71    0.25
  -3  -5  -2    2.47    0.34
  -3   5   2    2.94    0.29
  -3  -5  -2    2.20    0.44
   3  -6  -2    1.22    0.34
   3   6   2    1.57    0.34
   3  -6  -2    1.11    0.36
  -3  -6  -2    1.36    0.40
  -3  -6  -2    1.17    0.29
  -3  -6  -2    1.29    0.27
  -3   6   2    1.47    0.21
   3  -7  -2    0.56    0.38
   3   7   2    1.09    0.32
   3  -7  -2    0.61    0.29
  -3  -7  -2    0.91    0.38
  -3  -7  -2    1.42    0.32
  -3  -7  -2    0.86    0.25
  -3   7   2    1.05    0.16
   3  -8  -2    3.81    0.69
   3  -8  -2    4.60    0.68
   3   8   2    4.34    0.50
  -3  -8  -2    3.96    0.60
  -3  -8  -2    5.13    0.51
   3   9   2    1.76    0.37
   3  -9  -2    1.53    0.53
   3  -9  -2    1.32    0.42
  -3  -9  -2    0.95    0.43
  -3  -9  -2    2.14    0.40
   3 -10  -2   -0.08    0.29
   3 -10  -2    0.37    0.31
   3  10   2    0.11    0.27
  -3 -10  -2    0.41    0.28
   3  11   2   -0.19    0.28
   3 -11  -2    0.60    0.43
  -3 -11  -2    0.29    0.27
   4 -10   2   -0.15    0.45
   4  10  -2   -0.05    0.31
  -4 -10   2   -0.09    0.26
   4   9  -2    0.34    0.32
   4  -9   2   -0.36    0.39
  -4  -9   2   -0.52    0.39
  -4  -9   2    0.14    0.28
   4   8  -2    0.96    0.37
   4  -8   2    1.14    0.53
  -4  -8   2    0.38    0.45
  -4  -8   2    0.74    0.32
   4  -7   2    0.75    0.49
   4   7  -2    0.94    0.36
  -4  -7   2    0.71    0.48
  -4   7  -2    1.11    0.20
  -4  -7   2    1.34    0.37
   4  -6   2    6.95    0.93
   4   6  -2    7.11    0.62
  -4   6  -2    7.25    0.40
  -4  -6   2    7.11    0.88
  -4  -6   2    7.50    0.60
  -4  -6   2    6.50    0.54
   4   5  -2   11.29    0.71
   4  -5   2   10.13    1.02
  -4   5  -2    9.61    0.47
  -4  -5   2    9.36    0.95
  -4  -5   2    9.71    0.65
  -4  -5   2    9.39    0.62
   4  -4   2    1.93    0.33
   4   4  -2    3.11    0.48
   4  -4   2    3.19    0.64
   4  -4   2    3.36    0.36
   4   4  -2    2.39    0.54
  -4   4  -2    3.96    0.39
  -4  -4   2    2.87    0.42
  -4   4  -2    3.02    0.30
  -4  -4   2    3.04    0.44
  -4  -4   2    2.75    0.52
   4  -3   2    9.04    1.00
   4  -3   2    8.81    0.50
   4   3  -2    9.01    0.91
   4   3  -2    7.75    0.55
  -4  -3   2    8.84    0.90
  -4  -3   2    8.57    0.59
  -4   3  -2    8.73    0.51
  -4   3  -2    8.94    0.46
  -4  -3   2    8.36    0.58
  -4   3  -2    8.57    0.49
   4  -2   2    0.65    0.50
   4   2  -2    0.62    0.33
   4  -2   2    0.43    0.25
   4   2  -2    0.65    0.51
  -4  -2   2    0.86    0.42
  -4   2  -2    0.80    0.27
  -4   2  -2    0.73    0.22
  -4  -2   2    0.57    0.30
  -4   2  -2    0.43    0.10
  -4  -2   2    0.59    0.26
   4  -1   2    2.96    0.56
   4   1  -2    3.22    0.67
   4   1  -2    2.78    0.42
   4  -1   2    3.31    0.41
  -4  -1   2    2.80    0.41
  -4   1  -2    2.41    0.33
  -4   1  -2    2.90    0.26
  -4   1  -2    3.25    0.36
  -4  -1   2    3.07    0.41
  -4  -1   2    2.53    0.47
   4   0   2   35.00    1.60
   4   0  -2   35.17    1.01
   4   0   2   35.51    1.01
   4   0  -2   35.84    1.63
  -4   0   2   36.84    1.43
  -4   0  -2   34.34    1.16
  -4   0   2   35.62    1.07
  -4   0  -2   36.36    1.03
  -4   0  -2   37.32    1.08
  -4   0   2   36.02    1.05
   4  -1  -2    3.40    0.42
   4   1   2    2.77    0.56
   4  -1  -2    2.47    0.53
   4   1   2    3.32    0.44
  -4  -1  -2    3.24    0.40
  -4  -1  -2    2.25    0.40
  -4   1   2    3.42    0.43
  -4   1   2    2.77    0.39
  -4   1   2    3.33    0.40
  -4  -1  -2    2.52    0.38
  -4  -1  -2    2.71    0.46
   4  -2  -2    0.41    0.26
   4  -2  -2    0.71    0.34
   4   2   2    0.49    0.38
   4  -2  -2    0.74    0.47
   4   2   2    0.52    0.26
  -4  -2  -2    0.37    0.27
  -4  -2  -2    0.49    0.24
  -4  -2  -2    0.75    0.43
  -4   2   2    0.42    0.17
  -4   2   2    0.33    0.25
  -4   2   2    0.48    0.21
   4  -3  -2    9.18    0.78
   4  -3  -2    9.83    1.01
   4   3   2    8.23    0.61
   4  -3  -2    8.45    0.50
   4   3   2    8.08    0.87
  -4  -3  -2    8.94    0.59
  -4   3   2    8.64    0.54
  -4  -3  -2    8.18    0.53
  -4  -3  -2    9.36    0.91
  -4   3   2    8.36    0.47
   4  -4  -2    1.83    0.47
   4  -4  -2    2.51    0.61
   4  -4  -2    3.04    0.37
   4   4   2    2.87    0.42
  -4  -4  -2    3.57    0.46
  -4   4   2    2.96    0.38
  -4  -4  -2    2.44    0.48
  -4  -4  -2    3.28    0.45
  -4   4   2    2.78    0.29
   4   5   2   10.76    0.69
   4  -5  -2    9.39    0.87
   4  -5  -2    9.98    1.04
  -4  -5  -2   10.42    0.66
  -4  -5  -2    8.80    0.90
  -4   5   2    9.19    0.51
  -4  -5  -2   10.35    0.63
   4   6   2    7.07    0.62
   4  -6  -2    6.57    0.73
   4  -6  -2    6.72    0.95
  -4   6   2    6.87    0.43
  -4  -6  -2    6.69    0.58
  -4  -6  -2    7.01    0.51
  -4  -6  -2    6.42    0.84
   4  -7  -2    0.87    0.42
   4  -7  -2    0.61    0.34
   4   7   2    0.84    0.35
  -4  -7  -2    1.17    0.35
  -4  -7  -2    0.48    0.41
  -4   7   2    0.87    0.21
   4  -8  -2    1.31    0.57
   4   8   2    0.78    0.36
  -4  -8  -2    0.89    0.34
  -4  -8  -2   -0.16    0.42
   4  -9  -2    0.10    0.36
   4   9   2   -0.23    0.28
  -4  -9  -2   -0.21    0.24
  -4  -9  -2   -0.67    0.47
   4  10   2    0.37    0.36
   4 -10  -2   -0.13    0.45
   5  -9   2    0.73    0.67
  -5  -9   2    0.13    0.61
   5   8  -2    0.37    0.39
   5  -8   2   -0.32    0.54
  -5  -8   2    0.24    0.34
  -5  -8   2   -0.44    0.50
   5  -7   2   -0.25    0.51
   5   7  -2    0.45    0.40
  -5  -7   2   -0.36    0.49
  -5   7  -2    0.47    0.20
  -5  -7   2    0.30    0.30
   5  -6   2    1.88    0.72
   5   6  -2    1.93    0.49
  -5   6  -2    2.63    0.35
  -5  -6   2    3.14    0.55
  -5  -6   2    1.50    0.63
  -5  -6   2    3.13    0.51
   5   5  -2    1.09    0.42
   5  -5   2   -0.28    0.52
  -5  -5   2   -0.09    0.35
  -5  -5   2    1.11    0.39
  -5  -5   2    0.70    0.34
  -5   5  -2    0.78    0.26
   5   4  -2    5.35    0.84
   5   4  -2    5.17    0.60
   5  -4   2    4.14    0.86
  -5   4  -2    6.68    0.51
  -5  -4   2    6.65    0.62
  -5  -4   2    3.93    0.76
  -5  -4   2    5.90    0.61
   5   3  -2    9.63    0.74
   5   3  -2    9.04    1.01
   5  -3   2    8.28    1.20
   5  -3   2    7.98    0.56
  -5  -3   2    9.34    0.70
  -5   3  -2    9.47    0.60
  -5  -3   2    8.46    0.61
  -5   3  -2    8.30    0.53
  -5  -3   2    7.30    0.87
   5  -2   2    5.69    0.51
   5   2  -2    5.35    0.89
   5   2  -2    6.36    0.63
   5  -2   2    4.65    0.88
  -5  -2   2    5.07    0.55
  -5  -2   2    3.85    0.73
  -5   2  -2    5.41    0.51
  -5  -2   2    5.89    0.58
  -5   2  -2    5.59    0.47
   5  -1   2    3.54    0.82
   5   1  -2    3.62    0.82
   5  -1   2    5.48    0.53
   5   1  -2    5.11    0.50
  -5  -1   2    4.95    0.57
  -5  -1   2    5.05    0.49
  -5   1  -2    4.59    0.47
  -5  -1   2    3.88    0.63
  -5   1  -2    4.94    0.45
   5   0  -2    0.48    0.34
   5   0  -2    0.02    0.41
   5   0   2    0.07    0.22
   5   0   2   -0.08    0.54
  -5   0  -2    0.23    0.22
  -5   0   2    0.22    0.24
  -5   0   2    0.27    0.21
  -5   0  -2    0.32    0.26
   5   1   2    3.46    0.76
   5   1   2    5.15    0.56
   5  -1  -2    5.06    0.56
   5  -1  -2    4.60    0.81
  -5   1   2    4.97    0.50
  -5   1   2    5.22    0.57
  -5  -1  -2    4.88    0.56
  -5  -1  -2    5.33    0.49
   5   2   2    5.20    0.88
   5  -2  -2    5.42    0.93
   5  -2  -2    5.83    0.53
   5   2   2    5.01    0.60
  -5  -2  -2    6.35    0.58
  -5  -2  -2    5.56    0.51
  -5   2   2    5.66    0.49
  -5   2   2    5.10    0.52
   5  -3  -2    8.41    0.60
   5   3   2    8.62    1.11
   5   3   2    9.90    0.73
   5  -3  -2    8.40    1.20
  -5  -3  -2    9.53    0.70
  -5   3   2    8.48    0.60
  -5  -3  -2    7.44    0.98
  -5   3   2    8.46    0.56
  -5  -3  -2    9.53    0.68
   5   4   2    5.00    0.86
   5   4   2    6.33    0.69
   5  -4  -2    4.10    0.87
  -5  -4  -2    5.64    0.58
  -5  -4  -2    6.34    0.56
  -5   4   2    6.16    0.52
  -5  -4  -2    4.44    0.77
   5   5   2    0.52    0.39
   5  -5  -2    0.27    0.44
  -5  -5  -2    0.26    0.30
  -5   5   2    0.76    0.28
  -5  -5  -2    0.36    0.25
  -5  -5  -2   -0.35    0.46
   5   6   2    2.44    0.52
   5  -6  -2    1.85    0.63
  -5  -6  -2    3.73    0.53
  -5  -6  -2    2.37    0.48
  -5  -6  -2    1.69    0.64
  -5   6   2    2.51    0.38
   5  -7  -2   -0.36    0.51
   5   7   2    0.28    0.37
  -5  -7  -2    0.40    0.33
  -5   7   2    0.27    0.22
   5   8   2    0.59    0.43
   5  -8  -2    0.59    0.52
  -5  -8  -2   -0.67    0.53
  -5  -8  -2    0.86    0.41
  -6   7  -2    1.61    0.34
   6   6  -2    4.52    0.74
   6  -6   2    0.79    0.70
  -6   6  -2    2.44    0.40
  -6  -6   2    1.29    0.65
  -6  -6   2    2.74    0.61
   6   5  -2    4.62    0.66
   6  -5   2    1.14    0.88
  -6  -5   2    4.67    0.70
  -6   5  -2    3.81    0.48
  -6  -5   2    2.43    0.70
  -6  -5   2    3.23    0.58
   6   4  -2    1.20    0.60
   6   4  -2    1.35    0.48
  -6  -4   2   -0.65    0.59
  -6   4  -2    1.56    0.38
  -6  -4   2    1.09    0.42
   6   3  -2    6.48    0.77
   6  -3   2    3.70    1.02
   6   3  -2    4.94    0.90
  -6   3  -2    6.91    0.61
  -6  -3   2    7.08    0.70
  -6  -3   2    6.26    0.71
  -6  -3   2    4.47    0.90
   6   2  -2    0.54    0.40
   6  -2   2   -1.20    0.63
   6   2  -2    0.13    0.44
  -6  -2   2   -0.87    0.51
  -6  -2   2    0.47    0.34
  -6   2  -2    0.21    0.30
  -6  -2   2    0.30    0.35
   6   1  -2    0.65    0.69
   6  -1   2    1.65    0.45
   6  -1   2    0.18    0.70
   6   1  -2    1.30    0.45
  -6   1  -2    1.22    0.39
  -6  -1   2    1.22    0.41
  -6   1  -2    1.50    0.38
   6   0   2    1.25    0.42
   6   0  -2    1.35    0.66
   6   0  -2    1.74    0.42
   6   0   2    0.49    0.69
  -6   0  -2    2.05    0.43
  -6   0  -2    1.67    0.44
  -6   0   2    2.04    0.47
  -6   0   2    2.03    0.46
   6  -1  -2    1.66    0.44
   6   1   2    0.84    0.42
   6  -1  -2    0.25    0.74
   6   1   2    0.41    0.52
  -6   1   2    1.45    0.41
  -6  -1  -2    1.61    0.41
  -6   1   2    1.61    0.40
  -6  -1  -2    1.20    0.41
   6  -2  -2   -0.91    0.65
   6   2   2   -0.14    0.55
   6   2   2    0.29    0.37
  -6  -2  -2    0.59    0.35
  -6  -2  -2    0.04    0.31
  -6   2   2    0.24    0.31
   6   3   2    4.43    0.83
   6  -3  -2    5.11    1.00
   6   3   2    6.44    0.72
  -6  -3  -2    5.72    0.66
  -6   3   2    6.43    0.61
  -6  -3  -2    5.99    0.71
   6   4   2    0.53    0.35
   6  -4  -2   -1.38    0.63
   6   4   2    0.69    0.50
  -6   4   2    0.80    0.34
  -6  -4  -2   -0.43    0.59
  -6  -4  -2    1.28    0.40
  -6  -4  -2    0.50    0.32
   6  -5  -2    1.40    0.90
   6   5   2    3.52    0.64
  -6  -5  -2    3.73    0.63
  -6  -5  -2    2.07    0.79
  -6  -5  -2    4.15    0.62
  -6   5   2    3.21    0.49
   6  -6  -2    0.90    0.90
   6   6   2    2.36    0.63
  -6  -6  -2    3.20    0.56
  -6  -6  -2    0.04    0.69
  -6   6   2    2.20    0.41
  -6  -6  -2    2.99    0.60
  -6   7   2    0.90    0.30
   7   3  -2    1.10    0.55
  -7  -3   2    0.96    0.42
   7   2  -2    2.14    0.53
  -7  -2   2    2.49    0.56
  -7  -2   2    1.82    0.54
   7   1  -2    0.33    0.44
  -7  -1   2    0.28    0.34
  -7  -1   2    0.48    0.35
   7   0  -2    0.77    0.48
   7   1   2    0.19    0.42
  -7  -1  -2   -0.01    0.28
   7   2   2    2.11    0.58
  -7  -2  -2    2.14    0.53
   7   3   2    1.37    0.56
  -7  -3  -2    3.24    0.62
   0 -12   3    1.18    0.50
   0 -11   3    0.08    0.30
   0 -10   3   10.42    0.91
   0  -9   3    0.10    0.06
   0  -9   3    0.08    0.25
   0  -8   3   13.44    0.89
   0  -8   3   13.67    0.34
   0   7  -3    1.32    0.08
   0  -7   3    1.39    0.30
   0   7  -3    1.39    0.08
   0  -7   3    1.45    0.13
   0  -6   3    4.00    0.42
   0  -6   3    4.13    0.18
   0   6  -3    3.85    0.15
   0   6  -3    4.08    0.15
   0   5  -3   32.95    0.52
   0  -5   3   33.67    0.59
   0  -5   3   33.71    0.46
   0  -5   3   33.61    1.12
   0   5  -3   33.21    0.52
   0   4  -3  152.13    1.88
   0  -4   3  155.75    2.07
   0  -4   3  155.22    1.84
   0  -4   3  154.88    2.97
   0  -4   3  157.82    1.86
   0   4  -3  156.68    1.89
   0   3  -3   55.57    0.78
   0  -3   3   54.59    0.83
   0   3  -3   53.47    0.74
   0  -3   3   55.91    1.32
   0  -3   3   54.84    0.74
   0  -3   3   54.46    0.72
   0  -2   3   15.64    0.28
   0   2  -3   15.50    0.29
   0  -2   3   15.52    0.30
   0  -2   3   15.64    0.33
   0  -2   3   15.98    0.54
   0   2  -3   15.93    0.32
   0  -1   3  117.79    1.45
   0  -1   3  123.77    2.05
   0   1  -3  119.64    1.46
   0   1  -3  117.64    1.61
   0  -1   3  119.28    1.62
   0   1  -3  119.94    1.47
   0  -1   3  119.61    1.47
   0   0  -3    0.08    0.08
   0   1   3  118.08    1.64
   0  -1  -3  118.81    1.63
   0  -1  -3  118.88    1.49
   0  -1  -3  117.85    1.59
   0   1   3  120.33    1.48
   0   1   3  117.88    1.59
   0  -1  -3  118.85    1.48
   0   1   3  118.01    2.39
   0   1   3  118.33    1.49
   0  -1  -3  116.51    2.39
   0  -2  -3   16.14    0.35
   0  -2  -3   16.00    0.61
   0  -2  -3   16.46    0.34
   0   2   3   15.99    0.33
   0  -2  -3   15.96    0.35
   0   2   3   16.52    0.38
   0   2   3   15.74    0.35
   0  -2  -3   16.52    0.38
   0  -2  -3   15.87    0.33
   0   2   3   15.59    0.34
   0   3   3   56.89    0.83
   0  -3  -3   56.35    0.82
   0   3   3   54.56    0.84
   0   3   3   55.40    0.91
   0  -3  -3   56.70    0.83
   0   3   3   56.55    0.87
   0  -3  -3   56.31    1.53
   0  -3  -3   55.83    1.07
   0  -3  -3   55.09    0.92
   0  -3  -3   55.61    0.89
   0   4   3  154.92    1.99
   0   4   3  158.71    2.12
   0   4   3  155.87    2.01
   0  -4  -3  156.23    1.99
   0  -4  -3  157.78    2.16
   0  -4  -3  157.74    2.19
   0  -4  -3  158.61    2.69
   0  -4  -3  156.12    1.97
   0  -4  -3  153.78    3.55
   0  -5  -3   33.23    0.59
   0  -5  -3   34.26    0.93
   0   5   3   33.63    0.60
   0  -5  -3   33.18    0.58
   0   5   3   32.42    0.62
   0  -5  -3   34.07    0.66
   0  -5  -3   32.42    1.28
   0   5   3   33.36    0.62
   0   6   3    4.23    0.17
   0   6   3    4.09    0.23
   0  -6  -3    4.11    0.22
   0   6   3    4.29    0.17
   0  -6  -3    4.48    0.38
   0  -6  -3    3.86    0.55
   0  -7  -3    1.85    0.19
   0  -7  -3    0.91    0.31
   0  -7  -3    1.46    0.26
   0   7   3    1.30    0.16
   0  -7  -3    1.71    0.15
   0   7   3    1.56    0.18
   0  -8  -3   13.76    0.43
   0   8   3   14.18    0.39
   0  -8  -3   13.39    0.74
   0  -8  -3   13.31    1.01
   0   9   3    0.02    0.10
   0  -9  -3    0.28    0.23
   0  -9  -3    0.44    0.28
   0 -10  -3    9.81    1.09
   0 -11  -3    0.31    0.38
   1 -12   3    0.60    0.39
   1 -11   3    0.89    0.39
   1 -11   3    2.00    0.44
  -1 -11   3    1.09    0.44
   1 -10   3    1.53    0.42
   1 -10   3    1.57    0.44
  -1 -10   3    2.21    0.24
  -1 -10   3    1.77    0.48
   1  -9   3    7.92    0.78
   1  -9   3    7.51    0.83
   1   9  -3    7.19    0.34
  -1  -9   3    7.36    0.38
  -1  -9   3    8.17    0.79
   1  -8   3    5.94    0.66
   1   8  -3    6.05    0.33
  -1  -8   3    6.10    0.35
  -1  -8   3    6.45    0.68
   1   7  -3    1.81    0.23
   1   7  -3    1.83    0.17
   1   7  -3    1.34    0.21
  -1  -7   3    1.50    0.22
  -1  -7   3    1.38    0.32
  -1  -7   3    1.61    0.18
   1   6  -3    9.10    0.37
   1   6  -3    9.40    0.38
  -1  -6   3    8.79    0.65
  -1  -6   3    8.62    0.38
  -1  -6   3    9.10    0.33
   1   5  -3    7.29    0.32
   1  -5   3    6.18    0.12
   1   5  -3    7.01    0.32
   1  -5   3    7.47    0.14
  -1  -5   3    6.55    0.53
  -1  -5   3    6.66    0.32
  -1  -5   3    6.36    0.28
   1  -4   3   31.81    0.50
   1   4  -3   31.17    0.69
   1  -4   3   29.83    0.47
   1   4  -3   31.30    0.65
   1   4  -3   30.36    0.64
  -1   4  -3   31.41    0.42
  -1  -4   3   30.46    1.02
  -1  -4   3   31.04    0.70
  -1  -4   3   31.37    0.65
  -1  -4   3   32.51    1.12
  -1  -4   3   30.90    0.62
   1   3  -3   39.65    1.09
   1  -3   3   39.13    0.61
   1  -3   3   39.54    0.56
   1   3  -3   39.93    0.74
   1  -3   3   38.94    0.55
   1   3  -3   38.60    0.78
   1  -3   3   39.13    1.08
   1   3  -3   38.83    0.72
  -1  -3   3   41.87    1.19
  -1  -3   3   39.19    1.10
  -1  -3   3   39.07    0.73
  -1   3  -3   38.63    0.56
  -1   3  -3   34.46    0.56
  -1  -3   3   40.14    0.72
  -1  -3   3   39.38    0.79
   1   2  -3    6.71    0.39
   1   2  -3    6.47    0.27
   1  -2   3    6.51    0.19
   1  -2   3    6.17    0.20
   1   2  -3    6.36    0.27
   1   2  -3    6.76    0.27
   1   2  -3    5.73    0.41
   1  -2   3    6.01    0.34
   1  -2   3    6.77    0.21
  -1   2  -3    6.48    0.33
  -1   2  -3    5.87    0.20
  -1  -2   3    6.73    0.44
  -1  -2   3    6.45    0.26
  -1  -2   3    6.36    0.39
  -1  -2   3    6.14    0.27
  -1   2  -3    6.56    0.20
  -1  -2   3    6.18    0.26
   1   1  -3  277.23    3.40
   1  -1   3  288.75    3.34
   1   1  -3  279.08    4.51
   1  -1   3  285.46    3.35
   1   1  -3  278.18    3.71
   1   1  -3  279.30    5.18
   1   1  -3  285.09    3.43
   1  -1   3  280.13    3.60
   1  -1   3  273.94    5.30
  -1  -1   3  286.83    5.17
  -1  -1   3  275.98    3.42
  -1   1  -3  278.75    3.34
  -1  -1   3  276.84    4.52
  -1  -1   3  279.76    3.71
  -1  -1   3  282.71    5.48
  -1   1  -3  272.25    5.25
  -1   1  -3  274.78    3.59
  -1  -1   3  280.32    3.39
  -1   1  -3  283.66    3.35
   1   0   3   63.95    1.43
   1   0  -3   66.59    1.55
   1   0  -3   64.66    0.97
   1   0  -3   64.53    0.96
   1   0   3   64.61    0.97
   1   0   3   64.46    0.96
   1   0  -3   63.94    1.06
   1   0  -3   63.07    1.43
   1   0  -3   65.77    1.28
   1   0   3   63.92    1.01
  -1   0  -3   65.25    0.97
  -1   0   3   64.04    1.41
  -1   0   3   64.56    0.96
  -1   0   3   64.53    1.28
  -1   0  -3   63.32    1.01
  -1   0  -3   63.59    1.26
  -1   0  -3   65.41    1.43
  -1   0   3   62.05    0.97
  -1   0   3   64.30    1.54
  -1   0   3   63.33    1.05
  -1   0  -3   59.28    0.93
   1   1   3  288.02    3.46
   1   1   3  278.43    3.46
   1   1   3  279.46    5.26
   1  -1  -3  276.05    5.25
   1  -1  -3  282.13    3.71
   1  -1  -3  285.95    3.40
   1  -1  -3  288.52    4.45
   1   1   3  286.42    4.43
   1  -1  -3  282.42    3.41
   1  -1  -3  298.90    5.51
   1   1   3  280.66    3.72
  -1  -1  -3  280.18    4.42
  -1  -1  -3  286.41    5.28
  -1   1   3  276.30    5.22
  -1  -1  -3  283.61    3.45
  -1   1   3  286.45    4.45
  -1   1   3  284.07    3.39
  -1   1   3  275.92    3.70
  -1   1   3  279.35    3.42
  -1   1   3  287.80    5.45
  -1  -1  -3  285.83    3.46
  -1  -1  -3  274.45    3.71
   1   2   3    6.75    0.31
   1  -2  -3    6.59    0.26
   1   2   3    6.62    0.27
   1   2   3    6.21    0.28
   1  -2  -3    5.95    0.39
   1  -2  -3    6.24    0.23
   1   2   3    6.59    0.26
   1  -2  -3    6.49    0.23
   1  -2  -3    7.35    0.36
   1  -2  -3    6.19    0.37
  -1   2   3    6.49    0.24
  -1  -2  -3    6.69    0.28
  -1  -2  -3    6.02    0.27
  -1  -2  -3    6.41    0.43
  -1  -2  -3    6.55    0.32
  -1  -2  -3    6.11    0.26
  -1   2   3    6.39    0.24
  -1   2   3    6.56    0.37
  -1   2   3    6.36    0.22
   1   3   3   40.47    0.76
   1   3   3   38.47    0.76
   1   3   3   40.23    0.94
   1  -3  -3   40.02    0.65
   1   3   3   40.49    0.80
   1  -3  -3   40.12    0.64
   1  -3  -3   39.31    0.73
   1  -3  -3   39.62    1.21
  -1   3   3   39.03    1.18
  -1  -3  -3   39.92    0.80
  -1   3   3   40.24    0.64
  -1   3   3   38.97    0.66
  -1  -3  -3   39.22    0.74
  -1  -3  -3   40.23    0.95
  -1  -3  -3   39.70    0.75
   1  -4  -3   30.90    0.54
   1  -4  -3   32.30    0.54
   1   4   3   31.17    0.72
   1   4   3   31.46    0.69
   1   4   3   31.96    0.68
   1   4   3   32.66    0.88
   1  -4  -3   31.59    1.14
   1  -4  -3   31.01    0.63
  -1   4   3   31.45    0.53
  -1  -4  -3   30.45    0.71
  -1  -4  -3   32.56    0.89
  -1  -4  -3   31.64    0.65
  -1   4   3   31.01    0.55
  -1   4   3   30.98    0.56
   1  -5  -3    6.88    0.21
   1  -5  -3    7.34    0.28
   1   5   3    7.05    0.33
   1   5   3    7.15    0.34
   1  -5  -3    7.32    0.21
   1  -5  -3    6.76    0.55
   1   5   3    7.08    0.32
   1   5   3    6.93    0.43
  -1  -5  -3    7.39    0.45
  -1   5   3    7.39    0.25
  -1   5   3    7.46    0.15
  -1   5   3    7.10    0.22
  -1  -5  -3    6.61    0.32
  -1   5   3    6.61    0.15
  -1  -5  -3    7.09    0.31
   1   6   3    8.80    0.40
   1  -6  -3    9.08    0.70
   1  -6  -3    8.78    0.20
   1   6   3    8.99    0.39
   1  -6  -3    8.90    0.31
   1  -6  -3    8.37    0.20
   1   6   3    9.41    0.39
  -1  -6  -3    8.77    0.39
  -1  -6  -3    9.51    0.57
  -1   6   3    9.11    0.26
  -1   6   3    9.24    0.25
  -1  -6  -3    8.98    0.35
   1   7   3    1.58    0.24
   1  -7  -3    1.24    0.36
   1   7   3    1.74    0.24
  -1  -7  -3    1.62    0.21
  -1  -7  -3    1.36    0.28
  -1   7   3    1.87    0.12
  -1  -7  -3    1.78    0.24
  -1   7   3    1.65    0.13
   1  -8  -3    6.31    0.72
   1   8   3    6.07    0.37
   1  -8  -3    6.77    0.59
  -1  -8  -3    6.17    0.59
  -1  -8  -3    6.43    0.38
   1  -9  -3    6.39    0.62
   1  -9  -3    8.17    0.92
   1   9   3    7.56    0.40
  -1  -9  -3    7.92    0.68
  -1  -9  -3    7.99    0.43
  -1  -9  -3    8.35    0.96
   1  10   3    2.04    0.26
   1 -10  -3    1.57    0.50
  -1 -10  -3    1.98    0.51
  -1 -10  -3    2.23    0.28
   1 -11  -3    1.36    0.48
  -1 -11  -3    1.45    0.52
   1 -12  -3    0.36    0.41
   1 -12  -3    1.48    0.41
   2 -11   3    0.83    0.41
   2 -11   3    0.20    0.33
   2 -11   3    1.24    0.42
  -2 -11   3    0.94    0.26
  -2 -11   3    0.29    0.37
   2 -10   3    3.88    0.66
   2 -10   3    4.53    0.71
   2 -10   3    5.06    0.73
   2  10  -3    4.53    0.39
  -2 -10   3    2.79    0.60
  -2 -10   3    4.58    0.42
   2   9  -3    1.07    0.26
   2  -9   3    0.68    0.31
   2  -9   3    0.46    0.30
  -2  -9   3    0.85    0.25
  -2  -9   3    0.52    0.37
   2  -8   3    6.12    0.70
   2  -8   3    6.69    0.73
   2   8  -3    6.13    0.43
  -2  -8   3    5.56    0.64
  -2  -8   3    5.93    0.43
   2  -7   3    1.33    0.32
   2   7  -3    1.36    0.27
   2  -7   3    1.25    0.35
  -2  -7   3    1.14    0.32
  -2  -7   3    1.26    0.23
  -2  -7   3    1.39    0.27
   2   6  -3    0.16    0.17
   2  -6   3    0.18    0.08
   2  -6   3    0.30    0.20
   2  -6   3    0.11    0.21
   2   6  -3    0.21    0.22
  -2  -6   3    0.25    0.26
  -2   6  -3    0.31    0.04
  -2  -6   3    0.33    0.18
  -2  -6   3    0.12    0.16
   2  -5   3    5.76    0.55
   2  -5   3    6.09    0.19
   2  -5   3    5.77    0.24
   2   5  -3    5.93    0.37
   2  -5   3    5.53    0.18
   2  -5   3    5.90    0.46
   2   5  -3    5.66    0.41
  -2  -5   3    5.94    0.39
  -2  -5   3    5.68    0.36
  -2  -5   3    6.29    0.59
  -2   5  -3    6.08    0.21
  -2   5  -3    5.65    0.21
   2   4  -3   60.03    1.17
   2  -4   3   60.64    1.55
   2  -4   3   59.10    1.71
   2  -4   3   58.90    0.91
   2   4  -3   57.91    1.16
   2  -4   3   58.32    1.00
   2  -4   3   58.94    0.91
  -2   4  -3   56.69    0.89
  -2  -4   3   60.06    1.15
  -2  -4   3   59.24    1.67
  -2   4  -3   59.41    0.92
  -2  -4   3   57.95    1.23
   2  -3   3    5.89    0.49
   2  -3   3    5.58    0.26
   2  -3   3    5.69    0.26
   2   3  -3    5.36    0.34
   2  -3   3    5.43    0.25
   2   3  -3    5.67    0.35
   2   3  -3    5.50    0.56
   2  -3   3    6.07    0.33
  -2  -3   3    5.78    0.35
  -2   3  -3    6.12    0.43
  -2   3  -3    5.27    0.23
  -2  -3   3    5.78    0.46
  -2   3  -3    5.24    0.25
  -2   3  -3    5.37    0.26
  -2  -3   3    6.01    0.35
   2   2  -3   16.97    0.81
   2  -2   3   17.54    0.46
   2   2  -3   16.55    0.52
   2   2  -3   18.54    0.56
   2  -2   3   17.78    0.48
   2  -2   3   17.82    0.78
   2  -2   3   17.80    0.49
   2  -2   3   17.16    0.46
  -2   2  -3   17.61    0.47
  -2   2  -3   17.11    0.70
  -2  -2   3   17.53    0.84
  -2   2  -3   18.06    0.47
  -2  -2   3   17.47    0.55
  -2  -2   3   18.54    0.79
  -2   2  -3   17.11    0.46
  -2  -2   3   17.60    0.57
   2  -1   3   32.92    0.70
   2   1  -3   32.95    0.75
   2   1  -3   32.27    0.74
   2   1  -3   33.36    0.80
   2  -1   3   33.07    1.10
   2   1  -3   33.01    1.13
   2   1  -3   32.90    1.01
   2  -1   3   32.59    0.70
   2  -1   3   32.63    0.73
  -2  -1   3   32.07    0.80
  -2   1  -3   32.81    0.70
  -2   1  -3   32.15    0.71
  -2  -1   3   33.25    1.12
  -2  -1   3   33.73    0.73
  -2  -1   3   32.11    1.01
  -2   1  -3   33.56    1.04
  -2   1  -3   32.50    0.68
  -2  -1   3   32.52    0.76
  -2  -1   3   32.73    1.12
   2   0  -3  177.63    2.44
   2   0   3  180.35    2.44
   2   0   3  176.97    3.70
   2   0  -3  178.64    3.76
   2   0   3  184.27    3.24
   2   0  -3  176.92    3.72
   2   0  -3  176.38    2.43
   2   0   3  179.24    2.61
   2   0  -3  177.45    2.65
   2   0  -3  178.63    3.24
   2   0   3  177.72    2.44
  -2   0   3  172.62    2.44
  -2   0   3  181.94    2.43
  -2   0  -3  177.73    2.42
  -2   0  -3  174.92    2.59
  -2   0   3  179.78    3.69
  -2   0  -3  175.54    2.43
  -2   0   3  173.89    2.63
  -2   0   3  176.84    3.25
  -2   0   3  176.23    3.76
  -2   0  -3  182.80    3.69
   2  -1  -3   33.31    0.98
   2   1   3   32.76    1.15
   2  -1  -3   32.35    0.71
   2  -1  -3   32.00    0.70
   2   1   3   32.46    0.75
   2   1   3   32.93    0.96
   2   1   3   33.03    0.74
   2  -1  -3   33.58    1.09
   2  -1  -3   31.82    1.11
   2  -1  -3   32.10    0.77
   2   1   3   32.26    0.78
  -2   1   3   33.47    1.03
  -2   1   3   33.57    0.70
  -2   1   3   31.82    0.72
  -2   1   3   31.76    0.75
  -2  -1  -3   32.01    0.77
  -2  -1  -3   32.58    0.74
  -2   1   3   32.55    1.06
  -2  -1  -3   32.92    0.75
  -2  -1  -3   32.74    1.12
  -2   1   3   32.81    0.97
  -2  -1  -3   33.40    0.98
   2  -2  -3   17.44    0.53
   2  -2  -3   18.10    0.81
   2  -2  -3   18.35    0.73
   2  -2  -3   18.47    0.49
   2   2   3   18.26    0.55
   2   2   3   17.51    0.86
   2   2   3   18.09    0.70
   2  -2  -3   17.64    0.78
   2   2   3   17.15    0.56
   2  -2  -3   18.29    0.50
  -2  -2  -3   18.19    0.54
  -2   2   3   18.86    0.49
  -2  -2  -3   18.01    0.72
  -2   2   3   17.34    0.69
  -2  -2  -3   17.81    0.57
  -2   2   3   17.54    0.52
  -2   2   3   18.38    0.51
   2  -3  -3    5.79    0.29
   2  -3  -3    6.26    0.47
   2  -3  -3    5.97    0.29
   2  -3  -3    5.99    0.48
   2   3   3    6.07    0.40
   2  -3  -3    5.42    0.50
   2   3   3    5.06    0.33
   2   3   3    5.04    0.35
  -2   3   3    5.78    0.42
  -2   3   3    5.80    0.27
  -2   3   3    5.93    0.30
  -2   3   3    5.55    0.27
  -2  -3  -3    5.56    0.33
  -2  -3  -3    5.67    0.35
  -2  -3  -3    5.92    0.46
   2   4   3   59.86    1.18
   2  -4  -3   58.22    1.10
   2  -4  -3   59.01    1.82
   2  -4  -3   58.20    0.97
   2   4   3   59.74    1.19
   2  -4  -3   60.38    1.75
  -2  -4  -3   60.15    1.53
  -2   4   3   60.02    0.97
  -2   4   3   58.30    1.01
  -2  -4  -3   57.48    1.22
  -2  -4  -3   61.28    1.16
   2   5   3    6.41    0.39
   2   5   3    6.02    0.42
   2  -5  -3    5.98    0.26
   2  -5  -3    5.38    0.54
   2  -5  -3    5.89    0.30
   2  -5  -3    6.17    0.56
  -2  -5  -3    5.98    0.51
  -2   5   3    5.72    0.28
  -2   5   3    5.73    0.22
  -2  -5  -3    5.91    0.38
  -2  -5  -3    6.22    0.37
   2  -6  -3    0.35    0.11
   2  -6  -3    0.35    0.13
   2   6   3    0.33    0.18
   2  -6  -3    0.37    0.23
   2  -6  -3    0.18    0.25
   2   6   3    0.19    0.18
   2   6   3    0.14    0.21
  -2  -6  -3    0.17    0.17
  -2  -6  -3    0.54    0.19
  -2   6   3    0.20    0.11
  -2  -6  -3    0.06    0.20
   2   7   3    1.33    0.30
   2  -7  -3    0.86    0.32
   2  -7  -3    1.31    0.39
   2   7   3    1.18    0.26
  -2  -7  -3    1.17    0.26
  -2  -7  -3    1.62    0.37
  -2   7   3    1.41    0.14
  -2  -7  -3    1.37    0.24
  -2   7   3    1.22    0.12
   2  -8  -3    6.08    0.75
   2   8   3    6.07    0.46
   2  -8  -3    6.75    0.78
  -2  -8  -3    5.70    0.61
  -2  -8  -3    6.46    0.47
   2  -9  -3    0.83    0.38
   2   9   3    1.00    0.28
   2  -9  -3    0.30    0.32
  -2  -9  -3    0.69    0.32
  -2  -9  -3    0.93    0.26
   2 -10  -3    5.34    0.79
   2 -10  -3    4.32    0.71
   2  10   3    3.68    0.40
  -2 -10  -3    2.40    0.57
  -2 -10  -3    4.06    0.41
   2 -11  -3    1.10    0.42
   2  11   3    0.66    0.26
   2 -11  -3    0.38    0.40
  -2 -11  -3    0.77    0.27
  -2 -11  -3    0.98    0.50
   2 -12  -3    0.06    0.39
   3  11  -3    1.29    0.35
   3 -11   3    1.25    0.48
   3 -11   3    1.28    0.51
  -3 -11   3    1.07    0.58
  -3 -11   3    1.84    0.39
   3 -10   3    0.80    0.45
   3  10  -3    1.45    0.35
  -3 -10   3    1.03    0.32
  -3 -10   3    0.45    0.43
   3   9  -3    2.06    0.39
   3  -9   3    2.11    0.54
  -3  -9   3    1.61    0.52
  -3  -9   3    2.36    0.39
   3  -8   3    0.95    0.31
   3  -8   3    0.91    0.41
   3   8  -3    1.23    0.32
  -3  -8   3    1.62    0.34
  -3  -8   3    1.04    0.43
   3   7  -3    1.17    0.32
   3  -7   3    1.13    0.29
   3  -7   3    1.33    0.43
  -3   7  -3    1.53    0.13
  -3  -7   3    1.78    0.36
  -3  -7   3    1.43    0.45
   3  -6   3    7.36    0.58
   3   6  -3    7.07    0.53
   3  -6   3    7.30    0.78
  -3   6  -3    6.91    0.30
  -3  -6   3    7.49    0.52
  -3  -6   3    7.80    0.50
  -3  -6   3    7.25    0.79
   3  -5   3    6.00    0.70
   3  -5   3    6.64    0.32
   3  -5   3    6.67    0.35
   3   5  -3    6.23    0.50
   3  -5   3    6.79    0.48
  -3   5  -3    5.88    0.32
  -3  -5   3    7.30    0.48
  -3   5  -3    6.47    0.33
  -3  -5   3    5.81    0.46
  -3   5  -3    6.18    0.25
  -3  -5   3    7.36    0.75
   3  -4   3    0.28    0.16
   3  -4   3    0.24    0.15
   3   4  -3    0.27    0.38
   3  -4   3    0.42    0.31
   3  -4   3    0.33    0.14
   3   4  -3    0.35    0.21
  -3   4  -3    0.42    0.17
  -3  -4   3    0.48    0.25
  -3  -4   3    0.34    0.22
  -3   4  -3    0.44    0.16
  -3   4  -3    0.40    0.13
  -3  -4   3    0.45    0.21
   3  -3   3   22.86    0.73
   3  -3   3   23.93    0.69
   3  -3   3   23.14    1.13
   3   3  -3   22.59    1.22
   3   3  -3   22.90    0.78
   3  -3   3   24.23    0.66
  -3   3  -3   21.71    0.62
  -3   3  -3   22.71    0.64
  -3   3  -3   21.87    0.64
  -3  -3   3   23.25    0.79
  -3  -3   3   21.67    0.75
  -3  -3   3   23.68    1.10
   3  -2   3    8.43    0.42
   3  -2   3    8.90    0.75
   3  -2   3    8.75    0.43
   3   2  -3    9.05    0.51
   3   2  -3    9.13    0.74
  -3  -2   3    8.33    0.45
  -3  -2   3    8.96    0.65
  -3   2  -3    8.92    0.42
  -3   2  -3    8.51    0.42
  -3  -2   3    8.37    0.48
  -3   2  -3    8.58    0.41
   3  -1   3   25.81    0.73
   3   1  -3   25.27    0.76
   3   1  -3   27.19    1.21
   3  -1   3   27.55    0.79
   3  -1   3   25.78    1.14
  -3  -1   3   25.58    0.81
  -3   1  -3   26.15    0.61
  -3  -1   3   25.06    0.75
  -3  -1   3   26.67    1.10
  -3   1  -3   25.28    0.71
  -3   1  -3   24.99    0.73
  -3   1  -3   26.06    0.72
   3   0  -3    1.13    0.22
   3   0  -3    1.00    0.32
   3   0   3    0.78    0.38
   3   0   3    1.28    0.26
  -3   0   3    0.98    0.24
  -3   0  -3    1.14    0.21
  -3   0   3    1.21    0.24
  -3   0  -3    0.76    0.20
  -3   0  -3    1.08    0.23
  -3   0   3    1.02    0.33
  -3   0   3    0.67    0.28
   3   1   3   25.08    0.75
   3  -1  -3   25.91    0.80
   3  -1  -3   25.68    1.20
   3   1   3   25.82    1.17
   3  -1  -3   25.39    0.74
   3  -1  -3   25.87    1.04
  -3  -1  -3   26.05    1.05
  -3   1   3   25.53    0.75
  -3   1   3   25.69    0.70
  -3  -1  -3   25.90    0.80
  -3   1   3   26.66    0.79
  -3  -1  -3   25.67    0.76
  -3   1   3   26.66    0.99
  -3   1   3   26.32    1.06
   3  -2  -3    8.59    0.43
   3  -2  -3    8.81    0.75
   3  -2  -3    8.94    0.45
   3   2   3    8.99    0.81
   3  -2  -3    9.28    0.72
   3   2   3    8.56    0.49
  -3   2   3    8.90    0.53
  -3  -2  -3    8.63    0.62
  -3   2   3    8.62    0.44
  -3   2   3    8.89    0.42
  -3  -2  -3    8.45    0.48
  -3  -2  -3    7.94    0.43
  -3   2   3    7.72    0.41
   3  -3  -3   22.92    1.13
   3   3   3   21.99    1.15
   3  -3  -3   23.53    1.08
   3  -3  -3   22.60    0.66
   3   3   3   22.80    0.78
   3  -3  -3   22.23    0.71
  -3   3   3   23.15    0.91
  -3  -3  -3   23.12    1.03
  -3   3   3   22.28    0.67
  -3  -3  -3   22.05    0.75
  -3   3   3   24.13    0.66
  -3   3   3   21.97    0.66
  -3  -3  -3   22.58    0.78
   3   4   3    0.61    0.28
   3  -4  -3    0.50    0.16
   3  -4  -3    0.46    0.19
   3  -4  -3    0.35    0.24
   3  -4  -3    0.36    0.31
  -3  -4  -3    0.15    0.22
  -3   4   3    0.34    0.16
  -3  -4  -3    0.35    0.20
  -3  -4  -3    0.64    0.32
  -3   4   3    0.18    0.17
  -3   4   3    0.59    0.16
   3   5   3    6.20    0.51
   3  -5  -3    6.13    0.34
   3  -5  -3    6.28    0.38
   3  -5  -3    6.24    0.75
   3  -5  -3    6.16    0.62
  -3   5   3    5.78    0.30
  -3  -5  -3    6.66    0.68
  -3   5   3    6.40    0.34
  -3   5   3    6.20    0.37
  -3  -5  -3    6.09    0.46
  -3  -5  -3    5.94    0.45
   3   6   3    6.64    0.53
   3  -6  -3    7.30    0.69
   3  -6  -3    7.46    0.83
  -3  -6  -3    6.27    0.49
  -3  -6  -3    6.93    0.71
  -3  -6  -3    7.03    0.48
  -3   6   3    7.31    0.38
   3   7   3    1.61    0.36
   3  -7  -3    1.36    0.42
   3  -7  -3    1.11    0.35
  -3  -7  -3    0.75    0.36
  -3  -7  -3    1.43    0.33
  -3   7   3    1.51    0.20
  -3  -7  -3    1.96    0.32
   3   8   3    0.87    0.32
   3  -8  -3    1.16    0.46
   3  -8  -3    0.69    0.34
  -3   8   3    0.99    0.13
  -3  -8  -3    1.39    0.33
  -3  -8  -3    0.81    0.38
   3   9   3    2.81    0.44
   3  -9  -3    1.85    0.49
   3  -9  -3    2.07    0.60
  -3  -9  -3    2.91    0.43
  -3  -9  -3    1.78    0.53
   3 -10  -3    0.57    0.39
   3 -10  -3    0.49    0.44
   3  10   3    0.94    0.34
  -3 -10  -3    1.07    0.33
   3  11   3    1.52    0.39
   3 -11  -3    1.45    0.51
  -3 -11  -3    2.28    0.43
   4  10  -3    0.22    0.36
   4 -10   3   -0.04    0.42
  -4 -10   3   -0.46    0.44
   4   9  -3   -0.03    0.28
   4  -9   3   -0.23    0.38
  -4  -9   3   -0.20    0.40
  -4  -9   3   -0.09    0.27
   4   8  -3    0.21    0.32
   4  -8   3   -0.38    0.34
  -4  -8   3    0.20    0.30
  -4  -8   3   -0.15    0.37
   4   7  -3    4.55    0.56
   4  -7   3    2.94    0.69
  -4   7  -3    4.41    0.29
  -4  -7   3    4.77    0.58
  -4  -7   3    3.65    0.70
   4  -6   3    1.31    0.51
   4   6  -3    1.65    0.36
  -4   6  -3    1.77    0.25
  -4  -6   3    1.85    0.40
  -4  -6   3    1.33    0.35
  -4  -6   3    0.79    0.46
   4  -5   3    9.92    1.01
   4   5  -3    9.35    0.66
  -4  -5   3    9.30    0.61
  -4  -5   3    9.48    0.87
  -4   5  -3    9.16    0.47
  -4  -5   3   10.28    0.67
   4  -4   3   15.10    1.18
   4  -4   3   15.49    0.61
   4   4  -3   15.21    0.78
   4   4  -3   16.09    1.22
  -4  -4   3   14.65    0.73
  -4   4  -3   14.12    0.56
  -4   4  -3   15.24    0.62
  -4  -4   3   14.97    1.02
  -4  -4   3   14.43    0.73
   4  -3   3    3.04    0.36
   4   3  -3    3.29    0.43
   4  -3   3    2.71    0.63
   4   3  -3    3.08    0.60
  -4   3  -3    3.57    0.40
  -4  -3   3    2.53    0.55
  -4   3  -3    3.44    0.38
  -4   3  -3    3.50    0.33
  -4  -3   3    3.71    0.47
  -4  -3   3    3.40    0.46
   4   2  -3    4.88    0.52
   4  -2   3    5.65    0.45
   4  -2   3    4.16    0.72
   4   2  -3    5.89    0.78
  -4  -2   3    5.64    0.49
  -4   2  -3    5.33    0.43
  -4  -2   3    4.79    0.51
  -4  -2   3    4.88    0.67
  -4   2  -3    5.24    0.39
   4   1  -3   19.19    1.33
   4  -1   3   19.29    0.75
   4   1  -3   19.74    0.81
   4  -1   3   18.65    1.18
  -4  -1   3   18.62    0.79
  -4  -1   3   20.02    1.08
  -4   1  -3   19.69    0.74
  -4  -1   3   18.52    0.78
  -4   1  -3   19.60    0.75
  -4   1  -3   18.57    0.55
   4   0  -3    7.27    0.54
   4   0   3    7.58    0.54
   4   0   3    7.76    0.85
   4   0  -3    8.33    1.01
  -4   0   3    8.35    0.53
  -4   0   3    7.08    0.52
  -4   0  -3    7.30    0.52
  -4   0   3    8.10    0.83
  -4   0  -3    7.91    0.51
  -4   0  -3    6.78    0.52
   4   1   3   20.17    1.22
   4  -1  -3   20.62    1.32
   4   1   3   20.66    0.82
   4  -1  -3   18.82    0.76
  -4  -1  -3   18.59    0.89
  -4  -1  -3   19.29    0.79
  -4   1   3   19.19    0.76
  -4  -1  -3   18.28    0.73
  -4   1   3   19.79    0.78
   4  -2  -3    6.44    0.72
   4  -2  -3    5.33    0.75
   4   2   3    5.05    0.46
   4   2   3    5.14    0.75
   4  -2  -3    5.20    0.45
  -4  -2  -3    5.54    0.48
  -4  -2  -3    5.27    0.44
  -4   2   3    5.65    0.47
  -4  -2  -3    4.44    0.62
  -4   2   3    5.44    0.43
   4  -3  -3    3.17    0.39
   4  -3  -3    2.25    0.47
   4   3   3    2.58    0.56
   4  -3  -3    3.18    0.59
   4   3   3    3.07    0.42
  -4  -3  -3    3.41    0.42
  -4   3   3    2.58    0.37
  -4  -3  -3    3.10    0.43
  -4   3   3    3.22    0.35
  -4  -3  -3    2.48    0.55
   4  -4  -3   14.09    1.03
   4  -4  -3   15.42    0.63
   4  -4  -3   15.87    1.22
   4   4   3   14.67    0.73
  -4   4   3   15.57    0.66
  -4   4   3   14.98    0.61
  -4  -4  -3   15.12    0.74
  -4  -4  -3   15.99    0.78
  -4  -4  -3   14.33    1.05
   4  -5  -3    7.35    0.86
   4  -5  -3    9.09    0.92
   4   5   3   10.19    0.68
  -4  -5  -3    8.93    0.92
  -4  -5  -3   10.05    0.65
  -4  -5  -3    9.08    0.60
  -4   5   3    9.48    0.53
   4  -6  -3    0.90    0.41
   4  -6  -3    0.68    0.41
   4   6   3    1.46    0.40
  -4   6   3    1.72    0.29
  -4  -6  -3    1.22    0.34
  -4  -6  -3    0.76    0.45
  -4  -6  -3    1.36    0.34
   4  -7  -3    3.47    0.73
   4   7   3    4.38    0.56
   4  -7  -3    3.55    0.62
  -4  -7  -3    3.23    0.64
  -4   7   3    4.02    0.34
  -4  -7  -3    3.99    0.53
   4   8   3   -0.20    0.25
   4  -8  -3   -0.27    0.40
  -4  -8  -3   -0.66    0.34
  -4   8   3    0.07    0.14
  -4  -8  -3    0.03    0.26
   4   9   3    0.37    0.33
   4  -9  -3   -0.15    0.40
  -4  -9  -3    0.04    0.26
   4  10   3   -0.58    0.32
   5  -9   3   -0.88    0.53
   5  -8   3   -0.28    0.57
   5   8  -3    1.42    0.47
  -5  -8   3    1.35    0.45
  -5  -8   3    0.03    0.56
   5   7  -3    0.96    0.42
  -5   7  -3    1.34    0.25
  -5  -7   3    0.30    0.55
  -5  -7   3    1.70    0.47
   5  -6   3   -0.12    0.55
   5   6  -3    0.12    0.26
  -5   6  -3    0.56    0.23
  -5  -6   3    0.07    0.23
  -5  -6   3   -0.28    0.47
  -5  -6   3    0.80    0.34
   5  -5   3    3.98    0.86
   5   5  -3    5.49    0.64
  -5   5  -3    5.86    0.48
  -5  -5   3    5.52    0.67
  -5  -5   3    3.88    0.70
  -5  -5   3    6.27    0.61
   5   4  -3    8.74    1.10
   5  -4   3    7.95    1.17
   5   4  -3    8.19    0.73
  -5  -4   3    7.86    1.05
  -5  -4   3    9.29    0.71
  -5   4  -3    9.39    0.57
  -5  -4   3    7.91    0.60
   5  -3   3    4.77    0.47
   5  -3   3    3.93    0.85
   5   3  -3    5.41    0.55
   5   3  -3    3.53    0.77
  -5  -3   3    3.29    0.70
  -5  -3   3    4.83    0.61
  -5   3  -3    5.22    0.50
  -5  -3   3    6.03    0.65
  -5   3  -3    5.39    0.49
   5   2  -3    1.79    0.57
   5  -2   3    2.27    0.37
   5  -2   3    1.32    0.68
   5   2  -3    1.93    0.40
  -5  -2   3    2.54    0.43
  -5   2  -3    2.11    0.39
  -5  -2   3    1.36    0.48
  -5   2  -3    2.70    0.40
  -5  -2   3    2.16    0.43
   5   1  -3    2.15    0.71
   5  -1   3    1.14    0.65
   5  -1   3    2.01    0.40
   5   1  -3    2.32    0.45
  -5   1  -3    2.14    0.38
  -5   1  -3    2.83    0.41
  -5  -1   3    1.27    0.47
  -5  -1   3    2.14    0.40
  -5  -1   3    2.23    0.43
   5   0  -3    6.64    1.00
   5   0   3    8.68    0.64
   5   0  -3    7.78    0.57
   5   0   3    7.24    0.95
  -5   0  -3    8.72    0.61
  -5   0   3    8.01    0.63
  -5   0   3    9.01    0.64
  -5   0  -3    8.23    0.57
   5  -1  -3    2.39    0.43
   5   1   3    2.49    0.45
   5  -1  -3    1.91    0.72
   5   1   3    1.51    0.52
  -5   1   3    1.94    0.38
  -5  -1  -3    2.38    0.43
  -5  -1  -3    2.49    0.42
  -5   1   3    2.12    0.41
   5   2   3    1.57    0.62
   5   2   3    1.91    0.43
   5  -2  -3    1.63    0.39
   5  -2  -3    1.25    0.53
  -5   2   3    2.10    0.40
  -5  -2  -3    1.94    0.37
  -5   2   3    2.13    0.38
  -5  -2  -3    2.54    0.44
   5   3   3    4.38    0.80
   5   3   3    5.05    0.58
   5  -3  -3    2.96    0.79
   5  -3  -3    4.72    0.51
  -5  -3  -3    4.77    0.50
  -5  -3  -3    5.34    0.50
  -5   3   3    4.45    0.44
  -5   3   3    5.49    0.53
  -5  -3  -3    3.71    0.63
   5   4   3    9.12    0.67
   5  -4  -3    8.58    1.20
  -5  -4  -3    7.97    0.64
  -5   4   3    8.93    0.60
  -5  -4  -3    8.61    0.90
  -5  -4  -3    9.75    0.72
   5   5   3    5.66    0.67
   5  -5  -3    3.48    0.82
  -5  -5  -3    5.30    0.64
  -5  -5  -3    3.04    0.71
  -5  -5  -3    4.61    0.56
  -5   5   3    5.30    0.48
   5  -6  -3   -0.62    0.47
   5   6   3    0.33    0.36
  -5  -6  -3    0.41    0.31
  -5   6   3    0.45    0.25
  -5  -6  -3    0.53    0.31
  -5  -6  -3   -0.72    0.43
   5   7   3    1.42    0.46
   5  -7  -3    0.37    0.58
  -5  -7  -3   -0.16    0.52
  -5  -7  -3    1.48    0.43
  -5   7   3    1.61    0.31
   5  -8  -3    0.54    0.61
   5   8   3    1.44    0.49
  -5  -8  -3   -0.28    0.56
  -5  -8  -3    1.26    0.41
  -6   7  -3    2.26    0.39
  -6  -6   3    0.30    0.42
  -6   6  -3    1.03    0.31
   6  -5   3    0.26    0.83
  -6   5  -3    2.12    0.39
  -6  -5   3    2.19    0.54
  -6  -5   3    0.62    0.55
  -6  -5   3    2.67    0.53
   6   4  -3    4.26    0.67
   6   4  -3    2.74    0.69
   6  -4   3    1.56    0.73
  -6  -4   3    2.96    0.56
  -6  -4   3    1.64    0.75
  -6  -4   3    3.81    0.59
  -6   4  -3    2.94    0.46
   6   3  -3    3.53    0.62
   6   3  -3    1.97    0.75
  -6  -3   3    2.82    0.53
  -6   3  -3    3.10    0.48
  -6  -3   3    3.40    0.58
   6   2  -3    0.97    0.45
   6   2  -3    0.28    0.63
   6  -2   3   -0.33    0.68
  -6  -2   3   -0.39    0.55
  -6   2  -3    1.90    0.43
  -6  -2   3    1.55    0.40
  -6  -2   3    1.29    0.42
   6  -1   3    6.18    0.67
   6   1  -3    6.35    0.72
   6  -1   3    4.82    1.02
   6   1  -3    5.52    0.96
  -6   1  -3    7.29    0.64
  -6  -1   3    6.35    0.64
  -6  -1   3    6.77    0.73
  -6   1  -3    6.86    0.60
   6   0  -3    0.21    0.70
   6   0  -3    2.02    0.49
   6   0   3    1.05    0.72
   6   0   3    1.66    0.46
  -6   0  -3    1.98    0.44
  -6   0   3    2.14    0.45
  -6   0  -3    2.06    0.46
  -6   0   3    1.98    0.43
   6   1   3    5.90    0.71
   6  -1  -3    4.05    1.02
   6   1   3    5.23    0.91
   6  -1  -3    6.91    0.68
  -6  -1  -3    7.60    0.67
  -6  -1  -3    6.69    0.59
  -6   1   3    6.38    0.65
  -6   1   3    5.94    0.60
   6   2   3    0.86    0.63
   6   2   3    0.99    0.36
   6  -2  -3   -0.30    0.70
  -6   2   3    1.55    0.42
  -6  -2  -3    1.51    0.43
  -6  -2  -3    1.66    0.45
   6   3   3    1.79    0.68
   6   3   3    2.19    0.54
   6  -3  -3    0.35    0.79
  -6  -3  -3    2.39    0.51
  -6  -3  -3    3.14    0.51
  -6   3   3    1.94    0.43
   6  -4  -3    1.43    0.71
   6   4   3    3.05    0.61
  -6  -4  -3    3.19    0.59
  -6  -4  -3    3.40    0.57
  -6   4   3    3.28    0.50
   6   5   3    1.68    0.55
   6  -5  -3   -0.22    0.75
  -6  -5  -3    1.85    0.43
  -6  -5  -3    2.63    0.56
  -6  -5  -3   -0.38    0.61
  -6   5   3    1.28    0.38
   6  -6  -3   -0.83    0.48
   6   6   3    1.40    0.53
  -6  -6  -3    0.46    0.41
  -6   6   3    0.67    0.32
  -6  -6  -3    0.29    0.34
  -6  -7  -3   -1.69    0.61
  -7  -3   3    0.89    0.46
   7   2  -3    2.32    0.60
  -7  -2   3    1.71    0.52
   7   1  -3    2.58    0.60
  -7  -1   3    2.21    0.54
  -7  -1   3    3.38    0.65
   7   0  -3    0.63    0.45
   7   0   3   -0.05    0.56
   7   1   3    2.21    0.52
  -7  -1  -3    3.09    0.57
   7   2   3    2.74    0.61
   7   3   3    0.87    0.54
  -7  -3  -3    1.55    0.50
   0 -12   4    2.16    0.61
   0 -11   4    0.30    0.34
   0 -10   4    0.45    0.30
   0  -9   4    3.82    0.59
   0  -8   4    4.47    0.20
   0  -8   4    5.46    0.65
   0   7  -4   28.04    0.43
   0  -7   4   29.55    1.25
   0   7  -4   30.28    0.44
   0  -7   4   29.45    0.57
   0   6  -4    2.28    0.14
   0   6  -4    2.50    0.14
   0  -6   4    2.48    0.06
   0  -6   4    2.44    0.38
   0  -6   4    2.51    0.16
   0  -5   4    3.20    0.13
   0  -5   4    3.45    0.18
   0   5  -4    2.99    0.16
   0   5  -4    3.34    0.16
   0  -5   4    3.11    0.36
   0  -4   4    0.09    0.12
   0  -4   4    0.07    0.06
   0  -4   4    0.03    0.06
   0   4  -4    0.14    0.05
   0  -4   4    0.10    0.08
   0   4  -4    0.03    0.08
   0   4  -4    0.07    0.07
   0  -3   4   83.99    1.81
   0   3  -4   84.96    1.19
   0  -3   4   83.90    1.24
   0   3  -4   82.83    1.10
   0  -3   4   84.05    1.08
   0  -3   4   84.42    1.12
   0  -2   4   18.49    0.34
   0  -2   4   19.40    0.42
   0  -2   4   19.27    0.64
   0   2  -4   18.41    0.39
   0  -2   4   18.62    0.37
   0   2  -4   18.20    0.35
   0   2  -4   18.48    0.36
   0  -1   4  112.92    1.46
   0  -1   4  112.04    2.14
   0  -1   4  115.72    2.38
   0  -1   4  113.34    1.61
   0   1  -4  115.20    1.47
   0   1  -4  113.67    1.60
   0   1  -4  113.68    1.45
   0  -1   4  116.79    2.03
   0   0   4   61.00    1.08
   0   0   4   59.72    0.87
   0   0   4   60.64    1.36
   0   0  -4   59.79    0.86
   0   0   4   61.46    0.85
   0   0   4   60.38    0.96
   0   0  -4   58.82    1.37
   0   0  -4   61.47    0.96
   0   1   4  111.00    1.48
   0   1   4  112.42    2.34
   0  -1  -4  113.49    1.46
   0  -1  -4  112.44    1.62
   0  -1  -4  113.23    2.36
   0   1   4  111.07    1.62
   0   1   4  115.19    1.46
   0  -1  -4  111.67    1.57
   0   1   4  109.82    1.56
   0  -1  -4  113.39    1.48
   0   2   4   19.19    0.46
   0  -2  -4   19.13    0.41
   0  -2  -4   18.71    0.45
   0   2   4   18.27    0.41
   0  -2  -4   18.76    0.34
   0  -2  -4   18.57    0.68
   0   2   4   18.81    0.39
   0   2   4   18.79    0.68
   0  -2  -4   19.16    0.42
   0   2   4   19.21    0.42
   0  -2  -4   19.12    0.40
   0  -3  -4   83.33    2.09
   0   3   4   84.07    1.31
   0  -3  -4   83.15    1.27
   0  -3  -4   85.58    1.20
   0  -3  -4   84.67    1.44
   0  -3  -4   83.71    1.32
   0  -3  -4   85.40    1.18
   0   3   4   82.61    1.20
   0   3   4   84.08    1.26
   0   3   4   85.30    1.18
   0  -4  -4    0.22    0.10
   0   4   4    0.17    0.08
   0  -4  -4    0.17    0.09
   0   4   4    0.17    0.11
   0  -4  -4    0.18    0.09
   0  -4  -4    0.17    0.09
   0   4   4    0.13    0.08
   0  -4  -4    0.14    0.16
   0   4   4    0.30    0.10
   0  -4  -4    0.20    0.10
   0  -5  -4    3.38    0.47
   0   5   4    3.69    0.19
   0  -5  -4    3.36    0.20
   0  -5  -4    3.55    0.21
   0   5   4    3.62    0.23
   0   5   4    3.46    0.20
   0  -5  -4    3.63    0.29
   0  -6  -4    1.72    0.38
   0  -6  -4    2.14    0.28
   0  -6  -4    2.66    0.21
   0   6   4    2.50    0.17
   0   6   4    2.40    0.21
   0   7   4   28.08    0.51
   0   7   4   30.47    0.65
   0  -7  -4   30.41    0.69
   0  -7  -4   29.23    0.56
   0  -7  -4   29.45    1.00
   0  -7  -4   29.15    1.42
   0  -8  -4    5.08    0.30
   0  -8  -4    4.98    0.49
   0   8   4    5.35    0.29
   0  -8  -4    5.84    0.79
   0  -9  -4    4.79    0.50
   0  -9  -4    3.20    0.63
   0   9   4    4.24    0.25
   0 -10  -4    0.84    0.42
   0 -11  -4    0.81    0.46
   1 -12   4    0.72    0.40
   1 -11   4    3.72    0.67
   1 -11   4    3.22    0.63
  -1 -11   4    2.86    0.61
   1 -10   4    0.84    0.38
   1 -10   4    1.35    0.36
   1 -10   4    0.75    0.33
  -1 -10   4    0.70    0.36
  -1 -10   4    0.91    0.18
   1  -9   4    2.03    0.46
   1   9  -4    2.79    0.24
  -1  -9   4    2.84    0.27
  -1  -9   4    2.05    0.48
   1   8  -4    5.35    0.31
   1  -8   4    5.00    0.64
  -1  -8   4    5.17    0.33
  -1  -8   4    5.31    0.65
   1   7  -4    6.09    0.34
   1   7  -4    5.13    0.31
  -1  -7   4    6.55    0.35
  -1  -7   4    6.52    0.66
  -1  -7   4    6.65    0.30
   1   6  -4    4.79    0.31
   1   6  -4    5.23    0.30
  -1  -6   4    4.77    0.26
  -1  -6   4    5.17    0.54
  -1  -6   4    4.72    0.29
   1  -5   4    0.06    0.05
   1   5  -4    0.28    0.15
   1  -5   4    0.11    0.04
   1   5  -4   -0.09    0.12
  -1  -5   4   -0.08    0.15
  -1  -5   4    0.10    0.12
  -1  -5   4    0.07    0.11
   1   4  -4   40.64    0.84
   1  -4   4   41.32    0.66
   1   4  -4   41.36    0.79
   1  -4   4   38.60    0.52
   1   4  -4   40.00    0.77
   1  -4   4   39.09    0.62
   1  -4   4   40.43    1.18
   1  -4   4   41.37    0.53
  -1  -4   4   41.59    1.28
  -1  -4   4   39.71    0.76
  -1  -4   4   38.35    1.21
  -1  -4   4   39.63    0.83
  -1   4  -4   39.84    0.57
   1   3  -4   13.03    0.59
   1  -3   4   13.25    0.33
   1   3  -4   13.68    0.40
   1  -3   4   12.84    0.27
   1  -3   4   13.04    0.28
   1   3  -4   13.07    0.42
   1  -3   4   13.13    0.30
   1  -3   4   12.76    0.54
   1   3  -4   12.80    0.39
  -1  -3   4   13.06    0.39
  -1  -3   4   13.39    0.38
  -1  -3   4   13.41    0.63
  -1  -3   4   12.69    0.42
  -1   3  -4   13.38    0.28
  -1  -3   4   13.01    0.62
   1   2  -4   72.52    1.11
   1  -2   4   72.88    1.01
   1  -2   4   74.14    1.02
   1   2  -4   73.70    1.23
   1   2  -4   76.17    1.15
   1  -2   4   71.47    1.08
   1   2  -4   73.68    1.59
   1  -2   4   75.25    1.59
   1   2  -4   73.28    1.68
  -1   2  -4   72.28    1.01
  -1   2  -4   72.38    1.02
  -1  -2   4   71.90    1.22
  -1  -2   4   70.94    1.59
  -1  -2   4   74.06    1.11
  -1  -2   4   73.01    1.13
  -1   2  -4   71.71    1.55
  -1  -2   4   74.62    1.68
  -1   2  -4   68.48    1.05
   1  -1   4  113.10    1.61
   1  -1   4  112.89    1.49
   1   1  -4  111.08    2.09
   1   1  -4  113.40    1.57
   1  -1   4  113.51    2.24
   1   1  -4  111.67    1.55
   1   1  -4  114.30    2.32
   1  -1   4  112.26    2.17
   1   1  -4  113.42    1.71
   1  -1   4  113.21    1.51
  -1   1  -4  114.22    1.51
  -1  -1   4  115.92    2.54
  -1   1  -4  110.61    1.59
  -1  -1   4  111.22    1.71
  -1   1  -4  110.41    1.49
  -1  -1   4  112.92    2.12
  -1  -1   4  114.05    2.29
  -1  -1   4  113.33    1.58
  -1  -1   4  111.35    1.54
  -1   1  -4  111.22    2.21
   1   0   4   57.08    1.32
   1   0   4   59.17    0.93
   1   0  -4   60.93    1.52
   1   0   4   58.08    0.90
   1   0  -4   58.72    1.34
   1   0  -4   57.81    1.01
   1   0  -4   57.42    0.93
   1   0   4   58.72    0.96
   1   0   4   56.69    1.19
   1   0  -4   53.31    0.89
   1   0  -4   58.99    1.21
  -1   0   4   58.59    0.94
  -1   0  -4   59.17    1.33
  -1   0   4   58.19    1.49
  -1   0  -4   58.05    0.92
  -1   0   4   57.64    1.32
  -1   0  -4   57.14    0.90
  -1   0   4   56.33    1.00
  -1   0  -4   57.25    0.95
  -1   0   4   58.23    1.21
  -1   0   4   58.42    0.90
  -1   0  -4   57.96    1.19
   1  -1  -4  110.18    1.51
   1   1   4  110.33    1.57
   1   1   4  116.62    1.95
   1  -1  -4  110.26    1.53
   1  -1  -4  114.10    1.97
   1  -1  -4  110.28    2.33
   1  -1  -4  114.21    1.69
   1   1   4  112.95    1.67
   1  -1  -4  114.52    2.50
   1   1   4  111.59    1.55
  -1   1   4  110.48    2.31
  -1   1   4  110.67    1.67
  -1  -1  -4  114.17    2.37
  -1   1   4  112.00    1.54
  -1   1   4  113.46    2.44
  -1  -1  -4  110.80    1.55
  -1  -1  -4  110.08    1.66
  -1  -1  -4  111.48    1.57
  -1   1   4  113.03    1.97
  -1  -1  -4  110.71    2.31
  -1   1   4  111.58    1.51
   1   2   4   72.27    1.21
   1   2   4   71.80    1.15
   1   2   4   72.11    1.25
   1  -2  -4   72.09    1.74
   1  -2  -4   75.13    1.40
   1   2   4   74.71    1.38
   1  -2  -4   73.68    1.80
   1  -2  -4   70.98    1.07
   1  -2  -4   73.89    1.07
   1  -2  -4   72.93    1.20
   1   2   4   75.48    1.15
  -1   2   4   72.97    1.06
  -1   2   4   71.38    1.17
  -1   2   4   72.52    1.77
  -1  -2  -4   72.38    1.37
  -1  -2  -4   76.71    1.15
  -1   2   4   71.88    1.09
  -1  -2  -4   73.70    1.15
  -1  -2  -4   73.53    1.22
   1   3   4   13.19    0.46
   1   3   4   13.24    0.42
   1   3   4   13.20    0.41
   1   3   4   12.97    0.41
   1  -3  -4   13.11    0.35
   1  -3  -4   13.46    0.34
   1  -3  -4   13.32    0.66
   1  -3  -4   12.85    0.39
   1   3   4   13.37    0.45
  -1  -3  -4   13.64    0.43
  -1  -3  -4   13.31    0.41
  -1   3   4   13.71    0.34
  -1  -3  -4   13.03    0.47
  -1   3   4   12.90    0.37
  -1   3   4   13.47    0.36
  -1   3   4   13.03    0.62
  -1  -3  -4   13.35    0.40
   1   4   4   41.62    0.82
   1   4   4   39.75    0.87
   1  -4  -4   39.87    0.67
   1   4   4   41.58    0.99
   1  -4  -4   40.25    0.79
   1   4   4   39.89    0.82
   1  -4  -4   41.10    0.70
   1  -4  -4   40.80    1.37
  -1  -4  -4   39.80    0.85
  -1   4   4   39.03    0.70
  -1  -4  -4   40.54    1.00
  -1   4   4   40.67    0.69
  -1  -4  -4   41.25    0.79
  -1   4   4   39.90    0.68
   1  -5  -4    0.12    0.09
   1   5   4    0.25    0.13
   1   5   4    0.15    0.13
   1   5   4    0.10    0.15
   1  -5  -4    0.18    0.10
   1  -5  -4    0.25    0.09
   1  -5  -4    0.10    0.14
   1   5   4    0.15    0.12
  -1   5   4    0.13    0.06
  -1  -5  -4    0.06    0.12
  -1   5   4    0.17    0.07
  -1  -5  -4    0.09    0.12
  -1  -5  -4    0.21    0.13
  -1   5   4    0.17    0.11
   1   6   4    4.91    0.31
   1   6   4    4.64    0.34
   1  -6  -4    4.88    0.20
   1  -6  -4    4.79    0.54
   1   6   4    5.32    0.32
   1  -6  -4    4.76    0.25
  -1   6   4    4.89    0.21
  -1  -6  -4    4.87    0.42
  -1  -6  -4    5.23    0.33
  -1   6   4    5.14    0.24
  -1  -6  -4    4.59    0.28
   1  -7  -4    6.35    0.29
   1  -7  -4    6.08    0.17
   1   7   4    6.00    0.34
   1   7   4    5.67    0.35
   1  -7  -4    6.61    0.50
   1   7   4    6.33    0.39
   1  -7  -4    6.36    0.72
  -1   7   4    6.30    0.23
  -1  -7  -4    6.35    0.32
  -1   7   4    6.36    0.25
  -1  -7  -4    6.34    0.37
  -1  -7  -4    6.28    0.52
   1  -8  -4    5.63    0.53
   1   8   4    5.42    0.37
   1  -8  -4    5.76    0.77
  -1   8   4    5.36    0.19
  -1  -8  -4    6.47    0.81
  -1  -8  -4    6.23    0.56
  -1  -8  -4    5.37    0.37
  -1   8   4    5.06    0.18
   1  -9  -4    2.29    0.50
   1  -9  -4    2.18    0.38
   1   9   4    2.43    0.29
  -1  -9  -4    3.09    0.32
  -1  -9  -4    2.08    0.38
  -1  -9  -4    2.52    0.53
   1  10   4    0.69    0.22
   1 -10  -4    0.62    0.41
  -1 -10  -4    0.83    0.22
  -1 -10  -4    0.90    0.45
   1 -11  -4    2.76    0.66
  -1 -11  -4    2.13    0.57
   2 -11   4    0.99    0.39
   2 -11   4    0.56    0.35
   2 -11   4    0.51    0.39
  -2 -11   4    0.52    0.42
  -2 -11   4    1.09    0.27
   2 -10   4    1.97    0.51
   2 -10   4    2.07    0.50
   2 -10   4    2.12    0.50
   2  10  -4    2.74    0.33
  -2 -10   4    2.11    0.32
  -2 -10   4    1.58    0.49
   2  -9   4    0.80    0.35
   2  -9   4    0.52    0.30
   2   9  -4    0.54    0.23
  -2  -9   4    0.43    0.22
  -2  -9   4    0.50    0.36
   2   8  -4    5.17    0.41
   2  -8   4    4.94    0.62
   2  -8   4    4.93    0.63
  -2  -8   4    4.47    0.39
  -2  -8   4    3.86    0.61
   2  -7   4    1.77    0.40
   2  -7   4    1.94    0.09
   2  -7   4    1.77    0.07
   2   7  -4    1.80    0.31
   2  -7   4    1.84    0.36
  -2  -7   4    1.79    0.40
  -2  -7   4    2.06    0.30
  -2  -7   4    1.89    0.27
   2  -6   4    7.24    0.64
   2   6  -4    7.69    0.47
   2  -6   4    6.73    0.24
   2  -6   4    7.21    0.26
   2   6  -4    7.78    0.43
   2  -6   4    7.08    0.59
  -2  -6   4    7.26    0.69
  -2  -6   4    6.83    0.41
  -2  -6   4    6.99    0.43
  -2   6  -4    7.27    0.16
   2  -5   4    4.36    0.21
   2  -5   4    4.46    0.42
   2  -5   4    4.25    0.17
   2   5  -4    4.30    0.36
   2  -5   4    4.26    0.17
   2  -5   4    4.08    0.47
   2   5  -4    4.20    0.38
  -2   5  -4    4.54    0.21
  -2   5  -4    4.42    0.19
  -2  -5   4    4.61    0.55
  -2  -5   4    4.19    0.35
  -2  -5   4    3.89    0.32
   2  -4   4   27.62    1.06
   2  -4   4   26.92    0.60
   2   4  -4   28.07    0.75
   2   4  -4   28.11    0.75
   2  -4   4   28.50    0.92
   2  -4   4   26.96    0.54
  -2   4  -4   26.62    0.55
  -2  -4   4   29.02    0.75
  -2  -4   4   27.33    1.08
  -2   4  -4   26.22    0.50
  -2  -4   4   27.99    0.80
   2   3  -4    8.86    0.66
   2   3  -4    9.22    0.42
   2   3  -4    8.67    0.42
   2  -3   4    8.26    0.32
   2  -3   4    8.88    0.38
   2  -3   4    9.64    0.59
   2  -3   4    8.90    0.32
  -2  -3   4    7.99    0.58
  -2  -3   4    8.15    0.42
  -2   3  -4    8.61    0.31
  -2   3  -4    8.69    0.50
  -2   3  -4    8.59    0.29
  -2  -3   4    8.50    0.39
  -2   3  -4    8.64    0.31
   2   2  -4   24.77    0.67
   2  -2   4   26.68    0.95
   2  -2   4   26.06    0.58
   2   2  -4   25.50    0.66
   2  -2   4   26.79    0.60
   2  -2   4   25.60    0.58
   2  -2   4   25.94    0.62
   2   2  -4   25.39    1.03
  -2  -2   4   25.62    0.96
  -2   2  -4   25.31    0.58
  -2  -2   4   25.21    1.00
  -2   2  -4   26.46    0.60
  -2  -2   4   25.70    1.08
  -2   2  -4   24.99    0.59
  -2   2  -4   26.18    0.89
  -2  -2   4   24.98    0.68
  -2  -2   4   25.47    0.72
   2  -1   4    0.47    0.15
   2   1  -4    0.86    0.28
   2  -1   4    0.60    0.14
   2   1  -4    0.45    0.16
   2  -1   4    0.65    0.25
   2  -1   4    0.34    0.13
   2   1  -4    0.74    0.20
   2   1  -4    0.49    0.15
   2   1  -4    0.54    0.18
  -2  -1   4    0.43    0.17
  -2  -1   4    0.59    0.19
  -2  -1   4    0.59    0.18
  -2  -1   4    0.59    0.15
  -2   1  -4    0.52    0.14
  -2   1  -4    0.49    0.13
  -2   1  -4    0.42    0.17
  -2  -1   4    0.24    0.24
  -2   1  -4    0.31    0.12
  -2  -1   4    0.47    0.14
   2   0  -4  128.58    2.05
   2   0  -4  127.05    1.87
   2   0   4  129.75    2.01
   2   0  -4  127.73    2.51
   2   0   4  128.19    1.87
   2   0   4  125.39    1.87
   2   0  -4  123.97    2.85
   2   0   4  131.96    2.50
   2   0   4  127.73    2.84
   2   0  -4  128.04    2.91
   2   0  -4  126.29    1.89
  -2   0  -4  124.81    1.98
  -2   0  -4  127.98    2.80
  -2   0   4  125.77    2.91
  -2   0   4  129.96    1.86
  -2   0   4  125.68    2.04
  -2   0   4  125.89    1.90
  -2   0   4  126.20    2.50
  -2   0   4  127.38    2.80
  -2   0  -4  129.73    1.88
  -2   0  -4  127.49    1.87
   2   1   4    0.52    0.14
   2  -1  -4    0.42    0.19
   2  -1  -4    0.42    0.15
   2   1   4    0.52    0.16
   2  -1  -4    0.61    0.17
   2  -1  -4    0.49    0.22
   2   1   4    0.57    0.20
   2  -1  -4    0.57    0.25
   2   1   4    0.54    0.26
   2  -1  -4    0.45    0.15
   2   1   4    0.38    0.17
  -2  -1  -4    0.59    0.17
  -2  -1  -4    0.38    0.21
  -2   1   4    0.49    0.18
  -2   1   4    0.39    0.17
  -2   1   4    0.53    0.15
  -2   1   4    0.38    0.15
  -2   1   4    0.47    0.16
  -2  -1  -4    0.63    0.16
  -2   1   4    0.27    0.20
  -2  -1  -4    0.65    0.18
   2   2   4   26.43    0.86
   2   2   4   25.62    1.05
   2  -2  -4   26.57    1.01
   2   2   4   25.99    0.68
   2  -2  -4   26.85    0.88
   2  -2  -4   25.99    0.68
   2  -2  -4   25.20    0.99
   2   2   4   26.99    0.69
   2  -2  -4   26.13    0.62
  -2   2   4   24.78    0.63
  -2  -2  -4   25.89    0.67
  -2   2   4   25.74    0.91
  -2  -2  -4   24.87    0.70
  -2   2   4   25.14    0.66
  -2   2   4   25.27    0.60
  -2  -2  -4   26.44    0.85
   2  -3  -4    8.86    0.38
   2  -3  -4    9.18    0.55
   2  -3  -4    8.96    0.35
   2  -3  -4    8.77    0.60
   2   3   4    8.98    0.50
   2   3   4    8.50    0.40
   2  -3  -4    9.29    0.60
   2   3   4    8.50    0.41
  -2   3   4    9.06    0.34
  -2   3   4    9.20    0.36
  -2   3   4    8.98    0.54
  -2   3   4    8.77    0.37
  -2  -3  -4    9.18    0.53
  -2  -3  -4    8.79    0.42
  -2  -3  -4    8.82    0.39
   2  -4  -4   27.28    1.09
   2   4   4   27.75    0.74
   2  -4  -4   27.90    0.61
   2   4   4   27.46    0.93
   2   4   4   26.41    0.76
   2  -4  -4   27.37    1.17
   2  -4  -4   27.47    0.70
  -2   4   4   27.12    0.63
  -2  -4  -4   28.47    0.96
  -2   4   4   27.75    0.65
  -2   4   4   27.57    0.60
  -2  -4  -4   26.93    0.78
  -2  -4  -4   28.25    0.74
   2  -5  -4    4.21    0.50
   2   5   4    4.69    0.34
   2   5   4    4.22    0.37
   2  -5  -4    4.57    0.25
   2  -5  -4    4.27    0.28
   2  -5  -4    4.37    0.51
  -2   5   4    3.66    0.20
  -2  -5  -4    4.58    0.48
  -2   5   4    4.62    0.29
  -2  -5  -4    4.42    0.33
  -2   5   4    4.16    0.24
  -2  -5  -4    4.45    0.35
   2   6   4    7.12    0.42
   2  -6  -4    7.44    0.35
   2   6   4    7.25    0.45
   2  -6  -4    7.32    0.72
   2  -6  -4    7.99    0.67
   2  -6  -4    7.37    0.28
   2   6   4    6.95    0.46
  -2  -6  -4    7.28    0.41
  -2  -6  -4    6.63    0.43
  -2  -6  -4    7.04    0.56
  -2   6   4    6.68    0.19
  -2   6   4    7.78    0.33
   2  -7  -4    1.91    0.43
   2  -7  -4    2.43    0.49
   2   7   4    2.11    0.31
   2   7   4    2.62    0.35
  -2  -7  -4    2.41    0.30
  -2   7   4    2.07    0.19
  -2  -7  -4    1.65    0.36
  -2  -7  -4    1.60    0.28
  -2   7   4    2.02    0.16
   2  -8  -4    4.86    0.65
   2  -8  -4    4.45    0.62
   2   8   4    4.58    0.41
  -2  -8  -4    3.14    0.46
  -2  -8  -4    5.08    0.43
  -2   8   4    4.33    0.16
   2  -9  -4    0.38    0.29
   2   9   4    0.41    0.25
   2  -9  -4    0.93    0.38
  -2  -9  -4   -0.01    0.25
  -2  -9  -4    0.60    0.24
   2 -10  -4    2.51    0.58
   2 -10  -4    2.65    0.61
   2  10   4    1.90    0.34
  -2 -10  -4    1.64    0.49
  -2 -10  -4    2.18    0.36
   2  11   4    0.49    0.26
   2 -11  -4    0.43    0.42
   2 -11  -4    1.34    0.49
  -2 -11  -4    0.69    0.41
  -2 -11  -4    0.73    0.27
   3 -11   4    0.75    0.42
   3  11  -4    1.50    0.34
   3 -11   4    1.46    0.53
  -3 -11   4    1.46    0.39
  -3 -11   4    0.86    0.54
   3 -10   4    0.16    0.35
   3  10  -4    0.05    0.26
  -3 -10   4   -0.15    0.38
  -3 -10   4    0.50    0.27
   3  -9   4    0.18    0.32
   3   9  -4    0.37    0.26
  -3  -9   4    0.28    0.24
  -3  -9   4    0.35    0.41
   3  -8   4   11.47    0.83
   3  -8   4   11.86    1.01
   3   8  -4   11.46    0.64
  -3  -8   4   10.42    0.99
  -3  -8   4   12.54    0.69
   3  -7   4    8.00    0.82
   3   7  -4    8.80    0.58
   3  -7   4    7.63    0.64
  -3  -7   4    6.84    0.55
  -3   7  -4    7.04    0.23
  -3  -7   4    8.10    0.85
   3  -6   4    1.49    0.28
   3   6  -4    2.23    0.37
   3  -6   4    2.12    0.47
  -3   6  -4    1.76    0.19
  -3  -6   4    2.14    0.36
  -3  -6   4    2.38    0.35
  -3  -6   4    1.85    0.47
   3  -5   4    7.22    0.36
   3  -5   4    8.16    0.77
   3  -5   4    7.39    0.49
   3   5  -4    7.70    0.54
   3  -5   4    7.75    0.34
  -3  -5   4    6.81    0.49
  -3   5  -4    7.31    0.35
  -3  -5   4    7.33    0.77
  -3  -5   4    7.02    0.48
  -3   5  -4    7.68    0.35
  -3   5  -4    7.10    0.27
   3  -4   4    3.16    0.27
   3   4  -4    2.71    0.50
   3  -4   4    3.58    0.31
   3   4  -4    2.37    0.38
   3  -4   4    3.34    0.52
   3  -4   4    3.04    0.27
  -3   4  -4    3.02    0.23
  -3  -4   4    2.89    0.37
  -3  -4   4    2.59    0.48
  -3   4  -4    3.05    0.27
  -3   4  -4    3.38    0.28
  -3  -4   4    3.38    0.39
   3   3  -4    8.84    0.85
   3  -3   4    9.61    0.78
   3   3  -4    9.07    0.54
   3  -3   4    9.26    0.43
   3  -3   4   10.05    0.43
   3  -3   4    9.55    0.39
  -3  -3   4   10.14    0.50
  -3  -3   4    9.28    0.70
  -3   3  -4    9.70    0.42
  -3   3  -4    9.65    0.42
  -3   3  -4    9.99    0.41
  -3  -3   4    9.45    0.53
   3  -2   4   11.20    0.47
   3   2  -4   10.69    0.55
   3   2  -4   11.31    0.82
   3  -2   4   12.62    0.85
   3  -2   4   11.56    0.49
  -3   2  -4   11.49    0.46
  -3   2  -4   11.55    0.48
  -3  -2   4   11.80    0.55
  -3  -2   4   11.09    0.77
  -3  -2   4   10.47    0.52
  -3   2  -4   11.58    0.48
   3   1  -4   32.45    1.33
   3   1  -4   32.13    0.88
   3  -1   4   32.10    0.83
   3  -1   4   31.51    1.32
   3  -1   4   31.31    0.86
  -3   1  -4   30.41    0.80
  -3  -1   4   30.99    0.87
  -3   1  -4   30.99    0.83
  -3  -1   4   32.03    1.18
  -3  -1   4   29.38    0.89
  -3   1  -4   31.13    0.80
   3   0  -4   10.00    0.50
   3   0   4   10.60    0.50
   3   0  -4    9.66    0.70
   3   0  -4   10.05    0.75
   3   0   4    9.89    0.74
  -3   0   4    9.67    0.72
  -3   0  -4   10.20    0.48
  -3   0  -4    9.81    0.45
  -3   0   4    9.76    0.47
  -3   0  -4    9.84    0.44
  -3   0   4   10.70    0.68
  -3   0   4   10.60    0.52
   3  -1  -4   31.60    1.20
   3  -1  -4   31.84    1.34
   3   1   4   29.76    1.32
   3   1   4   30.70    0.86
   3  -1  -4   31.20    0.83
  -3   1   4   30.63    0.87
  -3  -1  -4   31.39    0.89
  -3   1   4   32.80    1.16
  -3   1   4   30.04    0.83
  -3   1   4   30.57    1.13
  -3  -1  -4   29.92    0.84
   3   2   4   10.65    0.86
   3  -2  -4   11.08    0.49
   3  -2  -4   11.18    0.78
   3   2   4   11.34    0.56
   3  -2  -4   11.51    0.52
   3  -2  -4   11.26    0.78
  -3  -2  -4   11.19    0.54
  -3   2   4   11.19    0.63
  -3   2   4   11.50    0.50
  -3   2   4   12.09    0.49
  -3  -2  -4   11.18    0.53
  -3  -2  -4   11.12    0.73
  -3   2   4   11.51    0.48
   3  -3  -4    9.89    0.76
   3   3   4    9.60    0.55
   3  -3  -4    9.30    0.47
   3  -3  -4    9.68    0.45
   3  -3  -4    9.73    0.81
  -3  -3  -4    9.31    0.48
  -3  -3  -4    9.33    0.65
  -3   3   4    8.90    0.42
  -3  -3  -4    9.90    0.53
  -3   3   4    9.74    0.45
  -3   3   4    9.66    0.46
   3   4   4    3.10    0.40
   3  -4  -4    3.32    0.52
   3  -4  -4    2.90    0.28
   3  -4  -4    3.29    0.29
   3  -4  -4    3.72    0.55
  -3  -4  -4    2.59    0.45
  -3   4   4    3.27    0.27
  -3  -4  -4    3.22    0.38
  -3  -4  -4    3.23    0.38
  -3   4   4    3.05    0.29
  -3   4   4    3.00    0.32
   3  -5  -4    7.78    0.75
   3  -5  -4    7.15    0.38
   3  -5  -4    7.30    0.42
   3   5   4    7.58    0.55
   3  -5  -4    7.43    0.69
  -3   5   4    7.20    0.35
  -3   5   4    7.58    0.37
  -3  -5  -4    6.90    0.49
  -3  -5  -4    7.89    0.70
  -3  -5  -4    7.66    0.49
  -3   5   4    7.39    0.42
   3  -6  -4    1.37    0.37
   3   6   4    2.10    0.37
   3  -6  -4    1.75    0.44
  -3  -6  -4    1.52    0.40
  -3   6   4    2.06    0.26
  -3  -6  -4    1.81    0.32
  -3  -6  -4    2.25    0.36
   3   7   4    7.04    0.53
   3   7   4    8.01    0.59
   3  -7  -4    7.00    0.77
   3  -7  -4    8.03    0.90
  -3   7   4    7.66    0.36
  -3  -7  -4    8.43    0.53
  -3  -7  -4    7.39    0.74
  -3  -7  -4    7.51    0.55
   3  -8  -4   11.26    0.98
   3  -8  -4   10.20    0.97
   3   8   4   11.22    0.66
  -3  -8  -4   12.00    0.68
  -3   8   4   10.85    0.36
  -3  -8  -4    9.53    0.84
   3  -9  -4    0.26    0.32
   3   9   4    0.76    0.32
   3  -9  -4    0.22    0.37
  -3  -9  -4    0.40    0.26
   3 -10  -4    0.45    0.40
   3  10   4    0.05    0.28
   3 -10  -4   -0.02    0.35
  -3 -10  -4    0.66    0.29
  -3 -10  -4   -0.01    0.24
   3  11   4    1.06    0.36
   3 -11  -4    1.03    0.51
  -3 -11  -4    1.22    0.35
   4  10  -4    0.58    0.39
   4 -10   4   -0.21    0.45
  -4 -10   4   -0.11    0.51
   4   9  -4    1.00    0.40
   4  -9   4    0.25    0.47
  -4  -9   4    0.20    0.36
  -4  -9   4    1.20    0.37
   4   8  -4    0.42    0.35
   4  -8   4   -0.06    0.41
  -4  -8   4    0.18    0.45
  -4  -8   4    0.36    0.30
   4   7  -4    1.24    0.35
   4  -7   4    0.81    0.48
  -4   7  -4    1.67    0.22
  -4  -7   4    1.30    0.38
  -4  -7   4    0.73    0.46
   4   6  -4   12.82    0.76
   4  -6   4   12.65    1.12
  -4  -6   4   13.02    1.12
  -4  -6   4   12.89    0.76
  -4   6  -4   13.04    0.50
  -4  -6   4   11.80    0.68
   4  -5   4    7.87    0.95
   4   5  -4    7.59    0.56
  -4  -5   4    7.97    0.58
  -4  -5   4    8.06    0.61
  -4   5  -4    8.26    0.44
  -4  -5   4    6.90    0.78
   4   4  -4   18.89    1.31
   4   4  -4   18.02    0.79
   4  -4   4   18.45    0.65
   4  -4   4   18.82    1.28
  -4  -4   4   20.38    0.85
  -4  -4   4   18.80    0.87
  -4   4  -4   18.07    0.63
  -4  -4   4   18.85    1.14
  -4   4  -4   17.58    0.65
   4  -3   4   38.54    1.75
   4   3  -4   37.06    1.78
   4  -3   4   38.57    1.00
   4   3  -4   36.52    1.11
  -4  -3   4   35.20    1.51
  -4   3  -4   37.94    0.97
  -4  -3   4   36.65    1.13
  -4  -3   4   37.05    1.18
  -4   3  -4   36.91    0.99
  -4   3  -4   37.48    0.98
   4   2  -4    8.54    0.62
   4  -2   4    9.14    1.02
   4  -2   4    8.23    0.51
   4   2  -4    9.01    1.04
  -4  -2   4    9.07    0.80
  -4   2  -4    9.03    0.49
  -4   2  -4    8.86    0.53
  -4  -2   4    9.15    0.59
  -4  -2   4    7.96    0.57
   4   1  -4   13.10    1.04
   4   1  -4   13.68    0.71
   4  -1   4   13.40    0.64
   4  -1   4   14.29    1.18
  -4  -1   4   12.98    0.67
  -4  -1   4   14.75    1.03
  -4   1  -4   13.76    0.63
  -4   1  -4   12.23    0.61
  -4  -1   4   13.71    0.69
   4   0  -4   16.80    1.25
   4   0   4   15.02    0.70
   4   0  -4   13.88    0.69
   4   0   4   15.37    1.19
  -4   0   4   16.21    1.07
  -4   0   4   14.90    0.70
  -4   0  -4   14.62    0.65
  -4   0  -4   14.42    0.67
  -4   0  -4   15.82    0.69
  -4   0   4   15.44    0.69
   4   1   4   12.70    0.68
   4  -1  -4   12.86    0.66
   4  -1  -4   14.67    1.16
   4  -1  -4   13.75    0.90
   4   1   4   13.58    1.13
  -4   1   4   13.96    0.90
  -4   1   4   14.32    0.67
  -4  -1  -4   13.19    0.66
  -4   1   4   13.27    0.66
  -4  -1  -4   12.34    0.74
  -4  -1  -4   12.71    0.65
   4   2   4    8.86    0.89
   4  -2  -4    8.98    0.56
   4  -2  -4    9.15    0.80
   4  -2  -4    9.04    1.00
   4   2   4    8.67    0.56
  -4  -2  -4    9.43    0.59
  -4   2   4    9.10    0.53
  -4  -2  -4    8.66    0.53
  -4   2   4    8.61    0.54
  -4  -2  -4    8.81    0.76
   4  -3  -4   37.18    1.02
   4   3   4   34.69    1.66
   4   3   4   34.86    1.10
   4  -3  -4   37.42    1.52
   4  -3  -4   38.76    1.79
  -4   3   4   37.00    1.04
  -4  -3  -4   36.35    1.08
  -4  -3  -4   36.44    1.45
  -4  -3  -4   38.06    1.17
  -4   3   4   39.03    1.06
   4  -4  -4   18.10    0.68
   4  -4  -4   16.84    1.10
   4   4   4   18.52    0.81
   4  -4  -4   18.05    1.29
  -4  -4  -4   17.74    1.13
  -4  -4  -4   18.21    0.83
  -4   4   4   17.91    0.68
  -4   4   4   18.38    0.72
  -4  -4  -4   18.76    0.81
   4  -5  -4    6.91    0.82
   4  -5  -4    7.48    0.96
   4   5   4    8.48    0.64
  -4  -5  -4    8.34    0.58
  -4  -5  -4    9.17    0.64
  -4   5   4    8.24    0.50
  -4  -5  -4    7.67    0.86
   4  -6  -4   12.28    1.17
   4  -6  -4   11.12    0.98
   4   6   4   13.10    0.77
  -4   6   4   13.03    0.59
  -4  -6  -4   12.78    0.75
  -4  -6  -4   11.88    1.01
  -4  -6  -4   13.64    0.72
   4   7   4    1.43    0.39
   4  -7  -4    0.83    0.42
   4  -7  -4    0.49    0.37
  -4  -7  -4    0.70    0.46
  -4  -7  -4    1.59    0.38
  -4   7   4    1.24    0.25
   4   8   4    0.47    0.35
   4  -8  -4    0.30    0.36
  -4  -8  -4    0.06    0.28
  -4   8   4    0.40    0.17
  -4  -8  -4   -0.28    0.41
   4  -9  -4    0.46    0.49
   4   9   4    1.68    0.45
  -4  -9  -4    1.04    0.37
   4  10   4    0.22    0.36
   5  -9   4   -0.50    0.58
   5   8  -4    1.87    0.50
   5  -8   4   -0.50    0.55
  -5  -8   4   -0.29    0.56
  -5  -8   4    1.51    0.47
   5  -7   4    0.43    0.64
   5   7  -4    1.86    0.49
  -5  -7   4    0.26    0.55
  -5  -7   4    1.47    0.43
  -5   7  -4    1.24    0.24
   5  -6   4    0.48    0.62
   5   6  -4    1.63    0.46
  -5   6  -4    2.03    0.32
  -5  -6   4    2.48    0.50
  -5  -6   4    0.89    0.57
  -5  -6   4    2.38    0.47
   5   5  -4    3.96    0.61
   5  -5   4    2.29    0.74
  -5  -5   4    4.31    0.58
  -5  -5   4    2.56    0.61
  -5   5  -4    4.14    0.42
  -5  -5   4    4.40    0.58
   5  -4   4    0.45    0.59
   5   4  -4    0.59    0.32
   5   4  -4    0.36    0.49
  -5  -4   4    1.14    0.38
  -5  -4   4    0.37    0.50
  -5  -4   4    0.97    0.36
  -5   4  -4    1.37    0.33
   5  -3   4    0.48    0.61
   5   3  -4    1.14    0.42
   5   3  -4    1.21    0.51
  -5  -3   4    0.70    0.52
  -5  -3   4    0.74    0.36
  -5  -3   4    1.82    0.39
  -5   3  -4    1.32    0.33
   5   2  -4    3.41    0.78
   5   2  -4    5.80    0.64
   5  -2   4    4.93    0.45
   5  -2   4    3.15    0.81
  -5  -2   4    4.48    0.57
  -5   2  -4    5.63    0.52
  -5  -2   4    4.08    0.67
  -5  -2   4    4.55    0.49
  -5   2  -4    5.63    0.47
   5   1  -4    7.95    1.00
   5  -1   4    6.19    0.96
   5   1  -4    9.22    0.69
   5  -1   4    9.03    0.62
  -5  -1   4    9.44    0.69
  -5  -1   4    8.47    0.89
  -5   1  -4    9.14    0.60
  -5   1  -4    9.13    0.62
  -5  -1   4    9.67    0.69
   5   0  -4   21.27    0.92
   5   0  -4   20.09    1.43
   5   0   4   20.59    1.41
   5   0   4   21.28    0.92
  -5   0   4   20.07    0.92
  -5   0   4   19.77    1.22
  -5   0  -4   20.70    0.89
  -5   0   4   21.99    0.96
  -5   0  -4   20.97    0.90
   5  -1  -4    8.59    0.63
   5   1   4    8.57    0.67
   5   1   4    7.90    0.96
   5  -1  -4    7.77    1.01
  -5   1   4    8.82    0.59
  -5  -1  -4    8.31    0.62
  -5   1   4    9.41    0.65
  -5  -1  -4    8.71    0.59
   5  -2  -4    3.91    0.83
   5   2   4    5.20    0.52
   5   2   4    4.15    0.74
   5  -2  -4    5.32    0.56
  -5   2   4    5.11    0.49
  -5  -2  -4    4.90    0.57
  -5   2   4    4.97    0.47
  -5  -2  -4    5.46    0.56
   5  -3  -4    1.00    0.32
   5   3   4    1.54    0.42
   5  -3  -4    0.40    0.46
   5   3   4    1.03    0.46
   5  -3  -4    0.83    0.41
  -5  -3  -4    2.06    0.43
  -5   3   4    1.17    0.30
  -5   3   4    1.16    0.35
  -5  -3  -4    1.05    0.36
   5   4   4    1.32    0.43
   5  -4  -4   -0.10    0.52
  -5  -4  -4    0.44    0.27
  -5   4   4    0.54    0.30
  -5  -4  -4    0.08    0.48
  -5  -4  -4    1.51    0.40
   5  -5  -4    2.94    0.72
   5   5   4    3.50    0.58
  -5   5   4    3.50    0.44
  -5  -5  -4    3.18    0.49
  -5  -5  -4    3.02    0.50
  -5  -5  -4    2.66    0.67
   5  -6  -4    1.23    0.55
   5   6   4    1.83    0.47
  -5  -6  -4    0.57    0.57
  -5  -6  -4    2.29    0.43
  -5  -6  -4    1.91    0.46
  -5   6   4    2.04    0.36
   5  -7  -4    0.42    0.59
   5   7   4    1.10    0.41
  -5   7   4    1.73    0.33
  -5  -7  -4   -0.20    0.53
  -5  -7  -4    1.39    0.43
   5  -8  -4    0.41    0.62
   5   8   4    1.23    0.44
  -5  -8  -4    0.81    0.40
  -5  -8  -4   -0.30    0.54
   6  -7   4   -1.10    0.55
  -6   7  -4    0.58    0.25
   6  -6   4   -1.20    0.75
  -6   6  -4    1.81    0.36
  -6  -6   4    0.37    0.56
   6   5  -4    5.68    0.77
   6  -5   4    1.99    0.96
  -6  -5   4    4.23    0.65
  -6  -5   4    3.79    0.57
  -6   5  -4    5.00    0.50
   6   4  -4    2.44    0.50
   6  -4   4    0.66    0.85
   6   4  -4    3.29    0.83
  -6  -4   4    3.25    0.58
  -6   4  -4    3.01    0.46
  -6  -4   4    3.03    0.54
  -6  -4   4    1.76    0.76
   6   3  -4    9.03    0.74
   6   3  -4    8.62    1.12
   6  -3   4    7.47    1.23
  -6  -3   4   10.22    0.73
  -6  -3   4   10.61    0.83
  -6  -3   4    7.90    1.10
  -6   3  -4   11.81    0.75
   6   2  -4    5.27    0.66
   6  -2   4    3.82    0.88
   6   2  -4    3.33    0.89
  -6  -2   4    6.34    0.67
  -6  -2   4    5.89    0.67
  -6   2  -4    5.07    0.58
  -6  -2   4    3.07    0.79
   6   1  -4    0.93    0.43
   6  -1   4    0.00    0.50
   6  -1   4    0.90    0.39
   6   1  -4    0.10    0.67
  -6  -1   4   -0.17    0.41
  -6   1  -4    0.94    0.32
  -6   1  -4    1.56    0.41
  -6  -1   4    0.47    0.30
  -6  -1   4    0.76    0.37
   6   0   4   -0.52    0.55
   6   0   4    0.37    0.37
   6   0  -4    0.01    0.33
   6   0  -4   -0.52    0.45
  -6   0   4   -0.04    0.28
  -6   0  -4    0.29    0.27
  -6   0   4   -0.18    0.31
  -6   0  -4    0.32    0.34
   6   1   4    1.16    0.44
   6   1   4    0.28    0.60
   6  -1  -4    1.26    0.42
   6  -1  -4   -0.05    0.72
  -6  -1  -4    0.70    0.38
  -6  -1  -4    0.86    0.37
  -6   1   4    0.59    0.31
  -6   1   4    1.29    0.42
   6  -2  -4    2.60    0.93
   6   2   4    3.74    0.79
   6   2   4    5.35    0.69
  -6  -2  -4    4.73    0.60
  -6  -2  -4    4.53    0.62
  -6   2   4    6.05    0.68
   6   3   4    9.16    0.73
   6  -3  -4    8.12    1.25
   6   3   4   11.37    1.30
  -6  -3  -4   10.28    0.80
  -6  -3  -4    9.40    0.70
  -6   3   4    9.51    0.72
   6  -4  -4    1.47    0.88
   6   4   4    3.57    0.63
  -6  -4  -4    3.76    0.60
  -6   4   4    2.93    0.50
  -6  -4  -4    2.23    0.44
   6   5   4    5.40    0.75
   6  -5  -4    2.33    0.98
  -6  -5  -4    4.54    0.69
  -6  -5  -4    4.50    0.63
  -6   5   4    4.67    0.59
   6  -6  -4   -0.33    0.78
  -6  -6  -4    1.82    0.47
  -6   6   4    1.17    0.39
  -6  -6  -4   -0.51    0.66
  -7  -3   4    1.71    0.59
   7   2  -4    4.05    0.71
  -7  -2   4    3.63    0.66
   7   1  -4    2.57    0.57
   7  -1   4    0.88    0.71
  -7  -1   4    2.10    0.52
   7   0  -4    4.42    0.65
   7   1   4    1.68    0.54
  -7  -1  -4    1.66    0.47
   7   2   4    4.21    0.74
  -7  -2  -4    4.27    0.68
   7   3   4    2.75    0.64
  -7  -3  -4    2.22    0.57
   0 -12   5    0.21    0.38
   0 -11   5    0.42    0.34
   0 -10   5    2.93    0.58
   0  -9   5    0.33    0.29
   0  -8   5   18.56    0.43
   0  -8   5   19.48    1.11
   0   7  -5    4.26    0.16
   0   7  -5    4.53    0.17
   0  -7   5    5.77    0.63
   0  -7   5    4.43    0.22
   0  -6   5    5.91    0.15
   0   6  -5    6.21    0.22
   0  -6   5    5.95    0.15
   0  -6   5    5.85    0.24
   0   6  -5    6.04    0.21
   0  -6   5    6.54    0.58
   0  -5   5    1.35    0.14
   0  -5   5    1.29    0.11
   0   5  -5    1.57    0.14
   0  -5   5    1.23    0.26
   0   5  -5    1.28    0.13
   0  -4   5    0.06    0.08
   0   4  -5    0.16    0.09
   0   4  -5    0.16    0.06
   0  -4   5    0.13    0.08
   0  -4   5    0.17    0.16
   0   3  -5    1.37    0.13
   0  -3   5    1.43    0.13
   0   3  -5    1.51    0.13
   0   3  -5    1.26    0.13
   0  -3   5    1.23    0.21
   0  -3   5    1.41    0.14
   0  -2   5  355.86    5.64
   0   2  -5  354.66    4.41
   0  -2   5  349.64    4.41
   0   2  -5  347.83    4.47
   0   2  -5  338.67    4.34
   0  -2   5  342.76    4.68
   0  -1   5   44.58    1.01
   0   1  -5   45.45    0.80
   0  -1   5   45.27    0.70
   0  -1   5   44.64    0.80
   0  -1   5   44.82    0.72
   0   1  -5   44.20    1.17
   0   1  -5   43.87    0.70
   0  -1   5   46.03    1.19
   0   1  -5   45.52    0.73
   0   0   5   -0.32    0.09
   0   0  -5   -0.59    0.07
   0   0   5   -0.35    0.09
   0   0  -5   -0.33    0.10
   0   1   5   44.01    0.76
   0  -1  -5   44.56    1.16
   0  -1  -5   43.63    0.77
   0   1   5   45.48    0.72
   0  -1  -5   44.33    0.72
   0   1   5   44.60    1.15
   0   1   5   43.89    0.82
   0  -1  -5   43.99    0.82
   0   1   5   44.56    0.74
   0  -1  -5   44.79    0.74
   0   1   5   43.89    0.76
   0  -2  -5  345.78    4.56
   0  -2  -5  349.46    6.77
   0   2   5  347.70    4.57
   0  -2  -5  346.97    4.35
   0   2   5  344.69    4.19
   0   2   5  356.55    6.76
   0   2   5  349.43    4.16
   0  -2  -5  348.36    4.18
   0  -2  -5  347.06    4.50
   0   2   5  349.48    4.49
   0  -3  -5    1.72    0.18
   0   3   5    1.59    0.15
   0  -3  -5    1.45    0.18
   0  -3  -5    1.68    0.16
   0   3   5    1.62    0.17
   0  -3  -5    1.16    0.22
   0  -3  -5    1.52    0.11
   0  -3  -5    1.67    0.15
   0   3   5    1.47    0.14
   0   3   5    1.46    0.17
   0  -4  -5    0.16    0.09
   0   4   5    0.14    0.09
   0  -4  -5    0.13    0.11
   0  -4  -5    0.13    0.10
   0   4   5    0.24    0.12
   0   4   5    0.17    0.09
   0  -4  -5    0.03    0.12
   0  -4  -5    0.17    0.08
   0  -4  -5    0.21    0.09
   0   4   5    0.12    0.09
   0  -5  -5    1.45    0.19
   0  -5  -5    1.30    0.28
   0  -5  -5    1.84    0.19
   0   5   5    1.69    0.20
   0   5   5    1.73    0.18
   0  -5  -5    1.78    0.18
   0  -5  -5    1.55    0.21
   0   5   5    1.46    0.17
   0   6   5    5.84    0.28
   0  -6  -5    5.96    0.30
   0   6   5    6.04    0.31
   0  -6  -5    6.54    0.68
   0  -6  -5    6.18    0.39
   0   7   5    4.70    0.31
   0   7   5    3.96    0.21
   0  -7  -5    4.55    0.25
   0  -7  -5    4.91    0.69
   0  -7  -5    4.48    0.29
   0  -7  -5    5.32    0.42
   0  -8  -5   18.52    1.21
   0  -8  -5   19.25    0.83
   0   8   5   19.11    0.54
   0  -8  -5   18.79    0.57
   0  -9  -5    0.42    0.29
   0   9   5    0.56    0.16
   0 -10  -5    2.55    0.58
   0 -11  -5    0.38    0.34
   1 -12   5    0.45    0.36
   1 -11   5    0.95    0.43
   1 -11   5    1.00    0.40
  -1 -11   5    0.61    0.39
   1 -10   5    1.39    0.37
   1 -10   5    0.63    0.38
  -1 -10   5    0.98    0.19
  -1 -10   5    0.87    0.41
   1  -9   5    6.39    0.76
   1   9  -5    6.66    0.32
  -1  -9   5    7.13    0.37
  -1  -9   5    6.39    0.70
   1   8  -5    3.10    0.28
   1  -8   5    2.53    0.47
  -1  -8   5    2.85    0.28
  -1  -8   5    2.26    0.49
   1  -7   5    1.65    0.37
   1   7  -5    1.76    0.23
   1   7  -5    1.78    0.24
  -1  -7   5    1.57    0.19
  -1  -7   5    1.29    0.37
  -1  -7   5    1.65    0.23
   1   6  -5    1.89    0.23
   1  -6   5    2.09    0.10
   1   6  -5    1.91    0.23
   1  -6   5    1.71    0.08
  -1  -6   5    1.98    0.23
  -1  -6   5    1.87    0.20
  -1  -6   5    1.66    0.34
   1   5  -5    0.97    0.18
   1   5  -5    0.94    0.18
   1  -5   5    1.00    0.09
   1  -5   5    1.05    0.11
   1  -5   5    0.92    0.21
  -1   5  -5    1.01    0.08
  -1  -5   5    1.18    0.19
  -1  -5   5    0.97    0.25
  -1  -5   5    0.91    0.16
  -1   5  -5    1.07    0.08
   1  -4   5    4.52    0.17
   1   4  -5    4.79    0.28
   1  -4   5    4.46    0.14
   1   4  -5    4.53    0.27
   1  -4   5    4.64    0.15
   1  -4   5    4.46    0.20
   1  -4   5    4.39    0.34
  -1  -4   5    5.01    0.49
  -1   4  -5    4.47    0.17
  -1  -4   5    4.39    0.28
  -1  -4   5    4.49    0.44
  -1  -4   5    4.09    0.24
   1  -3   5    9.03    0.43
   1  -3   5    9.52    0.27
   1  -3   5    9.31    0.26
   1   3  -5    9.74    0.35
   1  -3   5    9.19    0.24
   1   3  -5    9.48    0.37
   1   3  -5    9.15    0.53
   1   3  -5    9.12    0.34
   1  -3   5    9.39    0.30
  -1  -3   5    8.92    0.35
  -1  -3   5    9.54    0.53
  -1  -3   5    9.39    0.55
  -1  -3   5    9.38    0.32
  -1   3  -5    9.06    0.25
  -1  -3   5    9.43    0.37
   1   2  -5    6.29    0.40
   1   2  -5    5.74    0.28
   1   2  -5    6.05    0.27
   1  -2   5    5.62    0.22
   1   2  -5    5.77    0.26
   1  -2   5    5.79    0.32
   1   2  -5    5.92    0.39
   1  -2   5    5.99    0.22
   1  -2   5    5.58    0.21
   1  -2   5    5.98    0.25
  -1   2  -5    5.70    0.21
  -1  -2   5    5.82    0.29
  -1  -2   5    6.16    0.40
  -1   2  -5    5.69    0.29
  -1   2  -5    5.93    0.22
  -1  -2   5    5.91    0.26
  -1  -2   5    5.85    0.41
  -1  -2   5    5.82    0.48
  -1  -2   5    5.89    0.28
  -1   2  -5    6.04    0.23
   1  -1   5    1.55    0.14
   1   1  -5    1.28    0.29
   1  -1   5    1.67    0.17
   1   1  -5    1.55    0.19
   1  -1   5    1.94    0.23
   1   1  -5    1.62    0.19
   1   1  -5    1.69    0.19
   1   1  -5    2.02    0.28
   1  -1   5    1.52    0.13
   1   1  -5    1.44    0.19
   1  -1   5    1.43    0.16
  -1  -1   5    1.32    0.25
  -1  -1   5    1.62    0.18
  -1   1  -5    1.36    0.15
  -1  -1   5    1.73    0.24
  -1  -1   5    1.11    0.19
  -1   1  -5    1.52    0.19
  -1  -1   5    1.59    0.19
  -1   1  -5    1.51    0.14
  -1  -1   5    1.43    0.17
  -1   1  -5    1.34    0.15
   1   0  -5    1.28    0.16
   1   0   5    1.12    0.15
   1   0  -5    1.52    0.22
   1   0   5    1.45    0.14
   1   0   5    1.36    0.15
   1   0   5    1.08    0.20
   1   0   5    1.21    0.17
   1   0  -5    1.30    0.15
   1   0  -5    1.48    0.16
   1   0  -5    1.05    0.17
   1   0   5    1.16    0.13
  -1   0  -5    1.14    0.14
  -1   0  -5    1.29    0.17
  -1   0   5    1.41    0.17
  -1   0   5    1.15    0.23
  -1   0   5    1.51    0.18
  -1   0   5    1.27    0.16
  -1   0  -5    1.56    0.17
  -1   0   5    1.20    0.18
  -1   0   5    1.34    0.17
  -1   0  -5    1.17    0.12
  -1   0  -5    1.98    0.30
   1   1   5    2.03    0.24
   1   1   5    1.49    0.17
   1   1   5    1.71    0.16
   1  -1  -5    1.38    0.22
   1   1   5    1.66    0.20
   1  -1  -5    1.53    0.15
   1  -1  -5    2.22    0.19
   1   1   5    1.81    0.20
   1  -1  -5    1.97    0.21
   1  -1  -5    2.16    0.31
   1  -1  -5    2.03    0.19
  -1   1   5    1.65    0.18
  -1   1   5    1.65    0.14
  -1  -1  -5    1.63    0.19
  -1   1   5    1.63    0.19
  -1  -1  -5    1.61    0.26
  -1   1   5    1.49    0.22
  -1   1   5    1.36    0.15
  -1  -1  -5    1.64    0.16
  -1  -1  -5    1.47    0.16
  -1   1   5    1.74    0.21
  -1  -1  -5    1.87    0.20
   1  -2  -5    5.97    0.28
   1  -2  -5    5.99    0.42
   1   2   5    5.98    0.29
   1   2   5    5.72    0.29
   1   2   5    5.96    0.29
   1  -2  -5    5.95    0.41
   1   2   5    5.72    0.27
   1  -2  -5    6.09    0.31
   1  -2  -5    5.86    0.25
   1  -2  -5    5.92    0.25
   1   2   5    6.05    0.28
  -1   2   5    5.93    0.24
  -1   2   5    5.93    0.27
  -1   2   5    6.27    0.41
  -1   2   5    6.01    0.26
  -1  -2  -5    5.85    0.27
  -1  -2  -5    6.14    0.31
  -1  -2  -5    6.08    0.29
  -1  -2  -5    6.02    0.28
  -1  -2  -5    5.96    0.39
   1  -3  -5    9.59    0.36
   1   3   5    8.88    0.36
   1   3   5    9.59    0.34
   1  -3  -5    9.32    0.32
   1  -3  -5    9.70    0.56
   1   3   5    9.69    0.37
   1  -3  -5    8.87    0.30
   1  -3  -5    9.12    0.40
   1   3   5    9.40    0.39
   1   3   5    9.19    0.36
  -1   3   5    8.86    0.53
  -1  -3  -5    9.09    0.34
  -1  -3  -5    9.03    0.38
  -1   3   5    8.82    0.32
  -1   3   5    9.24    0.30
  -1   3   5    9.35    0.34
  -1  -3  -5    9.26    0.56
  -1  -3  -5    9.58    0.36
  -1  -3  -5    9.06    0.36
   1   4   5    4.67    0.29
   1   4   5    4.70    0.29
   1  -4  -5    4.71    0.22
   1  -4  -5    4.37    0.23
   1   4   5    4.61    0.29
   1   4   5    5.12    0.32
   1  -4  -5    4.98    0.49
   1  -4  -5    4.86    0.27
  -1   4   5    4.65    0.22
  -1  -4  -5    4.73    0.27
  -1   4   5    4.52    0.21
  -1   4   5    4.63    0.23
  -1  -4  -5    4.82    0.49
  -1  -4  -5    4.47    0.29
  -1  -4  -5    4.46    0.30
  -1   4   5    4.79    0.25
   1   5   5    1.01    0.17
   1  -5  -5    1.03    0.17
   1  -5  -5    0.85    0.26
   1   5   5    0.98    0.19
   1   5   5    1.18    0.19
   1  -5  -5    1.20    0.15
   1   5   5    0.90    0.21
  -1  -5  -5    1.07    0.20
  -1   5   5    1.14    0.14
  -1   5   5    0.94    0.15
  -1  -5  -5    0.61    0.25
  -1   5   5    1.20    0.14
  -1  -5  -5    1.02    0.17
  -1   5   5    0.68    0.11
  -1  -5  -5    0.94    0.19
   1   6   5    1.85    0.25
   1  -6  -5    1.43    0.32
   1   6   5    1.98    0.25
   1  -6  -5    1.88    0.17
   1   6   5    2.09    0.26
   1  -6  -5    1.82    0.21
  -1  -6  -5    1.75    0.26
  -1  -6  -5    1.15    0.31
  -1   6   5    1.75    0.12
  -1   6   5    2.40    0.22
  -1  -6  -5    1.81    0.23
  -1  -6  -5    1.54    0.23
   1   7   5    1.48    0.26
   1  -7  -5    1.40    0.19
   1  -7  -5    1.61    0.40
   1   7   5    1.97    0.25
   1   7   5    1.79    0.25
   1  -7  -5    1.26    0.25
  -1   7   5    1.69    0.19
  -1  -7  -5    1.55    0.22
  -1  -7  -5    1.19    0.26
  -1  -7  -5    1.80    0.25
  -1   7   5    1.86    0.17
  -1  -7  -5    1.46    0.40
   1  -8  -5    2.34    0.48
   1   8   5    3.01    0.33
   1  -8  -5    3.53    0.42
  -1  -8  -5    2.68    0.38
  -1  -8  -5    2.08    0.49
  -1  -8  -5    3.31    0.32
  -1   8   5    2.65    0.19
   1  -9  -5    8.40    0.97
   1   9   5    6.65    0.41
  -1  -9  -5    7.01    0.44
  -1  -9  -5    7.62    0.95
   1 -10  -5    0.73    0.38
   1  10   5    1.01    0.24
  -1 -10  -5    0.94    0.24
  -1 -10  -5    1.30    0.49
   1 -11  -5    0.87    0.43
  -1 -11  -5    1.07    0.44
   2 -11   5    0.93    0.45
   2 -11   5    1.06    0.40
   2 -11   5    1.47    0.43
  -2 -11   5    0.49    0.43
   2 -10   5    2.71    0.59
   2 -10   5    2.87    0.55
   2  10  -5    3.89    0.37
   2 -10   5    2.99    0.56
  -2 -10   5    2.52    0.58
  -2 -10   5    3.17    0.40
   2   9  -5    0.69    0.24
   2  -9   5    0.70    0.34
   2  -9   5    0.70    0.32
  -2  -9   5    0.61    0.33
  -2  -9   5    0.46    0.23
   2   8  -5    1.86    0.30
   2  -8   5    1.48    0.36
   2  -8   5    1.61    0.43
  -2  -8   5    1.62    0.29
  -2  -8   5    1.23    0.42
   2  -7   5    0.83    0.31
   2  -7   5    0.60    0.24
   2  -7   5    0.91    0.09
   2  -7   5    0.68    0.07
   2   7  -5    1.08    0.27
  -2  -7   5    0.77    0.35
  -2  -7   5    0.93    0.24
  -2  -7   5    1.24    0.24
   2  -6   5   14.45    0.39
   2   6  -5   14.58    0.58
   2  -6   5   14.77    0.86
   2  -6   5   14.88    0.81
   2  -6   5   13.77    0.36
   2   6  -5   14.94    0.59
  -2   6  -5   14.31    0.28
  -2  -6   5   15.36    0.96
  -2  -6   5   14.51    0.61
  -2  -6   5   14.79    0.55
   2  -5   5    2.97    0.19
   2  -5   5    2.93    0.17
   2  -5   5    2.74    0.42
   2   5  -5    3.17    0.34
   2   5  -5    3.08    0.34
  -2   5  -5    3.04    0.19
  -2   5  -5    2.86    0.17
  -2  -5   5    2.84    0.45
  -2  -5   5    3.01    0.32
  -2  -5   5    3.31    0.32
   2  -4   5   34.33    0.64
   2   4  -5   35.00    0.86
   2  -4   5   34.15    0.70
   2   4  -5   33.93    0.85
   2  -4   5   34.64    1.20
  -2  -4   5   34.63    0.92
  -2   4  -5   34.44    0.64
  -2  -4   5   33.33    1.24
  -2  -4   5   34.63    0.84
  -2   4  -5   33.17    0.61
   2  -3   5   38.76    0.74
   2   3  -5   38.71    1.34
   2   3  -5   38.70    0.89
   2  -3   5   38.25    0.97
   2   3  -5   40.08    0.91
   2  -3   5   39.32    0.80
   2  -3   5   38.76    1.23
  -2   3  -5   39.01    0.75
  -2   3  -5   37.73    0.73
  -2  -3   5   38.94    1.29
  -2  -3   5   38.51    0.89
  -2  -3   5   37.80    0.95
  -2   3  -5   39.39    1.17
  -2   3  -5   38.02    0.73
   2   2  -5   10.27    0.68
   2   2  -5    9.59    0.43
   2   2  -5   10.06    0.44
   2  -2   5    9.52    0.27
   2  -2   5    9.52    0.36
   2  -2   5    9.92    0.58
   2  -2   5    9.68    0.25
   2  -2   5    9.28    0.37
  -2   2  -5    9.27    0.35
  -2   2  -5   10.27    0.53
  -2  -2   5    9.73    0.64
  -2  -2   5    9.71    0.45
  -2   2  -5    9.71    0.36
  -2  -2   5    9.90    0.43
  -2   2  -5    9.00    0.34
  -2  -2   5    9.23    0.57
   2  -1   5   17.84    0.53
   2   1  -5   18.06    0.55
   2  -1   5   17.73    0.50
   2  -1   5   18.22    0.78
   2   1  -5   17.45    0.60
   2   1  -5   16.85    0.53
   2   1  -5   17.45    0.84
  -2  -1   5   17.60    0.77
  -2   1  -5   17.09    0.50
  -2  -1   5   18.00    0.85
  -2   1  -5   18.60    0.52
  -2   1  -5   17.79    0.51
  -2  -1   5   17.47    0.55
  -2  -1   5   17.42    0.74
  -2   1  -5   17.49    0.72
  -2  -1   5   17.75    0.54
  -2  -1   5   16.93    0.57
   2   0  -5   17.37    0.53
   2   0   5   17.95    0.80
   2   0  -5   17.80    0.72
   2   0  -5   17.74    0.81
   2   0   5   17.86    0.52
   2   0   5   17.07    0.54
   2   0   5   17.83    0.72
   2   0  -5   17.10    0.53
   2   0   5   16.81    0.53
   2   0  -5   18.67    0.60
   2   0  -5   18.15    0.86
  -2   0  -5   18.62    0.79
  -2   0   5   17.20    0.55
  -2   0   5   17.64    0.72
  -2   0   5   18.12    0.53
  -2   0  -5   18.39    0.53
  -2   0  -5   16.53    0.52
  -2   0   5   17.21    0.80
  -2   0  -5   17.28    0.47
  -2   0  -5   17.38    0.52
  -2   0   5   17.92    0.76
  -2   0   5   16.76    0.57
   2   1   5   17.19    0.55
   2  -1  -5   17.69    0.81
   2   1   5   16.87    0.82
   2  -1  -5   17.70    0.57
   2   1   5   17.45    0.54
   2   1   5   17.24    0.54
   2  -1  -5   17.99    0.71
   2   1   5   17.40    0.67
   2  -1  -5   17.50    0.87
   2  -1  -5   16.72    0.50
  -2   1   5   17.97    0.51
  -2  -1  -5   16.17    0.54
  -2   1   5   16.48    0.54
  -2  -1  -5   17.09    0.59
  -2   1   5   16.66    0.51
  -2  -1  -5   17.27    0.52
  -2  -1  -5   17.08    0.82
  -2  -1  -5   17.19    0.54
  -2   1   5   17.59    0.75
  -2   1   5   17.04    0.71
  -2   1   5   17.57    0.78
   2  -2  -5   10.14    0.64
   2   2   5    9.70    0.44
   2   2   5   10.17    0.43
   2  -2  -5   10.27    0.39
   2  -2  -5    9.93    0.42
   2  -2  -5    9.93    0.54
   2  -2  -5    9.89    0.67
   2   2   5   10.50    0.53
  -2  -2  -5    9.50    0.42
  -2   2   5    9.15    0.40
  -2   2   5    9.68    0.40
  -2   2   5   10.37    0.57
  -2  -2  -5    9.64    0.42
  -2   2   5    9.62    0.37
  -2  -2  -5   10.27    0.54
   2  -3  -5   39.29    1.37
   2  -3  -5   39.63    1.12
   2  -3  -5   39.46    1.34
   2  -3  -5   38.84    0.90
   2   3   5   39.67    0.90
   2   3   5   40.23    1.10
   2   3   5   38.43    0.90
   2  -3  -5   38.49    0.79
  -2  -3  -5   39.14    1.10
  -2   3   5   37.99    0.77
  -2   3   5   38.39    0.85
  -2   3   5   38.02    0.82
  -2  -3  -5   38.71    0.88
  -2  -3  -5   38.02    0.93
   2   4   5   36.04    0.88
   2   4   5   35.02    1.06
   2  -4  -5   35.20    0.84
   2  -4  -5   35.05    1.09
   2   4   5   34.68    0.89
   2  -4  -5   34.83    1.32
   2  -4  -5   35.35    0.73
   2  -4  -5   32.90    1.30
  -2  -4  -5   33.61    0.90
  -2   4   5   33.89    0.76
  -2   4   5   35.72    0.72
  -2   4   5   34.08    0.75
  -2  -4  -5   34.70    0.84
  -2  -4  -5   35.46    1.06
   2   5   5    3.36    0.33
   2  -5  -5    3.08    0.43
   2  -5  -5    2.64    0.44
   2   5   5    3.24    0.31
   2  -5  -5    2.87    0.23
   2  -5  -5    2.72    0.25
   2   5   5    3.04    0.35
  -2  -5  -5    3.22    0.40
  -2  -5  -5    3.08    0.32
  -2   5   5    2.86    0.22
  -2   5   5    3.21    0.27
  -2  -5  -5    2.78    0.32
   2   6   5   14.56    0.62
   2  -6  -5   14.14    0.41
   2  -6  -5   14.47    0.94
   2  -6  -5   14.07    0.51
   2  -6  -5   15.22    0.97
   2   6   5   14.57    0.59
   2   6   5   14.23    0.62
  -2  -6  -5   14.83    0.61
  -2  -6  -5   14.20    0.74
  -2   6   5   13.55    0.35
  -2   6   5   14.74    0.46
  -2  -6  -5   14.45    0.57
   2   7   5    1.12    0.27
   2   7   5    1.09    0.25
   2  -7  -5    0.45    0.31
   2  -7  -5    0.58    0.32
  -2   7   5    1.03    0.18
  -2  -7  -5    0.90    0.26
  -2  -7  -5    0.88    0.30
  -2  -7  -5    1.18    0.25
   2  -8  -5    1.36    0.44
   2   8   5    1.43    0.31
   2  -8  -5    1.15    0.38
  -2   8   5    1.83    0.17
  -2  -8  -5    1.35    0.35
  -2  -8  -5    1.37    0.41
  -2  -8  -5    2.31    0.34
   2   9   5    0.57    0.27
   2  -9  -5    0.42    0.35
   2  -9  -5    0.72    0.33
  -2  -9  -5    0.89    0.37
  -2  -9  -5    0.62    0.25
   2  10   5    2.86    0.40
   2 -10  -5    2.58    0.61
   2 -10  -5    2.83    0.61
  -2 -10  -5    3.04    0.41
  -2 -10  -5    2.76    0.64
   2 -11  -5    1.17    0.54
   2 -11  -5    2.08    0.55
   2  11   5    0.77    0.29
  -2 -11  -5    1.22    0.48
  -2 -11  -5    1.09    0.30
   3 -11   5    2.94    0.71
   3  11  -5    3.36    0.43
  -3 -11   5    2.26    0.68
  -3 -11   5    4.89    0.52
   3 -10   5    1.05    0.47
   3  10  -5    1.28    0.35
  -3 -10   5    1.37    0.38
  -3 -10   5    1.26    0.47
   3   9  -5    6.99    0.56
   3  -9   5    6.79    0.86
  -3  -9   5    5.95    0.85
  -3  -9   5    6.83    0.58
   3  -8   5    3.34    0.60
   3  -8   5    3.77    0.55
   3   8  -5    3.67    0.46
  -3  -8   5    3.53    0.66
  -3  -8   5    5.21    0.51
   3  -7   5    0.91    0.26
   3   7  -5    1.30    0.33
   3  -7   5    1.11    0.18
   3  -7   5    0.84    0.38
  -3   7  -5    1.02    0.12
  -3  -7   5    1.10    0.31
  -3  -7   5    1.26    0.45
   3  -6   5   13.68    0.73
   3   6  -5   14.31    0.69
   3  -6   5   14.63    0.99
  -3  -6   5   13.11    0.63
  -3  -6   5   14.06    0.69
  -3  -6   5   14.80    1.05
  -3   6  -5   14.73    0.42
   3  -5   5    0.46    0.16
   3  -5   5    0.78    0.17
   3  -5   5    0.56    0.17
   3  -5   5    0.49    0.33
   3   5  -5    0.39    0.28
  -3  -5   5    0.69    0.36
  -3   5  -5    0.45    0.17
  -3   5  -5    0.39    0.16
  -3   5  -5    0.52    0.11
  -3  -5   5    0.47    0.24
  -3  -5   5    0.45    0.25
   3   4  -5    4.85    0.49
   3  -4   5    5.66    0.34
   3  -4   5    5.43    0.66
   3  -4   5    5.11    0.33
   3   4  -5    4.74    0.73
   3  -4   5    5.11    0.32
  -3  -4   5    3.65    0.55
  -3   4  -5    5.21    0.33
  -3  -4   5    5.01    0.43
  -3  -4   5    4.96    0.43
  -3   4  -5    5.09    0.28
  -3   4  -5    5.08    0.33
   3  -3   5    7.75    0.39
   3   3  -5    7.36    0.46
   3  -3   5    6.70    0.39
   3   3  -5    7.30    0.71
   3  -3   5    7.49    0.72
  -3  -3   5    7.17    0.63
  -3   3  -5    7.78    0.36
  -3   3  -5    6.77    0.38
  -3  -3   5    6.69    0.43
  -3   3  -5    7.16    0.39
  -3  -3   5    7.38    0.49
   3   2  -5    8.55    0.82
   3  -2   5    7.96    0.42
   3   2  -5    7.79    0.45
   3  -2   5    7.84    0.42
   3  -2   5    7.46    0.64
  -3  -2   5    8.08    0.49
  -3  -2   5    7.69    0.48
  -3   2  -5    7.38    0.40
  -3  -2   5    7.53    0.68
  -3   2  -5    7.48    0.40
  -3   2  -5    7.88    0.39
   3  -1   5    4.16    0.64
   3   1  -5    4.26    0.39
   3  -1   5    4.45    0.34
   3  -1   5    3.31    0.34
   3   1  -5    3.96    0.56
  -3   1  -5    3.83    0.31
  -3  -1   5    4.53    0.56
  -3  -1   5    3.87    0.37
  -3   1  -5    4.08    0.34
  -3   1  -5    3.68    0.33
  -3  -1   5    4.31    0.37
   3   0   5   10.13    0.81
   3   0  -5    9.62    0.74
   3   0   5   10.87    0.52
   3   0  -5   10.71    0.77
   3   0  -5   10.58    0.48
  -3   0   5   10.82    0.75
  -3   0  -5   10.24    0.41
  -3   0   5   10.25    0.51
  -3   0  -5    9.32    0.45
  -3   0   5    9.94    0.49
  -3   0  -5   10.23    0.49
   3   1   5    4.38    0.39
   3   1   5    3.94    0.53
   3  -1  -5    4.56    0.61
   3  -1  -5    4.30    0.54
   3  -1  -5    4.01    0.36
  -3  -1  -5    3.55    0.34
  -3   1   5    3.73    0.31
  -3  -1  -5    3.58    0.35
  -3   1   5    3.87    0.35
  -3   1   5    5.03    0.58
   3  -2  -5    8.15    0.80
   3  -2  -5    7.41    0.39
   3  -2  -5    7.82    0.45
   3  -2  -5    8.05    0.74
   3   2   5    7.50    0.45
   3   2   5    7.42    0.68
  -3  -2  -5    7.11    0.42
  -3   2   5    7.71    0.43
  -3   2   5    7.79    0.41
  -3   2   5    8.15    0.45
  -3  -2  -5    8.29    0.66
  -3  -2  -5    7.59    0.44
   3  -3  -5    7.20    0.67
   3   3   5    6.82    0.49
   3  -3  -5    7.33    0.73
   3  -3  -5    6.89    0.40
   3  -3  -5    6.60    0.41
  -3   3   5    7.04    0.39
  -3   3   5    6.83    0.40
  -3  -3  -5    7.75    0.48
  -3  -3  -5    7.91    0.67
  -3   3   5    7.67    0.43
  -3  -3  -5    7.10    0.46
   3  -4  -5    5.63    0.70
   3  -4  -5    5.64    0.70
   3  -4  -5    5.37    0.35
   3  -4  -5    4.79    0.36
   3   4   5    4.76    0.40
  -3  -4  -5    5.07    0.40
  -3   4   5    5.29    0.34
  -3  -4  -5    5.34    0.60
  -3   4   5    4.77    0.33
  -3  -4  -5    4.80    0.38
  -3   4   5    5.22    0.37
   3  -5  -5    0.68    0.20
   3  -5  -5    0.81    0.23
   3  -5  -5    0.62    0.31
   3   5   5    0.74    0.31
   3  -5  -5    0.57    0.36
  -3   5   5    0.57    0.19
  -3   5   5    0.64    0.16
  -3  -5  -5    0.39    0.23
  -3  -5  -5    0.50    0.32
  -3   5   5    0.86    0.23
  -3  -5  -5    0.46    0.20
   3  -6  -5   14.06    0.99
   3  -6  -5   13.97    1.08
   3   6   5   15.14    0.72
  -3  -6  -5   15.02    0.90
  -3   6   5   15.31    0.55
  -3  -6  -5   14.32    0.65
  -3  -6  -5   13.55    0.69
   3  -7  -5    0.87    0.36
   3   7   5    1.06    0.31
   3  -7  -5    1.04    0.43
   3   7   5    1.75    0.35
  -3   7   5    1.27    0.22
  -3  -7  -5    1.60    0.31
  -3  -7  -5    0.70    0.35
  -3  -7  -5    1.59    0.34
   3   8   5    3.63    0.47
   3  -8  -5    3.17    0.66
   3  -8  -5    2.74    0.56
  -3   8   5    4.01    0.27
  -3  -8  -5    2.39    0.50
  -3  -8  -5    3.72    0.47
   3  -9  -5    6.09    0.87
   3  -9  -5    6.76    0.96
   3   9   5    7.41    0.58
  -3  -9  -5    8.46    0.63
  -3  -9  -5    6.57    0.86
   3  10   5    1.42    0.40
   3 -10  -5    1.38    0.52
   3 -10  -5    1.44    0.54
  -3 -10  -5    1.37    0.38
  -3 -10  -5    1.47    0.54
   3  11   5    3.47    0.50
   3 -11  -5    3.19    0.73
  -3 -11  -5    3.79    0.52
   4 -10   5    0.13    0.48
   4  10  -5    0.93    0.38
  -4 -10   5   -0.17    0.52
   4  -9   5   -0.03    0.45
   4   9  -5    0.51    0.34
  -4  -9   5    0.41    0.34
  -4  -9   5    0.44    0.51
   4  -8   5    1.17    0.55
   4   8  -5    1.48    0.41
  -4  -8   5    2.05    0.45
  -4  -8   5    1.10    0.55
   4  -7   5    5.84    0.91
   4   7  -5    6.86    0.63
  -4  -7   5    6.11    0.87
  -4  -7   5    7.99    0.65
  -4   7  -5    7.61    0.36
   4   6  -5    8.43    0.65
   4  -6   5    7.80    0.96
  -4   6  -5    8.22    0.41
  -4  -6   5    7.31    0.94
  -4  -6   5    8.22    0.63
  -4  -6   5    8.49    0.60
   4  -5   5   13.90    1.14
   4   5  -5   14.22    0.77
  -4  -5   5   15.35    0.76
  -4  -5   5   12.86    1.01
  -4  -5   5   14.49    0.79
  -4   5  -5   13.66    0.56
   4  -4   5   25.28    1.38
   4  -4   5   25.80    0.77
   4   4  -5   26.26    0.98
   4   4  -5   25.02    1.47
  -4  -4   5   23.96    1.29
  -4  -4   5   23.86    0.90
  -4   4  -5   25.25    0.77
  -4  -4   5   25.93    1.01
  -4   4  -5   24.52    0.73
   4  -3   5   18.96    1.28
   4   3  -5   18.08    1.21
   4   3  -5   18.06    0.84
   4  -3   5   18.43    0.69
  -4  -3   5   18.00    0.80
  -4  -3   5   17.02    1.07
  -4   3  -5   17.90    0.66
  -4   3  -5   17.84    0.68
  -4  -3   5   17.39    0.76
  -4   3  -5   17.76    0.67
   4   2  -5   16.24    1.26
   4  -2   5   15.68    1.10
   4  -2   5   15.18    0.66
   4   2  -5   14.37    0.70
  -4  -2   5   13.91    0.67
  -4  -2   5   15.68    0.74
  -4  -2   5   15.26    0.99
  -4   2  -5   15.64    0.63
  -4   2  -5   15.85    0.64
   4  -1   5   20.25    1.32
   4  -1   5   19.40    0.77
   4   1  -5   21.43    1.37
   4   1  -5   19.70    0.83
  -4  -1   5   19.87    0.83
  -4  -1   5   19.78    1.17
  -4   1  -5   18.82    0.74
  -4  -1   5   18.06    0.79
  -4   1  -5   18.98    0.74
   4   0   5    9.78    1.04
   4   0   5    9.69    0.55
   4   0  -5   10.86    0.96
   4   0  -5    9.84    0.56
  -4   0   5   11.09    0.93
  -4   0  -5    9.21    0.47
  -4   0  -5    9.55    0.56
  -4   0  -5    9.62    0.53
  -4   0   5    9.20    0.55
  -4   0   5   10.34    0.61
   4  -1  -5   20.04    1.23
   4  -1  -5   19.65    1.14
   4  -1  -5   17.36    0.75
   4   1   5   18.48    1.28
   4   1   5   18.27    0.76
  -4   1   5   18.75    0.78
  -4  -1  -5   18.82    0.77
  -4  -1  -5   18.48    0.82
  -4   1   5   19.00    0.78
  -4  -1  -5   19.67    0.80
  -4   1   5   19.44    1.13
   4   2   5   15.62    0.72
   4  -2  -5   15.58    0.70
   4  -2  -5   15.42    1.21
   4   2   5   13.91    1.16
   4  -2  -5   15.57    1.03
  -4  -2  -5   15.32    0.69
  -4   2   5   16.35    0.71
  -4   2   5   15.73    0.69
  -4  -2  -5   16.18    0.75
   4  -3  -5   18.60    1.22
   4   3   5   17.55    0.78
   4   3   5   17.35    1.18
   4  -3  -5   18.07    0.72
   4  -3  -5   18.55    1.22
  -4  -3  -5   19.34    0.83
  -4  -3  -5   17.46    0.74
  -4  -3  -5   16.95    1.00
  -4   3   5   18.45    0.73
  -4   3   5   19.02    0.75
   4  -4  -5   25.46    0.82
   4   4   5   25.40    0.95
   4  -4  -5   25.99    1.38
   4  -4  -5   26.74    1.54
  -4   4   5   25.93    0.87
  -4  -4  -5   27.06    1.02
  -4  -4  -5   25.84    1.30
  -4  -4  -5   26.25    0.95
  -4   4   5   24.89    0.82
   4  -5  -5   12.80    1.08
   4  -5  -5   12.13    1.03
   4   5   5   14.22    0.78
  -4  -5  -5   14.28    1.03
  -4  -5  -5   14.10    0.77
  -4   5   5   12.89    0.62
  -4  -5  -5   13.40    0.71
   4   6   5    8.01    0.59
   4  -6  -5    7.10    0.88
   4  -6  -5    5.82    0.91
  -4   6   5    7.91    0.49
  -4  -6  -5    7.73    0.87
  -4  -6  -5    8.27    0.60
  -4  -6  -5    7.58    0.62
   4   7   5    8.29    0.61
   4  -7  -5    6.74    1.00
   4  -7  -5    6.19    0.88
  -4  -7  -5    5.50    0.78
  -4   7   5    7.20    0.46
  -4  -7  -5    7.20    0.62
   4  -8  -5    1.36    0.58
   4  -8  -5    1.18    0.49
   4   8   5    2.15    0.46
  -4  -8  -5    2.11    0.44
  -4  -8  -5    0.98    0.50
  -4   8   5    2.26    0.30
   4   9   5    0.12    0.33
   4  -9  -5    0.24    0.37
  -4  -9  -5    0.15    0.29
   5  -9   5   -1.10    0.65
   5   8  -5    3.87    0.65
   5  -8   5    1.32    0.80
  -5  -8   5    1.66    0.75
  -5  -8   5    2.92    0.57
   5  -7   5   -0.99    0.51
   5   7  -5    0.53    0.40
  -5  -7   5   -0.43    0.31
  -5  -7   5    0.35    0.29
  -5   7  -5    0.44    0.20
   5  -6   5    3.69    0.87
   5   6  -5    5.32    0.68
  -5   6  -5    5.28    0.43
  -5  -6   5    6.45    0.66
  -5  -6   5    3.63    0.73
  -5  -6   5    4.91    0.61
   5  -5   5   -0.18    0.57
   5   5  -5    1.17    0.43
  -5   5  -5    1.62    0.31
  -5  -5   5    1.71    0.41
  -5  -5   5    1.10    0.40
  -5  -5   5    0.71    0.44
   5   4  -5   -0.01    0.46
   5   4  -5    0.11    0.38
   5  -4   5   -0.38    0.54
  -5  -4   5    0.38    0.32
  -5  -4   5   -0.31    0.46
  -5  -4   5    0.60    0.33
  -5   4  -5    0.32    0.23
   5   3  -5    1.64    0.65
   5   3  -5    2.28    0.44
   5  -3   5    0.95    0.66
  -5  -3   5    2.22    0.47
  -5  -3   5    1.36    0.50
  -5   3  -5    2.21    0.38
  -5  -3   5    2.69    0.49
   5   2  -5    1.25    0.52
   5   2  -5    1.32    0.37
   5  -2   5    0.50    0.63
   5  -2   5    1.80    0.36
  -5   2  -5    1.78    0.34
  -5  -2   5    1.58    0.37
  -5  -2   5    1.12    0.39
  -5   2  -5    1.36    0.35
  -5  -2   5    0.91    0.44
   5  -1   5   11.33    1.27
   5  -1   5   11.73    0.66
   5   1  -5   11.36    1.27
   5   1  -5   11.53    0.69
  -5   1  -5   12.98    0.71
  -5  -1   5   12.05    0.71
  -5  -1   5   10.87    0.69
  -5  -1   5   10.74    0.98
  -5   1  -5   12.58    0.69
   5   0   5    0.65    0.34
   5   0  -5    0.96    0.37
   5   0  -5    0.77    0.64
   5   0   5    0.41    0.54
  -5   0   5   -0.20    0.42
  -5   0  -5    0.67    0.29
  -5   0   5    0.87    0.30
  -5   0  -5    0.84    0.34
  -5   0   5    0.81    0.30
   5   1   5   11.05    1.08
   5   1   5   12.37    0.76
   5  -1  -5   11.24    1.29
   5  -1  -5   13.06    0.75
  -5   1   5   12.34    0.74
  -5   1   5   11.79    0.72
  -5  -1  -5   12.58    0.74
  -5  -1  -5   12.25    0.68
   5  -2  -5    0.71    0.48
   5   2   5    1.34    0.50
   5   2   5    1.61    0.43
   5  -2  -5    1.16    0.36
  -5   2   5    1.17    0.32
  -5   2   5    1.24    0.38
  -5  -2  -5    1.30    0.39
  -5  -2  -5    1.41    0.38
   5  -3  -5    0.96    0.45
   5   3   5    1.86    0.55
   5  -3  -5    1.83    0.39
   5   3   5    2.74    0.51
   5  -3  -5    1.55    0.66
  -5   3   5    2.32    0.39
  -5   3   5    2.40    0.42
  -5  -3  -5    2.07    0.42
  -5  -3  -5    2.27    0.45
   5   4   5    0.05    0.33
   5  -4  -5   -0.17    0.38
  -5   4   5    0.40    0.29
  -5  -4  -5   -0.46    0.30
  -5  -4  -5    0.02    0.21
  -5  -4  -5    0.56    0.32
   5   5   5    1.30    0.45
   5  -5  -5    0.24    0.57
  -5  -5  -5    1.28    0.39
  -5  -5  -5    0.00    0.48
  -5  -5  -5    1.75    0.38
  -5   5   5    1.25    0.32
   5  -6  -5    3.76    0.87
   5   6   5    5.68    0.68
  -5  -6  -5    5.02    0.60
  -5  -6  -5    5.18    0.66
  -5   6   5    4.93    0.50
  -5  -6  -5    3.02    0.71
   5  -7  -5   -0.07    0.41
   5   7   5    0.38    0.38
  -5  -7  -5    0.48    0.36
  -5   7   5    0.42    0.27
   5  -8  -5    2.25    0.71
   5   8   5    3.27    0.62
  -5  -8  -5    2.98    0.56
  -5  -9  -5    0.90    0.44
   6  -7   5   -0.48    0.90
  -6   7  -5    3.19    0.40
  -6   6  -5    0.35    0.27
  -6  -6   5   -1.38    0.59
   6  -5   5    1.25    0.93
   6   5  -5    5.34    0.74
  -6  -5   5    2.59    0.87
   6   4  -5    1.20    0.64
   6   4  -5    1.47    0.50
   6  -4   5   -0.86    0.73
  -6  -4   5    2.10    0.49
  -6  -4   5    2.02    0.48
  -6   4  -5    1.03    0.33
  -6  -4   5    0.22    0.49
   6  -3   5    1.78    0.86
   6   3  -5    2.33    0.79
  -6  -3   5    3.90    0.60
  -6   3  -5    4.01    0.51
  -6  -3   5    2.36    0.78
   6  -2   5    3.05    0.81
   6   2  -5    3.15    0.87
   6   2  -5    4.77    0.66
  -6  -2   5    2.96    0.80
  -6  -2   5    5.59    0.69
  -6   2  -5    4.76    0.57
  -6  -2   5    5.36    0.69
   6  -1   5    3.91    0.58
   6   1  -5    3.46    0.59
   6  -1   5    2.97    0.78
   6   1  -5    2.14    0.72
  -6   1  -5    2.90    0.49
  -6   1  -5    3.50    0.52
  -6  -1   5    3.77    0.59
  -6  -1   5    2.01    0.60
  -6  -1   5    3.55    0.56
   6   0  -5    4.14    1.00
   6   0   5    4.99    0.62
   6   0  -5    6.06    0.69
   6   0   5    4.33    0.95
  -6   0  -5    5.71    0.55
  -6   0  -5    5.55    0.59
  -6   0   5    6.13    0.64
  -6   0   5    5.90    0.70
   6   1   5    3.90    0.62
   6  -1  -5    4.12    0.59
   6   1   5    3.80    0.91
   6  -1  -5    1.28    0.82
  -6   1   5    3.65    0.53
  -6  -1  -5    4.12    0.56
  -6   1   5    3.49    0.53
  -6  -1  -5    3.64    0.54
   6   2   5    4.14    0.59
   6   2   5    4.48    0.84
   6  -2  -5    2.78    0.95
  -6   2   5    5.06    0.62
  -6  -2  -5    5.03    0.65
  -6  -2  -5    5.20    0.67
   6   3   5    3.69    0.81
   6  -3  -5    1.59    0.89
   6   3   5    4.65    0.68
  -6   3   5    4.12    0.58
  -6  -3  -5    6.69    0.68
  -6  -3  -5    4.97    0.64
   6  -4  -5    0.32    0.60
   6   4   5    2.22    0.55
  -6  -4  -5    1.67    0.48
  -6  -4  -5    1.50    0.44
  -6   4   5    1.46    0.40
   6   5   5    4.71    0.70
   6  -5  -5    3.12    0.90
  -6  -5  -5    4.60    0.64
  -6   5   5    4.86    0.59
  -6  -5  -5    5.82    0.73
  -6   6   5    0.42    0.33
  -6  -6  -5    0.62    0.36
  -6   7   5    3.65    0.52
   7   2  -5    2.10    0.58
  -7  -2   5    4.04    0.68
   7   1  -5    5.52    0.73
   7  -1   5    3.57    1.07
  -7  -1   5    6.50    0.80
   7   0  -5    2.06    0.55
   7   1   5    4.74    0.74
  -7  -1  -5    6.58    0.70
   7   2   5    3.44    0.67
  -7  -2  -5    3.09    0.60
  -7  -3  -5    1.34    0.51
   0 -12   6    0.60    0.46
   0 -11   6    2.53    0.60
   0 -10   6    0.27    0.32
   0  -9   6    8.47    0.85
   0  -8   6    3.33    0.56
   0  -8   6    3.27    0.20
   0   7  -6    0.85    0.12
   0  -7   6    0.96    0.15
   0   7  -6    0.83    0.12
   0  -7   6    0.52    0.30
   0   6  -6    0.26    0.11
   0   6  -6    0.38    0.11
   0  -6   6    0.16    0.07
   0  -6   6    0.37    0.23
   0  -6   6    0.08    0.06
   0  -6   6    0.15    0.09
   0  -5   6    0.55    0.09
   0   5  -6    0.60    0.08
   0  -5   6    0.48    0.19
   0  -5   6    0.55    0.12
   0   5  -6    0.37    0.09
   0   5  -6    0.67    0.12
   0  -5   6    0.48    0.10
   0   4  -6    7.21    0.26
   0  -4   6    7.46    0.54
   0   4  -6    7.21    0.25
   0  -4   6    7.72    0.26
   0  -4   6    7.40    0.29
   0   3  -6   41.40    0.76
   0  -3   6   40.67    0.79
   0   3  -6   41.38    0.69
   0  -3   6   41.02    0.70
   0   3  -6   41.20    0.70
   0  -3   6   41.62    1.19
   0  -2   6   15.57    0.44
   0  -2   6   15.52    0.39
   0  -2   6   16.80    0.74
   0   2  -6   16.06    0.37
   0   2  -6   16.25    0.43
   0  -2   6   15.97    0.63
   0   2  -6   15.99    0.40
   0   1  -6   46.03    0.78
   0  -1   6   45.92    0.86
   0   1  -6   45.84    1.26
   0  -1   6   46.61    1.27
   0  -1   6   46.20    1.07
   0  -1   6   45.88    0.78
   0  -1   6   45.86    0.74
   0   1  -6   44.78    0.85
   0   1  -6   44.99    0.75
   0   0   6  316.54    4.07
   0   0   6  313.43    4.85
   0   0   6  308.35    4.15
   0   0  -6  318.75    4.15
   0   0  -6  317.02    3.79
   0   0   6  325.09    6.05
   0   0   6  319.66    3.76
   0   0   6  270.64    3.76
   0   0  -6  322.69    6.09
   0  -1  -6   47.11    0.80
   0   1   6   45.69    0.82
   0   1   6   45.24    0.88
   0   1   6   46.27    1.22
   0   1   6   46.41    0.77
   0   1   6   46.54    0.81
   0  -1  -6   46.39    0.89
   0   1   6   45.67    0.82
   0  -1  -6   46.93    1.25
   0  -1  -6   40.22    0.75
   0   2   6   15.81    0.43
   0   2   6   16.20    0.43
   0   2   6   16.50    0.48
   0   2   6   16.20    0.67
   0  -2  -6   17.90    0.43
   0  -2  -6   16.75    0.48
   0  -2  -6   16.28    0.70
   0   2   6   16.46    0.41
   0  -2  -6   16.18    0.44
   0  -2  -6   16.93    0.44
   0  -3  -6   41.33    0.75
   0   3   6   41.35    0.79
   0   3   6   40.51    0.78
   0  -3  -6   41.36    0.66
   0  -3  -6   42.19    0.78
   0  -3  -6   40.88    0.81
   0  -3  -6   41.37    0.86
   0   3   6   42.18    0.86
   0   3   6   41.23    1.30
   0  -3  -6   41.07    1.31
   0   3   6   42.56    0.76
   0  -4  -6    6.49    0.52
   0  -4  -6    7.01    0.28
   0   4   6    6.95    0.31
   0   4   6    6.71    0.28
   0  -4  -6    6.84    0.30
   0  -4  -6    7.06    0.33
   0  -4  -6    7.07    0.26
   0   4   6    7.34    0.34
   0  -5  -6    0.70    0.14
   0  -5  -6    0.40    0.11
   0  -5  -6    0.68    0.25
   0   5   6    0.81    0.16
   0  -5  -6    0.55    0.14
   0   5   6    0.55    0.15
   0  -5  -6    0.56    0.15
   0   5   6    0.64    0.14
   0  -6  -6    0.24    0.12
   0   6   6    0.07    0.11
   0   6   6    0.29    0.10
   0   6   6    0.47    0.16
   0  -6  -6    0.22    0.12
   0  -6  -6    0.14    0.23
   0   7   6    1.18    0.19
   0  -7  -6    0.81    0.36
   0  -7  -6    0.97    0.21
   0  -7  -6    1.09    0.20
   0  -7  -6    1.04    0.17
   0   7   6    1.45    0.18
   0   7   6    1.55    0.24
   0  -8  -6    2.62    0.52
   0  -8  -6    4.09    0.41
   0   8   6    3.41    0.29
   0   9   6    8.65    0.39
   0  -9  -6    8.98    1.01
   0 -10  -6    0.54    0.42
   0 -11  -6    1.98    0.59
   1 -12   6    0.10    0.36
   1 -12   6    0.54    0.36
  -1 -12   6    0.28    0.41
   1 -11   6    1.99    0.52
   1 -11   6    1.61    0.50
  -1 -11   6    2.16    0.57
   1 -10   6    0.12    0.31
  -1 -10   6    0.39    0.15
  -1 -10   6    0.22    0.26
   1  -9   6    3.08    0.58
   1  -9   6    3.76    0.53
   1   9  -6    2.77    0.25
  -1  -9   6    2.79    0.29
  -1  -9   6    2.98    0.57
   1  -8   6    2.84    0.50
   1   8  -6    2.96    0.28
  -1  -8   6    2.75    0.53
  -1  -8   6    2.48    0.27
   1   7  -6   10.42    0.43
   1   7  -6   11.64    0.45
   1  -7   6   11.58    0.19
   1  -7   6   11.35    0.87
  -1  -7   6   11.80    0.87
  -1  -7   6   11.68    0.48
   1  -6   6    7.00    0.53
   1   6  -6    7.38    0.36
   1   6  -6    7.64    0.38
   1  -6   6    6.63    0.20
   1  -6   6    7.28    0.23
  -1  -6   6    6.81    0.36
  -1  -6   6    7.40    0.67
  -1  -6   6    6.98    0.32
   1  -5   6   15.38    0.26
   1  -5   6   14.41    0.24
   1  -5   6   15.80    0.39
   1  -5   6   15.58    0.71
   1   5  -6   15.63    0.48
   1   5  -6   15.38    0.48
   1  -5   6   14.75    0.34
  -1  -5   6   15.27    0.84
  -1   5  -6   14.77    0.30
  -1   5  -6   15.16    0.31
  -1  -5   6   14.81    0.51
  -1  -5   6   15.79    0.47
   1  -4   6    3.27    0.16
   1  -4   6    3.35    0.30
   1   4  -6    2.98    0.24
   1  -4   6    3.23    0.20
   1  -4   6    3.31    0.15
   1   4  -6    2.98    0.25
   1  -4   6    3.15    0.16
  -1  -4   6    3.22    0.23
  -1  -4   6    3.36    0.25
  -1  -4   6    3.03    0.40
  -1  -4   6    3.40    0.38
   1  -3   6   14.01    0.36
   1  -3   6   13.92    0.35
   1   3  -6   13.65    0.42
   1  -3   6   14.10    0.40
   1  -3   6   13.97    0.33
   1  -3   6   14.70    0.54
   1   3  -6   14.29    0.44
   1   3  -6   14.12    0.47
  -1  -3   6   14.01    0.48
  -1  -3   6   13.66    0.66
  -1  -3   6   13.95    0.42
  -1  -3   6   13.65    0.43
  -1  -3   6   13.70    0.62
  -1   3  -6   13.74    0.34
  -1   3  -6   14.28    0.36
   1   2  -6    8.85    0.48
   1   2  -6    8.84    0.48
   1   2  -6    9.58    0.38
   1  -2   6    8.96    0.33
   1  -2   6    9.00    0.28
   1  -2   6    9.40    0.39
   1  -2   6    9.04    0.45
   1  -2   6    9.28    0.30
   1  -2   6    9.23    0.30
   1   2  -6    9.17    0.35
   1   2  -6    8.78    0.34
  -1   2  -6    9.13    0.29
  -1  -2   6    8.64    0.37
  -1  -2   6    9.08    0.35
  -1  -2   6    9.04    0.46
  -1  -2   6    9.43    0.52
  -1   2  -6    9.25    0.30
  -1   2  -6    8.38    0.28
  -1  -2   6    9.23    0.33
  -1   2  -6    8.94    0.35
  -1  -2   6    9.34    0.66
   1   1  -6   35.91    0.97
   1   1  -6   36.00    1.22
   1   1  -6   36.83    0.71
   1  -1   6   36.27    0.92
   1   1  -6   37.08    0.73
   1   1  -6   36.43    0.80
   1   1  -6   37.11    0.98
   1  -1   6   36.05    0.76
   1  -1   6   36.96    0.91
   1  -1   6   37.10    0.67
   1  -1   6   36.43    0.69
   1  -1   6   36.89    0.72
  -1  -1   6   37.30    1.22
  -1   1  -6   36.51    0.67
  -1  -1   6   36.82    0.74
  -1  -1   6   35.46    0.80
  -1  -1   6   37.17    1.00
  -1   1  -6   37.22    0.70
  -1  -1   6   36.98    0.95
  -1  -1   6   36.37    0.70
  -1   1  -6   36.93    0.88
  -1   1  -6   36.44    0.92
  -1   1  -6   35.56    0.70
   1   0  -6  151.47    2.27
   1   0  -6  151.56    3.01
   1   0   6  151.95    2.26
   1   0   6  152.91    2.04
   1   0  -6  152.87    3.36
   1   0  -6  153.82    2.67
   1   0   6  149.74    2.96
   1   0  -6  150.92    2.07
   1   0   6  153.85    2.20
   1   0  -6  154.97    2.06
   1   0   6  152.20    2.07
   1   0   6  152.98    3.01
  -1   0   6  151.54    2.28
  -1   0  -6  154.85    2.05
  -1   0  -6  157.05    2.99
  -1   0  -6  154.63    2.07
  -1   0   6  152.92    2.09
  -1   0   6  152.65    2.68
  -1   0  -6  157.11    3.05
  -1   0   6  151.49    2.98
  -1   0   6  153.59    2.04
  -1   0   6  151.74    3.34
  -1   0  -6  150.53    2.19
   1  -1  -6   36.13    1.18
   1  -1  -6   36.37    0.70
   1   1   6   37.74    0.77
   1   1   6   36.51    0.99
   1  -1  -6   36.17    0.79
   1   1   6   35.64    0.80
   1  -1  -6   36.24    1.03
   1  -1  -6   36.37    0.71
   1  -1  -6   36.11    0.85
   1   1   6   36.82    0.72
   1   1   6   36.30    0.75
  -1  -1  -6   35.31    0.98
  -1  -1  -6   36.18    1.04
  -1  -1  -6   36.48    0.73
  -1   1   6   35.81    0.85
  -1   1   6   36.01    0.68
  -1   1   6   36.26    0.79
  -1   1   6   35.42    0.72
  -1  -1  -6   35.70    0.76
  -1   1   6   36.50    1.00
  -1   1   6   36.30    1.13
  -1  -1  -6   36.33    0.72
   1  -2  -6    9.20    0.33
   1  -2  -6    9.42    0.55
   1   2   6    9.12    0.36
   1   2   6    9.09    0.39
   1   2   6    8.47    0.36
   1   2   6    8.83    0.34
   1  -2  -6    8.56    0.48
   1   2   6    9.26    0.35
   1  -2  -6    8.87    0.36
   1  -2  -6    8.89    0.32
   1  -2  -6    9.23    0.37
  -1  -2  -6    8.56    0.47
  -1   2   6    8.97    0.37
  -1   2   6    8.44    0.33
  -1   2   6    8.74    0.31
  -1  -2  -6    8.95    0.36
  -1   2   6    8.47    0.49
  -1  -2  -6    8.57    0.34
  -1  -2  -6    8.63    0.35
  -1   2   6    9.08    0.36
   1   3   6   13.46    0.44
   1   3   6   13.80    0.49
   1  -3  -6   13.90    0.41
   1  -3  -6   13.38    0.45
   1  -3  -6   13.69    0.39
   1  -3  -6   14.06    0.74
   1  -3  -6   13.59    0.47
   1   3   6   14.38    0.45
   1   3   6   13.22    0.46
  -1  -3  -6   14.35    0.71
  -1  -3  -6   14.12    0.44
  -1   3   6   14.50    0.78
  -1  -3  -6   13.81    0.45
  -1  -3  -6   12.94    0.45
  -1   3   6   14.15    0.43
  -1   3   6   13.76    0.44
   1   4   6    3.24    0.28
   1  -4  -6    3.16    0.39
   1  -4  -6    3.36    0.22
   1   4   6    3.11    0.27
   1   4   6    3.46    0.25
   1   4   6    3.41    0.24
   1  -4  -6    3.72    0.26
   1  -4  -6    2.97    0.30
  -1   4   6    3.14    0.22
  -1  -4  -6    3.31    0.26
  -1  -4  -6    3.18    0.43
  -1   4   6    3.27    0.21
  -1   4   6    3.41    0.23
  -1  -4  -6    3.10    0.27
  -1  -4  -6    3.27    0.24
   1  -5  -6   15.89    0.52
   1   5   6   15.48    0.55
   1  -5  -6   15.42    0.42
   1   5   6   15.16    0.55
   1   5   6   15.82    0.52
   1  -5  -6   16.63    0.94
   1   5   6   15.48    0.53
  -1  -5  -6   15.78    0.58
  -1  -5  -6   14.67    0.49
  -1  -5  -6   15.20    0.54
  -1   5   6   15.78    0.46
  -1  -5  -6   15.36    0.89
  -1   5   6   15.43    0.42
   1  -6  -6    7.22    0.29
   1  -6  -6    7.36    0.72
   1  -6  -6    6.94    0.35
   1   6   6    7.18    0.40
   1   6   6    7.30    0.37
   1   6   6    7.43    0.41
  -1   6   6    6.69    0.29
  -1   6   6    6.98    0.33
  -1  -6  -6    6.66    0.35
  -1  -6  -6    7.68    0.46
  -1  -6  -6    7.58    0.69
  -1  -6  -6    7.06    0.39
  -1   6   6    7.09    0.28
   1   7   6   10.86    0.49
   1   7   6   11.37    0.48
   1  -7  -6   11.63    0.90
   1   7   6   11.13    0.51
   1  -7  -6   11.55    0.60
  -1   7   6   10.21    0.25
  -1  -7  -6   10.94    0.44
  -1  -7  -6   11.46    0.51
  -1  -7  -6   11.74    0.60
  -1  -7  -6   11.89    0.98
  -1   7   6   11.13    0.40
   1  -8  -6    2.13    0.33
   1   8   6    3.25    0.35
   1  -8  -6    1.78    0.47
  -1  -8  -6    2.34    0.49
  -1  -8  -6    2.88    0.32
  -1  -8  -6    2.23    0.34
  -1   8   6    2.88    0.24
   1  -9  -6    2.24    0.52
   1   9   6    2.38    0.32
  -1  -9  -6    3.15    0.33
  -1  -9  -6    1.84    0.48
  -1   9   6    2.66    0.20
   1  10   6    0.18    0.21
   1 -10  -6    0.40    0.41
  -1 -10  -6    0.48    0.33
  -1 -10  -6    0.51    0.21
   1 -11  -6    1.58    0.52
  -1 -11  -6    1.50    0.30
  -1 -11  -6    1.40    0.55
   2 -11   6    0.59    0.42
  -2 -11   6    0.93    0.49
   2 -10   6    0.41    0.28
   2  10  -6    0.26    0.21
   2 -10   6    0.64    0.33
   2 -10   6   -0.10    0.30
  -2 -10   6    0.51    0.23
  -2 -10   6   -0.38    0.30
   2  -9   6    0.90    0.32
   2  -9   6    1.40    0.40
   2   9  -6    1.20    0.27
  -2  -9   6    1.52    0.31
  -2  -9   6    0.99    0.44
   2  -8   6    6.05    0.65
   2   8  -6    5.22    0.42
   2  -8   6    5.85    0.69
  -2  -8   6    4.65    0.68
  -2  -8   6    4.87    0.42
   2  -7   6    4.30    0.19
   2  -7   6    5.02    0.62
   2   7  -6    4.59    0.39
  -2  -7   6    3.86    0.62
  -2  -7   6    4.71    0.38
   2   6  -6    5.54    0.45
   2   6  -6    5.60    0.40
   2  -6   6    5.58    0.56
   2  -6   6    5.37    0.26
   2  -6   6    5.17    0.23
  -2  -6   6    5.33    0.65
  -2  -6   6    4.89    0.36
  -2   6  -6    4.93    0.19
  -2  -6   6    5.22    0.40
   2  -5   6    0.39    0.13
   2  -5   6    0.39    0.22
   2  -5   6    0.46    0.11
   2   5  -6    0.34    0.23
   2   5  -6    0.56    0.22
   2  -5   6    0.53    0.11
  -2  -5   6    0.42    0.27
  -2   5  -6    0.37    0.12
  -2  -5   6    0.21    0.17
  -2  -5   6    0.47    0.21
  -2   5  -6    0.39    0.11
   2  -4   6   27.37    0.58
   2  -4   6   27.65    1.04
   2   4  -6   27.94    0.77
   2  -4   6   26.94    0.62
   2   4  -6   27.40    0.76
  -2   4  -6   25.62    0.56
  -2  -4   6   27.13    0.81
  -2  -4   6   27.34    0.75
  -2   4  -6   26.22    0.58
  -2  -4   6   24.26    1.07
   2   3  -6   16.98    0.86
   2  -3   6   17.86    0.78
   2  -3   6   16.75    0.48
   2   3  -6   16.21    0.55
   2  -3   6   16.82    0.47
   2   3  -6   17.78    0.58
  -2   3  -6   16.67    0.69
  -2   3  -6   16.55    0.45
  -2   3  -6   16.53    0.47
  -2  -3   6   17.04    0.62
  -2   3  -6   17.10    0.47
  -2  -3   6   15.91    0.80
  -2  -3   6   16.45    0.57
   2  -2   6   25.98    0.59
   2   2  -6   25.64    0.70
   2  -2   6   26.32    0.65
   2   2  -6   27.66    1.07
   2   2  -6   27.17    0.71
   2  -2   6   28.09    0.65
   2  -2   6   26.75    0.57
   2  -2   6   27.20    0.98
  -2   2  -6   27.03    0.90
  -2  -2   6   26.22    0.72
  -2  -2   6   27.02    1.02
  -2   2  -6   26.71    0.62
  -2   2  -6   26.38    0.63
  -2   2  -6   26.40    0.63
  -2  -2   6   27.13    1.02
  -2  -2   6   27.45    0.78
   2  -1   6   15.43    0.73
   2  -1   6   15.06    0.49
   2   1  -6   14.71    0.80
   2   1  -6   14.31    0.51
   2  -1   6   15.18    0.49
   2   1  -6   14.70    0.50
   2   1  -6   15.81    0.80
  -2   1  -6   14.67    0.48
  -2  -1   6   15.38    0.55
  -2  -1   6   15.81    0.73
  -2  -1   6   14.33    0.88
  -2  -1   6   15.26    0.73
  -2   1  -6   16.18    0.49
  -2   1  -6   15.07    0.47
  -2   1  -6   14.82    0.66
  -2  -1   6   15.41    0.54
   2   0  -6   45.71    1.03
   2   0   6   46.00    0.98
   2   0  -6   45.91    1.39
   2   0  -6   45.74    1.49
   2   0  -6   45.15    0.92
   2   0  -6   45.59    1.25
   2   0   6   44.55    0.93
   2   0   6   45.07    1.35
  -2   0   6   44.02    1.01
  -2   0   6   46.44    0.92
  -2   0  -6   45.56    0.92
  -2   0   6   44.73    1.32
  -2   0  -6   45.76    1.34
  -2   0  -6   43.60    0.95
  -2   0   6   44.05    1.47
  -2   0   6   44.26    0.95
  -2   0  -6   44.88    0.91
  -2   0   6   44.75    1.24
  -2   0  -6   44.64    1.00
   2  -1  -6   15.62    0.82
   2   1   6   15.44    0.66
   2  -1  -6   15.17    0.55
   2   1   6   14.72    0.76
   2  -1  -6   15.49    0.66
   2   1   6   15.22    0.53
   2   1   6   14.89    0.53
   2  -1  -6   14.75    0.50
   2  -1  -6   15.82    0.77
  -2  -1  -6   15.63    0.53
  -2   1   6   14.02    0.50
  -2  -1  -6   14.52    0.51
  -2  -1  -6   14.82    0.56
  -2   1   6   15.75    0.66
  -2   1   6   14.80    0.52
  -2   1   6   14.85    0.75
  -2  -1  -6   15.23    0.50
  -2   1   6   14.23    0.47
  -2  -1  -6   15.22    0.79
   2  -2  -6   28.29    0.68
   2  -2  -6   27.64    1.15
   2   2   6   26.29    0.73
   2   2   6   26.90    0.87
   2  -2  -6   27.10    0.89
   2  -2  -6   26.15    0.74
   2  -2  -6   26.95    1.05
  -2   2   6   27.41    1.02
  -2  -2  -6   27.32    0.72
  -2   2   6   27.04    0.65
  -2   2   6   27.07    0.70
  -2  -2  -6   26.41    0.74
  -2   2   6   26.59    0.88
  -2   2   6   27.03    0.72
  -2  -2  -6   26.89    0.93
   2   3   6   17.49    0.68
   2  -3  -6   16.46    0.57
   2  -3  -6   16.78    0.50
   2  -3  -6   17.08    0.86
   2  -3  -6   16.43    0.69
   2   3   6   15.10    0.56
   2  -3  -6   16.74    0.89
   2   3   6   17.12    0.59
  -2  -3  -6   17.11    0.69
  -2  -3  -6   16.00    0.58
  -2   3   6   17.01    0.54
  -2   3   6   16.98    0.55
  -2   3   6   17.03    0.49
  -2  -3  -6   16.38    0.55
   2  -4  -6   27.16    0.65
   2   4   6   27.28    0.76
   2   4   6   27.40    0.91
   2  -4  -6   26.21    1.15
   2   4   6   26.39    0.83
   2   4   6   27.32    0.80
   2  -4  -6   26.82    0.75
   2  -4  -6   27.28    0.93
   2  -4  -6   27.58    1.20
  -2   4   6   27.14    0.64
  -2  -4  -6   28.17    0.76
  -2   4   6   26.72    0.68
  -2  -4  -6   26.58    0.80
  -2   4   6   27.43    0.70
  -2  -4  -6   28.84    0.95
   2  -5  -6    0.30    0.25
   2  -5  -6    0.46    0.25
   2  -5  -6    0.57    0.16
   2  -5  -6    0.42    0.15
   2   5   6    0.27    0.22
   2   5   6    0.48    0.19
   2   5   6    0.39    0.17
   2   5   6    0.09    0.18
  -2   5   6    0.26    0.11
  -2  -5  -6    0.37    0.23
  -2   5   6    0.32    0.17
  -2   5   6    0.60    0.15
  -2  -5  -6    0.36    0.19
  -2  -5  -6    0.40    0.20
   2  -6  -6    5.21    0.59
   2   6   6    5.74    0.40
   2  -6  -6    5.28    0.34
   2  -6  -6    5.62    0.30
   2   6   6    5.87    0.48
   2  -6  -6    5.13    0.59
   2   6   6    6.25    0.46
  -2   6   6    5.38    0.33
  -2  -6  -6    5.52    0.42
  -2   6   6    4.96    0.25
  -2   6   6    4.89    0.28
  -2  -6  -6    5.23    0.53
  -2  -6  -6    5.20    0.38
   2   7   6    4.98    0.44
   2  -7  -6    4.70    0.62
   2  -7  -6    5.40    0.72
   2   7   6    4.03    0.38
  -2  -7  -6    4.52    0.37
  -2  -7  -6    4.15    0.39
  -2  -7  -6    4.33    0.69
  -2  -7  -6    4.67    0.53
  -2   7   6    4.69    0.30
   2  -8  -6    5.15    0.67
   2  -8  -6    5.89    0.81
   2   8   6    5.65    0.46
  -2  -8  -6    5.31    0.44
  -2  -8  -6    5.69    0.81
  -2   8   6    5.26    0.28
  -2  -8  -6    4.28    0.54
   2  -9  -6    0.87    0.44
   2  -9  -6    0.99    0.37
   2   9   6    1.36    0.31
  -2  -9  -6    1.16    0.30
  -2  -9  -6    1.25    0.46
   2 -10  -6    0.92    0.40
   2  10   6    0.25    0.24
   2 -10  -6    0.07    0.35
  -2 -10  -6    0.05    0.22
  -2 -10  -6    0.33    0.30
   2  11   6    0.53    0.28
   2 -11  -6    1.37    0.48
   2 -11  -6    0.35    0.44
  -2 -11  -6    1.35    0.55
  -2 -11  -6    0.35    0.25
   3 -11   6    1.86    0.60
   3  11  -6    2.59    0.41
  -3 -11   6    2.69    0.44
  -3 -11   6    1.28    0.60
   3  10  -6    0.33    0.27
   3 -10   6    0.05    0.36
  -3 -10   6    0.37    0.28
  -3 -10   6   -0.21    0.39
   3  -9   6    0.15    0.31
   3   9  -6    1.16    0.33
  -3  -9   6   -0.01    0.37
  -3  -9   6    0.72    0.29
   3   8  -6    6.61    0.53
   3  -8   6    5.69    0.77
  -3  -8   6    5.52    0.50
  -3  -8   6    4.96    0.76
   3  -7   6   10.13    0.93
   3   7  -6   10.06    0.64
   3  -7   6    9.70    0.68
   3  -7   6    9.25    0.41
  -3   7  -6    9.12    0.28
  -3  -7   6    9.86    0.64
  -3  -7   6   10.41    0.90
   3   6  -6    5.73    0.50
   3  -6   6    5.97    0.49
   3  -6   6    5.43    0.70
  -3  -6   6    5.89    0.46
  -3  -6   6    4.78    0.68
  -3  -6   6    5.35    0.47
  -3   6  -6    6.47    0.30
   3  -5   6    1.17    0.39
   3  -5   6    1.41    0.21
   3   5  -6    1.25    0.35
   3  -5   6    1.10    0.20
  -3  -5   6    1.05    0.29
  -3  -5   6    1.18    0.29
  -3  -5   6    1.75    0.44
  -3   5  -6    1.26    0.15
  -3   5  -6    1.56    0.22
  -3   5  -6    1.42    0.21
   3   4  -6    2.77    0.50
   3  -4   6    3.34    0.28
   3  -4   6    2.45    0.46
   3  -4   6    2.43    0.23
   3   4  -6    3.40    0.42
   3  -4   6    2.89    0.28
  -3   4  -6    3.25    0.24
  -3  -4   6    2.73    0.37
  -3  -4   6    2.92    0.39
  -3   4  -6    3.14    0.31
  -3   4  -6    2.91    0.27
  -3  -4   6    2.52    0.48
   3   3  -6    4.55    0.39
   3  -3   6    4.36    0.31
   3  -3   6    4.16    0.34
   3  -3   6    4.97    0.64
   3   3  -6    3.52    0.60
  -3  -3   6    4.55    0.41
  -3  -3   6    5.34    0.57
  -3   3  -6    4.58    0.30
  -3  -3   6    4.42    0.41
  -3   3  -6    4.23    0.32
  -3   3  -6    4.82    0.33
   3  -2   6    4.30    0.63
   3   2  -6    3.08    0.55
   3  -2   6    3.60    0.33
   3   2  -6    3.45    0.34
   3  -2   6    3.57    0.30
  -3   2  -6    3.59    0.32
  -3   2  -6    3.45    0.28
  -3  -2   6    3.44    0.36
  -3  -2   6    3.86    0.39
  -3  -2   6    3.07    0.45
  -3   2  -6    3.06    0.31
   3   1  -6    7.70    0.80
   3   1  -6    6.82    0.42
   3  -1   6    6.59    0.42
   3  -1   6    6.66    0.63
  -3   1  -6    7.51    0.42
  -3  -1   6    6.45    0.41
  -3   1  -6    7.14    0.41
  -3  -1   6    6.62    0.58
  -3   1  -6    6.66    0.39
  -3  -1   6    7.35    0.47
   3   0   6   52.84    1.76
   3   0  -6   52.27    1.79
   3   0  -6   52.41    1.16
   3   0  -6   51.51    1.75
   3   0   6   53.78    1.18
  -3   0   6   51.04    1.24
  -3   0  -6   51.01    1.13
  -3   0   6   50.94    1.17
  -3   0  -6   50.36    1.10
  -3   0   6   52.79    1.58
  -3   0  -6   52.85    1.14
  -3   0  -6   51.53    1.18
   3   1   6    6.87    0.72
   3  -1  -6    6.67    0.63
   3  -1  -6    5.90    0.38
   3   1   6    6.32    0.45
   3  -1  -6    6.72    0.73
  -3  -1  -6    6.43    0.40
  -3   1   6    6.63    0.40
  -3  -1  -6    6.18    0.37
  -3  -1  -6    5.85    0.38
  -3   1   6    6.92    0.64
  -3   1   6    6.55    0.42
   3   2   6    3.81    0.41
   3  -2  -6    4.41    0.68
   3  -2  -6    3.96    0.53
   3  -2  -6    3.43    0.36
   3   2   6    2.90    0.52
  -3   2   6    3.22    0.31
  -3  -2  -6    4.10    0.38
  -3   2   6    3.31    0.32
  -3   2   6    4.04    0.32
  -3  -2  -6    3.31    0.35
   3  -3  -6    4.37    0.37
   3   3   6    4.12    0.38
   3  -3  -6    4.61    0.36
   3  -3  -6    5.41    0.73
   3  -3  -6    5.25    0.67
  -3   3   6    4.84    0.38
  -3   3   6    4.22    0.33
  -3  -3  -6    4.34    0.40
  -3   3   6    4.75    0.35
  -3  -3  -6    4.94    0.58
  -3  -3  -6    4.68    0.40
   3  -4  -6    2.91    0.31
   3  -4  -6    2.96    0.33
   3   4   6    2.65    0.39
   3  -4  -6    2.61    0.47
   3  -4  -6    2.66    0.48
  -3   4   6    2.98    0.29
  -3  -4  -6    3.29    0.39
  -3   4   6    3.46    0.36
  -3   4   6    3.26    0.32
  -3  -4  -6    2.83    0.44
  -3  -4  -6    2.89    0.38
   3  -5  -6    1.30    0.43
   3  -5  -6    1.57    0.25
   3   5   6    1.43    0.34
   3  -5  -6    1.10    0.37
  -3  -5  -6    1.20    0.30
  -3   5   6    1.51    0.28
  -3   5   6    1.76    0.24
  -3   5   6    1.83    0.25
  -3  -5  -6    1.60    0.40
  -3  -5  -6    1.67    0.29
   3   6   6    5.64    0.50
   3  -6  -6    6.19    0.81
   3   6   6    5.95    0.53
   3  -6  -6    6.12    0.74
  -3  -6  -6    5.85    0.50
  -3  -6  -6    4.96    0.63
  -3  -6  -6    5.89    0.46
  -3   6   6    6.00    0.39
   3   7   6   10.35    0.64
   3  -7  -6   10.01    0.94
   3  -7  -6    9.65    0.99
   3   7   6    9.50    0.64
  -3  -7  -6    9.35    0.77
  -3  -7  -6    9.42    0.62
  -3   7   6    9.98    0.46
  -3  -7  -6   10.46    0.57
   3  -8  -6    4.34    0.76
   3  -8  -6    5.07    0.79
   3   8   6    5.04    0.54
  -3   8   6    5.50    0.33
  -3  -8  -6    6.06    0.54
  -3  -8  -6    6.09    0.77
  -3  -8  -6    4.95    0.66
   3   9   6    0.81    0.33
   3  -9  -6    0.43    0.33
   3  -9  -6    0.50    0.37
  -3  -9  -6    0.86    0.40
  -3  -9  -6    0.52    0.29
   3  10   6   -0.04    0.27
   3 -10  -6    0.47    0.35
   3 -10  -6    0.27    0.40
  -3 -10  -6    0.71    0.47
  -3 -10  -6    0.27    0.26
   3  11   6    2.26    0.46
   3 -11  -6    1.54    0.62
  -3 -11  -6    2.03    0.43
   4  10  -6    2.01    0.49
  -4 -10   6    0.66    0.57
   4  -9   6    0.19    0.46
   4   9  -6    0.90    0.37
  -4  -9   6   -0.04    0.46
  -4  -9   6    0.22    0.31
   4   8  -6    3.85    0.55
   4  -8   6    2.06    0.60
  -4  -8   6    3.11    0.71
  -4  -8   6    3.34    0.53
   4   7  -6    0.87    0.36
   4  -7   6   -0.19    0.40
  -4  -7   6    0.69    0.41
  -4  -7   6    0.54    0.29
  -4   7  -6    0.99    0.18
   4  -6   6    8.27    0.98
   4   6  -6    8.57    0.65
  -4  -6   6    8.98    0.99
  -4  -6   6    8.38    0.66
  -4  -6   6    8.55    0.61
  -4   6  -6    8.20    0.43
   4  -5   6    5.91    0.88
   4   5  -6    7.08    0.61
  -4  -5   6    6.21    0.54
  -4   5  -6    6.39    0.41
  -4  -5   6    6.02    0.76
  -4  -5   6    6.05    0.57
   4  -4   6   20.20    0.72
   4   4  -6   20.89    0.90
   4   4  -6   20.03    1.27
   4  -4   6   20.13    1.31
  -4  -4   6   20.23    0.87
  -4   4  -6   21.23    0.73
  -4  -4   6   20.95    1.22
  -4   4  -6   20.39    0.69
  -4  -4   6   20.96    0.92
   4  -3   6   11.42    1.08
   4   3  -6   12.17    0.73
   4  -3   6   11.08    0.56
   4   3  -6   11.41    1.11
  -4  -3   6   12.07    0.69
  -4  -3   6   11.57    0.70
  -4  -3   6   11.31    0.91
  -4   3  -6   11.40    0.54
  -4   3  -6   12.06    0.57
   4   2  -6   11.45    1.01
   4  -2   6   11.94    0.61
   4   2  -6   11.80    0.64
   4  -2   6   12.47    1.13
  -4  -2   6   11.01    0.87
  -4   2  -6   11.65    0.56
  -4  -2   6   11.77    0.68
  -4  -2   6   11.79    0.67
  -4   2  -6   11.74    0.59
   4  -1   6    2.66    0.37
   4  -1   6    2.32    0.54
   4   1  -6    3.09    0.41
   4   1  -6    3.13    0.69
  -4   1  -6    3.30    0.39
  -4  -1   6    2.80    0.41
  -4  -1   6    2.83    0.50
  -4  -1   6    2.76    0.44
  -4   1  -6    2.16    0.36
   4   0   6    3.65    0.45
   4   0   6    2.83    0.56
   4   0  -6    3.28    0.68
   4   0  -6    3.44    0.42
  -4   0  -6    3.75    0.39
  -4   0  -6    3.32    0.42
  -4   0   6    4.02    0.47
  -4   0  -6    2.62    0.25
  -4   0   6    2.81    0.49
  -4   0   6    3.37    0.45
  -4   0  -6    3.34    0.18
   4   1   6    3.43    0.42
   4  -1  -6    2.67    0.63
   4  -1  -6    2.87    0.51
   4   1   6    3.21    0.66
   4  -1  -6    3.25    0.43
  -4  -1  -6    2.77    0.41
  -4   1   6    2.75    0.41
  -4   1   6    3.61    0.44
  -4  -1  -6    2.29    0.32
  -4   1   6    2.78    0.55
  -4  -1  -6    2.97    0.39
   4  -2  -6   11.76    0.63
   4   2   6   11.04    1.07
   4  -2  -6   12.58    1.01
   4   2   6   11.97    0.70
   4  -2  -6   12.55    1.12
  -4  -2  -6   11.26    0.60
  -4   2   6   11.76    0.63
  -4  -2  -6   12.09    0.66
  -4   2   6   11.63    0.63
   4  -3  -6   11.46    1.02
   4  -3  -6   12.86    1.13
   4  -3  -6   11.49    0.60
   4   3   6   11.88    0.66
   4   3   6   10.68    0.96
  -4   3   6   11.41    0.62
  -4  -3  -6   11.52    0.67
  -4  -3  -6   11.31    0.61
  -4   3   6   11.87    0.60
   4  -4  -6   21.07    0.77
   4  -4  -6   18.85    1.34
   4  -4  -6   18.83    1.26
   4   4   6   20.53    0.90
  -4  -4  -6   20.99    0.90
  -4   4   6   19.88    0.75
  -4  -4  -6   19.58    0.84
  -4   4   6   20.04    0.77
  -4  -4  -6   20.33    1.15
   4   5   6    7.16    0.61
   4  -5  -6    5.67    0.79
   4  -5  -6    3.99    0.72
  -4  -5  -6    5.34    0.68
  -4   5   6    6.39    0.50
  -4  -5  -6    6.18    0.49
  -4  -5  -6    6.37    0.57
   4  -6  -6    7.97    0.92
   4   6   6    8.50    0.67
   4  -6  -6    7.07    0.93
  -4  -6  -6    8.40    0.60
  -4  -6  -6    8.35    0.65
  -4  -6  -6    6.97    0.85
  -4   6   6    8.19    0.51
   4  -7  -6    0.66    0.51
   4   7   6    0.82    0.37
   4  -7  -6    0.12    0.38
  -4   7   6    0.55    0.24
  -4  -7  -6    1.53    0.37
  -4  -7  -6    0.00    0.45
   4  -8  -6    2.09    0.64
   4   8   6    3.33    0.52
   4  -8  -6    2.62    0.72
  -4   8   6    3.17    0.32
  -4  -8  -6    3.68    0.54
   4  -9  -6    0.48    0.50
   4   9   6    0.33    0.37
  -4  -9  -6    0.72    0.36
  -4  -9  -6    0.71    0.35
   5  -8   6   -0.22    0.71
   5   8  -6    1.91    0.52
  -5  -8   6    1.06    0.70
   5  -7   6    0.39    0.68
   5   7  -6    2.17    0.51
  -5   7  -6    1.86    0.29
  -5  -7   6    0.45    0.60
  -5  -7   6    2.55    0.51
   5   6  -6    0.42    0.31
   5  -6   6   -0.72    0.54
  -5  -6   6    0.11    0.38
  -5   6  -6    0.75    0.24
  -5  -6   6    1.16    0.36
  -5  -6   6    0.90    0.37
   5   5  -6    6.29    0.97
   5  -5   6    4.10    0.87
   5   5  -6    5.63    0.64
  -5  -5   6    5.89    0.69
  -5  -5   6    5.67    0.65
  -5  -5   6    4.51    0.85
  -5   5  -6    5.01    0.46
   5   4  -6    1.00    0.41
   5  -4   6   -0.67    0.54
   5   4  -6    0.49    0.52
  -5  -4   6    0.23    0.38
  -5  -4   6    0.80    0.36
  -5   4  -6    1.14    0.29
  -5  -4   6    0.75    0.36
   5   3  -6    2.97    0.67
   5   3  -6    3.44    0.55
   5  -3   6    3.05    0.80
  -5  -3   6    3.63    0.51
  -5  -3   6    4.06    0.58
  -5  -3   6    2.14    0.56
  -5   3  -6    4.25    0.47
   5  -2   6   -0.59    0.52
   5   2  -6    0.22    0.36
   5   2  -6    0.29    0.56
   5  -2   6    0.52    0.28
  -5  -2   6    0.16    0.24
  -5  -2   6   -0.06    0.46
  -5   2  -6    0.46    0.24
  -5  -2   6    0.03    0.32
  -5   2  -6    0.57    0.30
   5  -1   6    2.00    0.71
   5   1  -6    3.14    0.52
   5  -1   6    3.44    0.45
   5   1  -6    2.64    0.67
  -5   1  -6    3.55    0.46
  -5  -1   6    4.35    0.57
  -5  -1   6    3.24    0.52
  -5   1  -6    3.93    0.50
  -5  -1   6    2.57    0.58
   5   0   6    0.15    0.31
   5   0   6   -0.50    0.46
   5   0  -6   -0.13    0.23
   5   0  -6   -0.34    0.38
  -5   0  -6   -0.05    0.28
  -5   0   6    0.17    0.32
  -5   0   6   -0.08    0.45
  -5   0  -6   -0.10    0.16
  -5   0   6    0.14    0.28
   5  -1  -6    3.52    0.47
   5  -1  -6    2.69    0.67
   5   1   6    2.72    0.63
   5   1   6    3.37    0.52
  -5   1   6    3.72    0.51
  -5  -1  -6    3.42    0.49
  -5   1   6    2.99    0.44
  -5  -1  -6    3.58    0.49
   5   2   6    0.22    0.36
   5  -2  -6    0.67    0.40
   5  -2  -6   -0.04    0.56
   5   2   6    0.53    0.36
   5  -2  -6    0.62    0.32
  -5  -2  -6    0.39    0.24
  -5  -2  -6    0.66    0.33
  -5   2   6   -0.10    0.27
  -5   2   6    0.44    0.27
   5   3   6    3.80    0.52
   5  -3  -6    2.32    0.75
   5  -3  -6    2.65    0.61
   5  -3  -6    3.25    0.46
   5   3   6    2.92    0.63
  -5   3   6    3.92    0.48
  -5   3   6    3.36    0.45
  -5  -3  -6    3.82    0.49
  -5  -3  -6    4.92    0.60
   5  -4  -6    0.66    0.60
   5   4   6    0.39    0.37
  -5  -4  -6    0.91    0.32
  -5  -4  -6    0.93    0.36
  -5   4   6    0.99    0.33
   5  -5  -6    4.52    0.84
   5   5   6    5.81    0.66
  -5   5   6    5.51    0.54
  -5  -5  -6    6.03    0.70
  -5  -5  -6    6.27    0.61
   5   6   6    0.42    0.38
   5  -6  -6   -0.17    0.51
  -5  -6  -6    0.66    0.37
  -5   6   6    0.55    0.28
  -5  -6  -6    0.95    0.35
   5   7   6    1.49    0.42
   5  -7  -6    1.21    0.68
  -5  -7  -6    0.16    0.56
  -5   7   6    1.76    0.35
  -5  -7  -6    2.07    0.50
   5  -8  -6    1.13    0.69
  -5   8   6    2.32    0.38
  -5  -8  -6    1.87    0.49
  -5  -9  -6    0.63    0.40
  -6   7  -6    1.08    0.31
  -6   6  -6    1.11    0.33
   6   5  -6    8.54    1.08
   6   5  -6    7.40    0.83
  -6   5  -6    7.83    0.61
  -6  -5   6   10.70    0.83
  -6  -5   6    9.14    0.86
  -6  -5   6    4.74    1.02
   6   4  -6    3.66    0.65
   6   4  -6    1.97    0.65
   6  -4   6    0.06    0.80
  -6   4  -6    2.83    0.46
  -6  -4   6    2.37    0.72
  -6  -4   6    1.99    0.45
  -6  -4   6    3.13    0.59
   6   3  -6    8.05    1.25
   6  -3   6    4.61    1.07
   6   3  -6    7.90    0.80
  -6  -3   6    8.85    0.78
  -6   3  -6    8.03    0.64
  -6  -3   6    5.86    0.92
  -6  -3   6    7.70    0.74
   6   2  -6    1.05    0.46
   6   2  -6    0.46    0.65
   6  -2   6    0.06    0.54
  -6   2  -6    1.40    0.38
  -6  -2   6    1.20    0.46
  -6  -2   6   -0.05    0.43
   6  -1   6    0.50    0.33
   6  -1   6   -0.29    0.44
   6   1  -6   -0.43    0.60
   6   1  -6    0.18    0.28
  -6  -1   6    0.64    0.39
  -6  -1   6    0.16    0.29
  -6   1  -6    0.59    0.30
  -6  -1   6   -0.57    0.52
  -6   1  -6    0.62    0.32
   6   0  -6    2.07    0.50
   6   0   6    2.10    0.50
   6   0   6    1.13    0.69
   6   0  -6    0.98    0.79
  -6   0  -6    2.30    0.45
  -6   0   6    1.80    0.42
  -6   0  -6    2.30    0.45
  -6   0   6    2.18    0.45
   6   1   6    0.45    0.41
   6  -1  -6    0.15    0.33
   6   1   6    0.25    0.58
   6  -1  -6   -0.54    0.48
  -6  -1  -6    0.45    0.34
  -6   1   6    0.54    0.35
  -6   1   6    0.42    0.30
  -6  -1  -6   -0.01    0.29
   6  -2  -6    0.08    0.55
   6   2   6    1.37    0.48
   6   2   6    0.44    0.55
  -6  -2  -6    1.22    0.37
  -6   2   6    1.20    0.41
  -6  -2  -6    1.04    0.39
   6   3   6    6.88    0.97
   6   3   6    7.13    0.68
   6  -3  -6    4.38    0.96
  -6   3   6    9.20    0.72
  -6  -3  -6    7.40    0.72
  -6  -3  -6    7.79    0.70
   6  -4  -6    1.02    0.84
   6   4   6    3.10    0.62
  -6  -4  -6    3.21    0.56
  -6   4   6    2.78    0.51
  -6  -4  -6    3.30    0.59
   6   5   6    7.03    0.84
   6  -5  -6    4.45    1.13
  -6  -5  -6    8.56    0.82
  -6   5   6    7.67    0.70
  -6  -5  -6    6.21    0.62
  -6   6   6    0.78    0.35
  -6  -6  -6    1.42    0.45
  -6   7   6    0.91    0.35
   7   2  -6    2.58    0.65
  -7  -2   6    3.42    0.64
   7   1  -6    1.19    0.49
  -7  -1   6    1.56    0.47
   7   0  -6    1.39    0.54
   7   1   6    0.72    0.37
  -7  -1  -6    0.68    0.40
   7   2   6    1.78    0.50
  -7  -2  -6    2.40    0.55
  -7  -3  -6    1.78    0.53
   0 -12   7    0.05    0.38
   0 -11   7    0.61    0.40
   0 -10   7    1.28    0.47
   0  -9   7    0.52    0.33
   0  -9   7    0.49    0.11
   0  -8   7    0.89    0.15
   0   8  -7    1.03    0.09
   0  -8   7    1.20    0.40
   0   8  -7    0.80    0.09
   0  -7   7   14.27    0.95
   0   7  -7   13.66    0.35
   0  -7   7   14.11    0.43
   0   7  -7   13.67    0.35
   0   6  -7   30.44    0.59
   0   6  -7   29.74    0.58
   0  -6   7   29.31    1.23
   0  -6   7   30.16    0.67
   0  -6   7   29.82    0.54
   0  -5   7   52.76    1.62
   0  -5   7   52.47    0.85
   0  -5   7   52.33    0.98
   0   5  -7   52.01    0.85
   0   5  -7   52.74    0.86
   0  -4   7   81.08    1.16
   0  -4   7   77.77    1.98
   0  -4   7   82.22    1.21
   0   4  -7   81.53    1.28
   0   4  -7   82.00    1.19
   0   4  -7   82.29    1.21
   0  -4   7   83.18    1.37
   0   3  -7   42.27    0.81
   0  -3   7   43.56    1.25
   0   3  -7   41.38    0.73
   0   3  -7   42.95    0.76
   0  -3   7   42.38    0.72
   0  -3   7   41.41    0.85
   0  -3   7   40.94    0.74
   0   2  -7   13.37    0.41
   0  -2   7   13.55    0.43
   0  -2   7   13.68    0.59
   0  -2   7   13.52    0.36
   0  -2   7   13.86    0.39
   0  -2   7   13.40    0.70
   0  -2   7   14.13    0.36
   0   2  -7   12.72    0.36
   0   2  -7   13.82    0.39
   0  -1   7   21.13    0.46
   0  -1   7   21.60    0.68
   0   1  -7   20.83    0.47
   0  -1   7   20.45    0.49
   0   1  -7   20.19    0.78
   0   1  -7   21.96    0.51
   0  -1   7   21.40    0.83
   0  -1   7   21.20    0.56
   0   1  -7   20.63    0.54
   0   0   7    0.08    0.08
   0   0   7    0.14    0.10
   0   0  -7    0.07    0.11
   0   1   7   20.03    0.47
   0  -1  -7   20.10    0.51
   0   1   7   20.87    0.50
   0  -1  -7   20.37    0.55
   0   1   7   21.82    0.77
   0   1   7   20.57    0.52
   0  -1  -7   20.84    0.78
   0   1   7   20.18    0.56
   0   1   7   20.15    0.48
   0  -1  -7   20.67    0.48
   0   2   7   12.74    0.40
   0  -2  -7   12.80    0.39
   0  -2  -7   12.58    0.44
   0   2   7   12.74    0.39
   0   2   7   12.71    0.60
   0   2   7   13.61    0.38
   0  -2  -7   12.71    0.64
   0  -2  -7   12.66    0.41
   0  -2  -7   12.52    0.40
   0   2   7   13.29    0.46
   0  -3  -7   42.09    0.91
   0   3   7   41.98    0.91
   0   3   7   43.00    0.80
   0  -3  -7   41.39    1.35
   0  -3  -7   41.71    0.79
   0   3   7   41.97    0.84
   0   3   7   41.07    0.82
   0  -3  -7   42.32    0.85
   0  -3  -7   42.71    0.81
   0  -4  -7   82.17    1.46
   0  -4  -7   83.87    1.33
   0   4   7   82.30    1.46
   0   4   7   82.74    1.30
   0  -4  -7   82.92    2.29
   0  -4  -7   79.87    1.39
   0  -4  -7   84.83    1.30
   0   4   7   80.88    1.34
   0  -5  -7   53.01    1.04
   0  -5  -7   53.30    1.83
   0  -5  -7   53.64    1.04
   0   5   7   51.19    1.06
   0   5   7   54.07    0.98
   0   5   7   52.43    1.01
   0  -5  -7   52.80    1.10
   0  -6  -7   31.84    1.45
   0   6   7   29.78    0.70
   0   6   7   31.21    0.77
   0  -6  -7   30.64    0.80
   0  -6  -7   31.06    0.77
   0   6   7   31.27    0.75
   0  -7  -7   14.08    1.06
   0   7   7   13.81    0.47
   0  -7  -7   14.06    0.45
   0  -7  -7   14.50    0.58
   0  -7  -7   14.52    0.53
   0   7   7   14.57    0.52
   0   8   7    1.25    0.23
   0  -8  -7    0.84    0.21
   0  -8  -7    1.05    0.41
   0  -9  -7    0.59    0.31
   0   9   7    0.29    0.18
   0  10   7    1.15    0.21
   0 -10  -7    1.42    0.53
   0 -11  -7    1.23    0.54
   1 -12   7    0.28    0.42
   1 -12   7    0.57    0.32
  -1 -12   7    0.19    0.41
   1 -11   7    0.45    0.38
  -1 -11   7    0.43    0.39
   1 -10   7    1.26    0.33
   1 -10   7    0.51    0.38
  -1 -10   7    0.71    0.41
  -1 -10   7    0.50    0.17
   1  -9   7    6.67    0.75
   1  -9   7    8.22    0.71
   1   9  -7    6.98    0.35
  -1  -9   7    6.68    0.82
  -1  -9   7    7.02    0.39
   1   8  -7    0.77    0.19
   1  -8   7    0.57    0.34
   1  -8   7    0.81    0.29
  -1  -8   7    0.78    0.20
  -1  -8   7    0.76    0.31
   1  -7   7    9.90    0.69
   1  -7   7    9.99    0.26
   1  -7   7   10.10    0.85
   1   7  -7   10.06    0.43
   1  -7   7    9.41    0.23
  -1  -7   7    8.97    0.76
  -1  -7   7   10.27    0.47
   1  -6   7   25.73    0.50
   1  -6   7   26.50    1.03
   1   6  -7   26.51    0.67
   1   6  -7   26.08    0.66
   1  -6   7   26.29    0.56
  -1  -6   7   26.80    0.65
  -1  -6   7   25.65    0.72
  -1  -6   7   25.23    1.19
  -1   6  -7   26.20    0.42
  -1   6  -7   24.97    0.41
   1   5  -7    4.08    0.29
   1  -5   7    3.57    0.22
   1  -5   7    3.11    0.15
   1  -5   7    3.58    0.36
   1  -5   7    3.19    0.14
   1  -5   7    3.25    0.17
   1   5  -7    3.37    0.27
  -1   5  -7    3.36    0.18
  -1  -5   7    3.43    0.26
  -1   5  -7    3.34    0.18
  -1  -5   7    3.35    0.43
  -1  -5   7    3.39    0.28
   1   4  -7    4.55    0.28
   1   4  -7    4.04    0.27
   1  -4   7    3.85    0.20
   1  -4   7    3.83    0.32
   1  -4   7    3.91    0.18
   1  -4   7    4.44    0.25
   1  -4   7    3.94    0.20
  -1  -4   7    3.53    0.44
  -1  -4   7    4.61    0.47
  -1  -4   7    4.28    0.27
  -1  -4   7    4.26    0.29
   1  -3   7   41.24    0.77
   1  -3   7   41.60    0.71
   1   3  -7   42.45    0.83
   1  -3   7   44.28    1.07
   1  -3   7   42.43    0.74
   1  -3   7   40.64    0.83
   1   3  -7   41.81    0.84
  -1  -3   7   41.27    1.28
  -1  -3   7   41.97    0.93
  -1   3  -7   42.00    0.74
  -1  -3   7   40.57    0.84
  -1  -3   7   43.25    1.19
  -1   3  -7   41.52    0.72
   1  -2   7   37.09    0.73
   1   2  -7   37.79    1.02
   1   2  -7   36.27    0.75
   1  -2   7   36.84    0.70
   1  -2   7   35.50    0.78
   1  -2   7   36.53    0.90
   1  -2   7   35.95    1.03
   1   2  -7   36.89    0.84
   1   2  -7   37.93    0.77
   1   2  -7   37.30    1.08
   1  -2   7   37.15    0.68
  -1   2  -7   36.29    0.68
  -1  -2   7   39.23    1.02
  -1  -2   7   37.17    0.78
  -1   2  -7   35.26    0.86
  -1   2  -7   36.48    0.70
  -1  -2   7   37.95    0.86
  -1  -2   7   37.12    1.11
  -1  -2   7   36.41    0.72
  -1  -2   7   36.97    1.28
   1  -1   7   34.44    0.95
   1  -1   7   34.97    0.79
   1  -1   7   36.10    0.69
   1   1  -7   35.66    1.22
   1   1  -7   35.88    1.00
   1   1  -7   34.92    0.72
   1   1  -7   36.13    0.82
   1  -1   7   35.73    0.73
   1  -1   7   35.31    0.87
   1   1  -7   36.71    0.98
   1  -1   7   35.24    0.71
   1   1  -7   36.91    0.75
  -1   1  -7   35.24    0.70
  -1   1  -7   35.22    0.68
  -1   1  -7   34.44    0.71
  -1   1  -7   35.40    0.96
  -1  -1   7   34.73    0.81
  -1  -1   7   36.31    0.94
  -1  -1   7   35.40    1.01
  -1  -1   7   35.69    0.70
  -1  -1   7   36.03    0.76
  -1   1  -7   35.39    0.85
  -1  -1   7   35.69    1.21
   1   0  -7   39.41    0.98
   1   0   7   38.32    0.74
   1   0   7   38.94    0.78
   1   0  -7   37.13    1.02
   1   0   7   38.51    0.79
   1   0   7   40.14    1.00
   1   0  -7   38.56    1.28
   1   0  -7   39.18    0.87
   1   0  -7   38.66    0.77
   1   0  -7   38.94    0.75
   1   0   7   37.87    0.85
  -1   0   7   38.24    0.86
  -1   0   7   38.29    0.78
  -1   0  -7   39.62    0.75
  -1   0  -7   39.33    0.77
  -1   0   7   38.17    0.74
  -1   0   7   37.62    1.24
  -1   0  -7   37.69    1.03
  -1   0   7   39.54    0.99
  -1   0   7   38.02    1.00
  -1   0  -7   38.45    0.79
  -1   0  -7   39.28    1.01
   1  -1  -7   36.09    1.23
   1   1   7   35.12    0.83
   1  -1  -7   36.87    0.83
   1   1   7   36.04    0.78
   1   1   7   36.72    1.02
   1  -1  -7   35.66    0.72
   1   1   7   35.97    0.76
   1   1   7   35.29    0.73
   1  -1  -7   38.12    0.89
   1  -1  -7   36.46    0.73
   1  -1  -7   35.19    1.03
  -1  -1  -7   36.48    0.76
  -1  -1  -7   35.10    1.02
  -1  -1  -7   36.45    0.73
  -1   1   7   35.49    0.82
  -1   1   7   36.51    0.75
  -1  -1  -7   36.26    1.04
  -1   1   7   35.93    0.87
  -1   1   7   35.71    1.16
  -1   1   7   35.44    0.70
  -1  -1  -7   35.52    0.77
   1  -2  -7   37.14    0.85
   1  -2  -7   37.64    0.76
   1   2   7   37.80    0.78
   1  -2  -7   37.69    1.26
   1   2   7   37.22    0.81
   1   2   7   36.71    0.86
   1   2   7   36.63    0.80
   1  -2  -7   37.49    0.85
   1   2   7   37.91    0.82
   1  -2  -7   35.89    0.72
   1  -2  -7   35.87    1.12
  -1  -2  -7   36.39    0.78
  -1  -2  -7   37.41    0.77
  -1   2   7   38.16    0.73
  -1   2   7   36.99    1.20
  -1  -2  -7   37.17    0.81
  -1   2   7   36.95    0.84
  -1  -2  -7   36.94    1.14
  -1   2   7   36.11    0.76
  -1   2   7   36.08    0.84
   1  -3  -7   41.82    1.41
   1  -3  -7   42.19    0.92
   1  -3  -7   41.29    0.79
   1   3   7   41.73    0.86
   1   3   7   41.46    0.97
   1   3   7   41.15    0.89
   1   3   7   42.40    0.89
   1  -3  -7   42.77    0.92
  -1  -3  -7   43.10    1.37
  -1   3   7   42.03    0.83
  -1   3   7   41.75    0.90
  -1  -3  -7   40.95    0.91
  -1  -3  -7   41.46    0.85
   1   4   7    4.45    0.25
   1  -4  -7    4.39    0.46
   1   4   7    4.36    0.32
   1   4   7    4.00    0.27
   1  -4  -7    4.41    0.29
   1  -4  -7    4.28    0.30
   1  -4  -7    4.39    0.25
   1   4   7    4.04    0.31
  -1   4   7    4.05    0.28
  -1   4   7    4.26    0.25
  -1  -4  -7    4.50    0.49
  -1  -4  -7    3.71    0.28
  -1  -4  -7    4.18    0.28
  -1   4   7    4.00    0.26
  -1  -4  -7    4.57    0.29
   1   5   7    3.65    0.28
   1  -5  -7    3.68    0.29
   1  -5  -7    3.23    0.24
   1   5   7    3.35    0.30
   1  -5  -7    3.53    0.52
   1   5   7    3.28    0.31
   1  -5  -7    3.54    0.34
  -1  -5  -7    3.47    0.51
  -1  -5  -7    3.45    0.31
  -1   5   7    3.61    0.24
  -1  -5  -7    3.32    0.27
  -1  -5  -7    3.30    0.28
  -1   5   7    3.10    0.23
  -1   5   7    3.51    0.26
   1  -6  -7   26.84    0.73
   1  -6  -7   26.79    0.60
   1  -6  -7   27.87    1.35
   1   6   7   27.38    0.74
   1   6   7   26.14    0.75
   1   6   7   26.18    0.78
  -1  -6  -7   27.03    0.81
  -1  -6  -7   25.67    0.68
  -1   6   7   25.80    0.65
  -1   6   7   25.25    0.60
  -1  -6  -7   26.06    1.29
  -1  -6  -7   26.39    0.77
   1  -7  -7   10.06    0.54
   1  -7  -7   12.24    0.99
   1   7   7   11.03    0.53
   1   7   7    9.85    0.49
  -1   7   7   10.79    0.42
  -1  -7  -7   10.08    0.55
  -1  -7  -7   10.38    0.51
  -1  -7  -7   10.26    0.88
  -1  -7  -7    9.25    0.43
   1  -8  -7    0.68    0.21
   1  -8  -7    0.45    0.30
   1   8   7    0.60    0.23
  -1  -8  -7    0.75    0.22
  -1  -8  -7    0.19    0.26
  -1   8   7    0.83    0.18
  -1  -8  -7    0.50    0.22
   1   9   7    7.07    0.47
   1  -9  -7    7.56    0.97
  -1  -9  -7    6.58    0.45
  -1  -9  -7    7.11    0.95
  -1   9   7    6.67    0.31
   1 -10  -7    0.87    0.47
   1  10   7    0.28    0.23
  -1 -10  -7    0.62    0.42
  -1 -10  -7    0.42    0.22
   1 -11  -7    0.91    0.49
  -1 -11  -7    0.56    0.25
  -1 -11  -7    1.01    0.52
   2 -11   7    0.64    0.43
  -2 -11   7   -0.17    0.36
   2 -10   7    1.25    0.38
   2 -10   7    1.48    0.49
   2  10  -7    1.68    0.31
   2 -10   7    2.04    0.46
  -2 -10   7    1.80    0.34
  -2 -10   7    1.27    0.49
   2  -9   7    3.98    0.61
   2  -9   7    4.64    0.63
   2   9  -7    3.92    0.39
  -2  -9   7    3.35    0.65
  -2  -9   7    3.99    0.40
   2   8  -7    1.50    0.30
   2  -8   7    1.33    0.37
  -2  -8   7    1.02    0.27
  -2  -8   7    0.81    0.40
   2  -7   7    1.32    0.34
   2   7  -7    1.55    0.30
   2  -7   7    1.24    0.15
  -2  -7   7    1.20    0.37
  -2  -7   7    1.53    0.30
   2  -6   7    8.12    0.18
   2   6  -7    8.11    0.46
   2  -6   7    7.81    0.29
   2   6  -7    8.71    0.50
   2  -6   7    8.59    0.35
   2  -6   7    8.62    0.66
  -2   6  -7    8.03    0.26
  -2  -6   7    7.65    0.71
  -2  -6   7    8.36    0.50
  -2  -6   7    7.95    0.44
   2  -5   7    6.17    0.32
   2  -5   7    6.29    0.26
   2   5  -7    6.20    0.45
   2  -5   7    6.20    0.28
   2   5  -7    6.64    0.42
   2  -5   7    5.73    0.52
  -2  -5   7    6.11    0.60
  -2   5  -7    6.27    0.26
  -2  -5   7    6.46    0.42
  -2  -5   7    6.49    0.40
   2  -4   7   24.56    0.57
   2  -4   7   24.18    0.60
   2   4  -7   24.79    0.73
   2   4  -7   25.74    0.75
   2  -4   7   24.93    0.66
   2  -4   7   24.73    0.97
  -2  -4   7   24.38    0.78
  -2   4  -7   24.24    0.58
  -2   4  -7   24.52    0.56
  -2  -4   7   24.77    0.73
  -2  -4   7   24.90    1.09
   2  -3   7   53.33    1.28
   2  -3   7   52.57    1.07
   2   3  -7   51.53    1.09
   2   3  -7   52.00    1.09
   2   3  -7   53.28    1.61
   2  -3   7   52.48    0.95
   2  -3   7   51.40    1.00
   2  -3   7   52.82    1.47
  -2  -3   7   49.70    1.17
  -2   3  -7   50.59    1.38
  -2   3  -7   51.55    0.95
  -2  -3   7   49.58    1.54
  -2  -3   7   51.77    1.10
  -2   3  -7   51.04    0.95
  -2   3  -7   51.36    0.93
   2  -2   7    1.85    0.16
   2   2  -7    1.77    0.35
   2   2  -7    2.09    0.26
   2  -2   7    1.52    0.21
   2  -2   7    1.87    0.19
   2  -2   7    1.70    0.31
   2   2  -7    1.87    0.27
  -2  -2   7    2.12    0.29
  -2  -2   7    1.45    0.31
  -2   2  -7    1.77    0.19
  -2   2  -7    1.44    0.23
  -2   2  -7    1.90    0.22
  -2  -2   7    1.40    0.31
  -2  -2   7    2.21    0.27
  -2   2  -7    1.91    0.22
   2  -1   7   65.61    1.17
   2   1  -7   63.32    1.93
   2  -1   7   64.91    1.68
   2  -1   7   63.04    1.20
   2   1  -7   64.22    1.76
   2   1  -7   62.47    1.19
  -2   1  -7   63.34    1.16
  -2   1  -7   64.53    1.62
  -2  -1   7   63.46    1.22
  -2  -1   7   63.04    1.32
  -2  -1   7   64.55    1.64
  -2   1  -7   63.63    1.14
  -2   1  -7   63.19    1.20
  -2  -1   7   63.74    1.68
   2   0   7   39.17    0.89
   2   0  -7   39.28    0.87
   2   0  -7   39.74    1.39
   2   0   7   38.79    1.23
   2   0  -7   38.48    1.27
   2   0  -7   39.91    1.18
   2   0   7   38.51    0.87
   2   0  -7   37.83    0.95
  -2   0  -7   38.21    0.88
  -2   0  -7   39.72    0.94
  -2   0   7   38.16    0.95
  -2   0  -7   39.46    1.23
  -2   0   7   38.68    1.20
  -2   0  -7   36.99    0.84
  -2   0  -7   39.85    0.87
  -2   0   7   39.63    0.89
  -2   0   7   37.92    1.14
  -2   0   7   39.47    0.85
   2   1   7   63.69    1.22
   2  -1  -7   62.52    1.16
   2  -1  -7   64.89    1.54
   2  -1  -7   62.84    1.90
   2   1   7   65.40    1.51
   2  -1  -7   63.13    1.75
   2   1   7   63.57    1.75
   2  -1  -7   63.24    1.30
  -2  -1  -7   62.63    1.25
  -2   1   7   64.40    1.15
  -2  -1  -7   65.08    1.77
  -2   1   7   61.36    1.27
  -2   1   7   62.10    1.51
  -2  -1  -7   62.35    1.51
  -2   1   7   60.55    1.18
  -2  -1  -7   61.89    1.18
   2   2   7    1.87    0.28
   2  -2  -7    1.44    0.25
   2  -2  -7    1.27    0.30
   2  -2  -7    2.04    0.27
   2  -2  -7    1.78    0.32
   2   2   7    1.82    0.27
   2  -2  -7    2.16    0.25
  -2   2   7    2.42    0.25
  -2  -2  -7    1.98    0.27
  -2  -2  -7    1.81    0.25
  -2   2   7    1.73    0.25
  -2   2   7    1.93    0.22
  -2  -2  -7    1.95    0.24
  -2   2   7    2.15    0.31
   2  -3  -7   54.85    1.35
   2  -3  -7   53.55    1.68
   2   3   7   52.36    1.23
   2   3   7   54.49    1.33
   2  -3  -7   53.53    1.16
   2  -3  -7   52.99    1.02
   2   3   7   52.05    1.14
   2  -3  -7   53.23    1.76
  -2  -3  -7   52.69    1.10
  -2  -3  -7   52.25    1.60
  -2   3   7   52.06    1.11
  -2  -3  -7   51.37    1.16
  -2   3   7   52.02    0.99
  -2  -3  -7   53.90    1.31
  -2   3   7   51.97    1.06
   2  -4  -7   25.03    1.18
   2   4   7   25.22    0.82
   2   4   7   25.10    0.78
   2  -4  -7   25.00    0.74
   2  -4  -7   26.24    0.66
   2   4   7   25.12    0.84
   2  -4  -7   24.37    1.14
   2  -4  -7   24.65    0.87
  -2  -4  -7   24.23    0.71
  -2   4   7   24.81    0.69
  -2   4   7   24.47    0.62
  -2  -4  -7   25.01    0.87
  -2  -4  -7   24.57    1.09
  -2   4   7   25.26    0.69
  -2  -4  -7   24.66    0.78
   2  -5  -7    6.34    0.38
   2   5   7    6.79    0.46
   2   5   7    6.64    0.45
   2  -5  -7    6.50    0.63
   2   5   7    5.95    0.43
   2  -5  -7    5.75    0.64
   2  -5  -7    6.29    0.34
  -2  -5  -7    6.37    0.65
  -2  -5  -7    6.51    0.38
  -2   5   7    6.36    0.38
  -2   5   7    6.43    0.33
  -2  -5  -7    6.23    0.48
  -2  -5  -7    5.61    0.41
   2  -6  -7    7.95    0.43
   2   6   7    8.05    0.52
   2   6   7    8.43    0.52
   2  -6  -7    8.24    0.37
   2  -6  -7    7.89    0.72
   2  -6  -7    7.91    0.80
  -2  -6  -7    6.95    0.47
  -2  -6  -7    7.83    0.45
  -2  -6  -7    8.54    0.59
  -2   6   7    8.07    0.36
  -2  -6  -7    7.64    0.72
  -2   6   7    7.83    0.40
   2  -7  -7    0.99    0.34
   2   7   7    1.21    0.28
   2  -7  -7    1.32    0.37
   2   7   7    1.18    0.30
  -2   7   7    1.27    0.22
  -2  -7  -7    1.42    0.29
  -2  -7  -7    0.97    0.30
  -2  -7  -7    1.39    0.27
  -2  -7  -7    1.31    0.41
   2  -8  -7    1.13    0.38
   2  -8  -7    1.31    0.39
   2   8   7    1.05    0.31
  -2  -8  -7    1.27    0.44
  -2   8   7    0.90    0.19
  -2  -8  -7    1.34    0.31
   2  -9  -7    2.88    0.58
   2  -9  -7    2.67    0.61
   2   9   7    3.15    0.42
  -2  -9  -7    4.10    0.44
  -2  -9  -7    3.36    0.65
   2 -10  -7    1.83    0.54
   2 -10  -7    1.09    0.50
   2  10   7    1.81    0.36
  -2 -10  -7    1.43    0.52
  -2 -10  -7    1.52    0.34
   2  11   7   -0.15    0.23
   2 -11  -7    0.55    0.33
   2 -11  -7    0.01    0.38
  -2 -11  -7    0.09    0.24
  -2 -11  -7    0.29    0.44
   3  11  -7    0.64    0.31
   3 -11   7    0.74    0.47
  -3 -11   7    0.43    0.52
   3  10  -7    2.54    0.42
  -3 -10   7    2.38    0.43
  -3 -10   7    1.24    0.54
   3  -9   7    5.24    0.77
   3   9  -7    5.64    0.54
  -3  -9   7    5.80    0.55
  -3  -9   7    4.31    0.78
   3  -8   7    0.44    0.34
   3   8  -7    0.67    0.32
  -3  -8   7    0.58    0.28
  -3  -8   7    0.28    0.30
   3  -7   7    1.23    0.28
   3   7  -7    1.61    0.34
   3  -7   7    1.22    0.40
   3  -7   7    0.97    0.20
  -3  -7   7    1.27    0.32
  -3   7  -7    1.23    0.15
  -3  -7   7    1.03    0.39
   3  -6   7    0.84    0.36
   3  -6   7    1.36    0.23
   3   6  -7    0.96    0.32
   3  -6   7    0.96    0.23
  -3  -6   7    1.32    0.44
  -3  -6   7    1.38    0.31
  -3  -6   7    1.58    0.34
  -3   6  -7    1.25    0.18
   3  -5   7    0.42    0.18
   3  -5   7    0.36    0.14
   3  -5   7    0.57    0.34
   3   5  -7    0.20    0.29
  -3  -5   7    0.30    0.26
  -3   5  -7    0.14    0.09
  -3  -5   7    0.42    0.21
  -3   5  -7    0.40    0.16
  -3   5  -7    0.58    0.18
  -3  -5   7    0.10    0.22
   3  -4   7   20.61    1.08
   3  -4   7   19.94    0.60
   3  -4   7   20.07    0.64
   3   4  -7   20.03    1.17
   3  -4   7   20.60    0.59
   3   4  -7   20.06    0.78
  -3  -4   7   20.86    1.14
  -3  -4   7   20.21    0.81
  -3  -4   7   20.14    0.76
  -3   4  -7   20.02    0.61
  -3   4  -7   20.07    0.57
  -3   4  -7   20.61    0.62
   3  -3   7    4.89    0.64
   3   3  -7    4.42    0.39
   3  -3   7    4.84    0.34
   3  -3   7    5.15    0.37
   3   3  -7    4.66    0.61
  -3   3  -7    4.45    0.30
  -3  -3   7    5.05    0.43
  -3  -3   7    5.09    0.40
  -3  -3   7    5.62    0.59
  -3   3  -7    5.17    0.37
  -3   3  -7    4.62    0.34
   3   2  -7    1.24    0.26
   3   2  -7    0.99    0.36
   3  -2   7    1.37    0.24
   3  -2   7    1.13    0.40
   3  -2   7    0.93    0.24
  -3  -2   7    1.60    0.35
  -3   2  -7    1.28    0.25
  -3   2  -7    1.24    0.22
  -3  -2   7    1.17    0.29
  -3  -2   7    1.40    0.30
  -3   2  -7    1.21    0.25
   3  -1   7   28.40    0.81
   3   1  -7   27.72    0.83
   3   1  -7   29.78    1.34
   3  -1   7   28.30    1.20
  -3  -1   7   28.11    0.91
  -3   1  -7   28.40    0.81
  -3  -1   7   28.29    1.15
  -3  -1   7   27.14    0.83
  -3   1  -7   27.53    0.77
   3   0  -7    2.60    0.48
   3   0   7    3.00    0.36
   3   0  -7    3.49    0.53
   3   0   7    3.03    0.50
   3   0  -7    2.85    0.36
  -3   0   7    3.17    0.45
  -3   0  -7    3.10    0.34
  -3   0   7    3.18    0.37
  -3   0  -7    3.14    0.18
  -3   0   7    3.53    0.36
  -3   0  -7    3.19    0.32
   3  -1  -7   30.39    1.33
   3  -1  -7   29.98    1.36
   3  -1  -7   28.80    0.83
   3   1   7   27.25    1.27
   3   1   7   28.17    0.84
  -3  -1  -7   29.62    0.88
  -3   1   7   28.59    0.88
  -3   1   7   27.16    0.84
  -3   1   7   28.86    1.15
  -3  -1  -7   27.86    0.86
  -3  -1  -7   29.14    0.85
   3  -2  -7    1.80    0.30
   3   2   7    1.05    0.25
   3  -2  -7    0.94    0.36
   3   2   7    0.81    0.32
   3  -2  -7    1.43    0.44
  -3   2   7    1.11    0.35
  -3   2   7    1.26    0.27
  -3  -2  -7    0.78    0.19
  -3  -2  -7    1.03    0.24
  -3   2   7    1.55    0.26
  -3  -2  -7    1.25    0.25
   3   3   7    4.51    0.46
   3  -3  -7    5.50    0.41
   3  -3  -7    4.92    0.77
   3  -3  -7    5.26    0.39
   3  -3  -7    4.98    0.60
  -3   3   7    4.76    0.35
  -3  -3  -7    4.87    0.42
  -3  -3  -7    4.85    0.47
  -3   3   7    5.14    0.37
  -3   3   7    5.34    0.41
  -3  -3  -7    4.69    0.38
   3  -4  -7   20.85    1.21
   3  -4  -7   21.04    1.20
   3   4   7   20.23    0.81
   3  -4  -7   18.64    0.64
   3  -4  -7   20.32    0.75
  -3  -4  -7   19.62    0.95
  -3   4   7   20.44    0.70
  -3  -4  -7   21.45    0.81
  -3  -4  -7   20.01    0.75
  -3   4   7   19.50    0.67
  -3   4   7   19.84    0.63
   3  -5  -7    0.24    0.26
   3  -5  -7    0.57    0.22
   3   5   7    0.68    0.28
   3   5   7   -0.02    0.25
   3  -5  -7    0.18    0.32
  -3  -5  -7    0.12    0.30
  -3   5   7    0.26    0.16
  -3   5   7    0.69    0.23
  -3  -5  -7    0.36    0.25
  -3  -5  -7    0.46    0.25
   3  -6  -7    1.46    0.43
   3   6   7    1.43    0.35
   3  -6  -7    1.43    0.47
   3   6   7    1.42    0.34
  -3  -6  -7    1.99    0.36
  -3  -6  -7    1.64    0.31
  -3  -6  -7    0.74    0.38
  -3   6   7    1.13    0.25
  -3  -6  -7    1.06    0.34
   3  -7  -7    0.86    0.40
   3   7   7    1.18    0.35
   3  -7  -7    1.08    0.41
   3   7   7    1.17    0.33
  -3  -7  -7    1.12    0.32
  -3  -7  -7    0.93    0.32
  -3  -7  -7    0.96    0.40
  -3   7   7    1.54    0.25
  -3  -7  -7    1.41    0.30
   3   8   7    0.53    0.32
   3  -8  -7    1.48    0.51
   3  -8  -7    0.28    0.35
  -3  -8  -7    0.44    0.29
  -3   8   7    0.64    0.20
  -3  -8  -7    0.52    0.29
   3  -9  -7    5.80    0.83
   3  -9  -7    4.95    0.78
   3   9   7    5.01    0.56
  -3  -9  -7    5.97    0.83
  -3  -9  -7    6.11    0.56
   3 -10  -7    1.60    0.51
   3  10   7    1.84    0.43
   3 -10  -7    1.59    0.57
  -3 -10  -7    1.49    0.49
  -3 -10  -7    1.96    0.43
   3 -11  -7    0.58    0.54
   3  11   7    0.81    0.38
  -4 -10   7    0.38    0.46
   4   9  -7    0.64    0.38
   4  -9   7   -0.18    0.43
  -4  -9   7   -0.37    0.43
  -4  -9   7    0.37    0.35
   4   8  -7    1.32    0.40
   4  -8   7    0.94    0.58
  -4  -8   7    1.14    0.56
  -4  -8   7    1.68    0.43
   4  -7   7    4.17    0.39
   4   7  -7    4.18    0.55
   4  -7   7    3.65    0.71
  -4  -7   7    5.17    0.63
  -4  -7   7    4.01    0.76
  -4   7  -7    4.41    0.30
   4   6  -7    1.80    0.43
   4  -6   7    1.44    0.53
  -4   6  -7    2.24    0.28
  -4  -6   7    2.45    0.42
  -4  -6   7    2.01    0.41
  -4  -6   7    1.73    0.49
   4   5  -7    2.86    0.47
   4  -5   7    1.83    0.57
  -4  -5   7    2.58    0.43
  -4  -5   7    2.17    0.41
  -4   5  -7    2.63    0.32
  -4  -5   7    2.25    0.59
   4   4  -7    6.46    0.53
   4  -4   7    6.97    0.92
   4   4  -7    7.74    0.94
  -4  -4   7    7.41    0.60
  -4  -4   7    6.89    0.57
  -4   4  -7    6.84    0.44
  -4  -4   7    7.05    0.79
   4   3  -7   14.11    1.08
   4  -3   7   15.12    1.18
   4   3  -7   13.15    0.70
   4  -3   7   13.19    0.61
  -4  -3   7   14.11    0.77
  -4  -3   7   13.78    0.99
  -4  -3   7   13.45    0.73
  -4   3  -7   14.73    0.63
  -4   3  -7   14.61    0.60
   4   2  -7    1.01    0.55
   4  -2   7    0.73    0.29
   4   2  -7    1.40    0.39
   4  -2   7    1.16    0.44
  -4  -2   7    1.06    0.39
  -4   2  -7    1.18    0.27
  -4  -2   7    1.29    0.36
  -4  -2   7    1.15    0.33
  -4   2  -7    0.86    0.27
   4   1  -7    5.21    0.78
   4  -1   7    4.88    0.48
   4   1  -7    5.34    0.53
   4  -1   7    4.68    0.76
  -4  -1   7    5.46    0.67
  -4   1  -7    5.43    0.42
  -4  -1   7    5.46    0.47
  -4   1  -7    5.73    0.45
  -4  -1   7    5.31    0.49
   4   0   7    0.16    0.29
   4   0  -7    0.57    0.31
   4   0  -7    0.17    0.36
   4   0   7   -0.07    0.45
  -4   0  -7   -0.28    0.10
  -4   0   7   -0.11    0.25
  -4   0   7   -0.14    0.20
  -4   0  -7   -0.21    0.23
  -4   0   7    0.09    0.28
   4   1   7    4.96    0.46
   4  -1  -7    5.03    0.81
   4  -1  -7    4.89    0.51
   4  -1  -7    5.20    0.76
   4   1   7    5.25    0.74
  -4  -1  -7    5.18    0.34
  -4  -1  -7    4.71    0.48
  -4   1   7    4.56    0.65
  -4   1   7    5.78    0.48
  -4  -1  -7    5.17    0.46
  -4   1   7    4.43    0.42
   4   2   7    1.11    0.52
   4   2   7    0.99    0.37
   4  -2  -7    1.12    0.51
   4  -2  -7    1.24    0.44
   4  -2  -7    1.52    0.34
  -4   2   7    1.24    0.29
  -4  -2  -7    1.13    0.33
  -4   2   7    1.44    0.34
  -4  -2  -7    1.13    0.31
  -4  -2  -7    1.02    0.21
   4  -3  -7   14.64    1.10
   4  -3  -7   13.29    1.13
   4   3   7   12.62    0.73
   4  -3  -7   13.51    0.65
  -4  -3  -7   12.96    0.66
  -4   3   7   14.44    0.67
  -4  -3  -7   14.45    0.74
  -4   3   7   13.54    0.68
   4   4   7    7.03    0.61
   4  -4  -7    7.52    0.51
   4  -4  -7    6.88    0.83
   4  -4  -7    6.18    0.94
  -4   4   7    7.37    0.52
  -4   4   7    7.40    0.49
  -4  -4  -7    7.53    0.59
  -4  -4  -7    7.72    0.58
   4  -5  -7    1.38    0.55
   4   5   7    1.80    0.36
   4  -5  -7    1.76    0.59
  -4  -5  -7    2.48    0.41
  -4  -5  -7    2.52    0.43
  -4   5   7    2.54    0.38
  -4  -5  -7    1.55    0.48
   4  -6  -7    1.24    0.53
   4  -6  -7    2.00    0.61
   4   6   7    2.50    0.47
  -4   6   7    2.28    0.35
  -4  -6  -7    1.90    0.40
  -4  -6  -7    1.33    0.48
  -4  -6  -7    1.60    0.38
   4  -7  -7    3.65    0.71
   4  -7  -7    3.63    0.72
   4   7   7    4.77    0.59
  -4  -7  -7    5.00    0.74
  -4  -7  -7    2.41    0.62
  -4  -7  -7    4.50    0.57
  -4   7   7    4.06    0.40
   4  -8  -7    0.59    0.48
   4  -8  -7    0.87    0.46
   4   8   7    1.41    0.41
  -4  -8  -7    1.38    0.41
  -4   8   7    1.44    0.28
  -4  -8  -7    1.71    0.49
   4   9   7    0.47    0.38
   4  -9  -7    0.71    0.53
  -4  -9  -7    1.02    0.37
  -4  -9  -7    0.72    0.42
   5  -8   7   -0.81    0.70
  -5  -8   7    0.07    0.46
   5   7  -7    2.78    0.55
  -5  -7   7    3.09    0.57
  -5   7  -7    2.88    0.33
  -5  -7   7    1.68    0.72
   5   6  -7    0.74    0.41
   5  -6   7   -1.09    0.53
  -5  -6   7   -0.19    0.51
  -5   6  -7    0.77    0.25
  -5  -6   7    1.03    0.41
   5  -5   7   -0.64    0.52
   5   5  -7    0.75    0.41
   5   5  -7    1.09    0.50
  -5  -5   7    0.33    0.34
  -5   5  -7    0.98    0.28
  -5  -5   7   -0.25    0.47
  -5  -5   7    0.44    0.32
   5   4  -7    3.00    0.72
   5  -4   7    2.81    0.80
   5   4  -7    3.54    0.53
  -5   4  -7    4.43    0.44
  -5  -4   7    2.44    0.60
  -5  -4   7    4.52    0.62
  -5  -4   7    4.43    0.60
   5   3  -7    5.04    0.63
   5  -3   7    4.83    0.90
   5   3  -7    4.49    0.86
  -5  -3   7    4.13    0.72
  -5   3  -7    6.17    0.51
  -5  -3   7    5.51    0.66
  -5  -3   7    5.41    0.64
   5  -2   7    2.76    0.43
   5   2  -7    2.09    0.61
   5  -2   7    2.20    0.62
   5   2  -7    2.79    0.47
  -5  -2   7    2.59    0.49
  -5   2  -7    2.63    0.42
  -5   2  -7    2.46    0.39
  -5  -2   7    3.25    0.52
  -5  -2   7    1.70    0.60
   5  -1   7    0.97    0.31
   5   1  -7   -0.21    0.55
   5  -1   7    0.17    0.56
   5   1  -7    0.61    0.37
  -5  -1   7    0.78    0.29
  -5  -1   7    0.16    0.48
  -5  -1   7    0.71    0.31
  -5   1  -7    0.88    0.34
  -5   1  -7    0.90    0.30
   5   0   7    0.57    0.34
   5   0  -7    0.93    0.38
   5   0   7    0.40    0.54
   5   0  -7   -0.15    0.56
  -5   0   7    0.78    0.29
  -5   0  -7    0.53    0.29
  -5   0   7    0.02    0.19
  -5   0   7    0.41    0.49
  -5   0  -7    1.12    0.35
   5  -1  -7    0.45    0.61
   5   1   7    0.84    0.32
   5   1   7    0.21    0.49
   5  -1  -7    0.58    0.35
  -5   1   7    0.85    0.37
  -5  -1  -7    0.73    0.32
  -5  -1  -7    0.65    0.33
  -5   1   7    0.57    0.40
  -5   1   7    1.02    0.34
   5   2   7    2.79    0.46
   5   2   7    2.43    0.61
   5  -2  -7    2.34    0.56
   5  -2  -7    2.40    0.45
   5  -2  -7    1.80    0.61
  -5   2   7    2.88    0.45
  -5  -2  -7    2.83    0.43
  -5  -2  -7    2.97    0.47
  -5   2   7    2.64    0.45
   5   3   7    5.55    0.82
   5   3   7    6.57    0.66
   5  -3  -7    4.75    0.84
   5  -3  -7    5.47    0.53
   5  -3  -7    4.38    0.72
  -5  -3  -7    5.63    0.54
  -5   3   7    5.41    0.51
  -5  -3  -7    6.11    0.60
  -5   3   7    5.54    0.56
   5   4   7    4.72    0.62
   5  -4  -7    1.85    0.61
   5  -4  -7    2.86    0.70
  -5  -4  -7    3.80    0.54
  -5  -4  -7    3.20    0.51
  -5   4   7    4.55    0.54
   5   5   7    1.21    0.43
   5  -5  -7   -0.22    0.49
  -5  -5  -7    0.49    0.24
  -5  -5  -7    0.36    0.26
  -5  -5  -7    0.50    0.29
  -5   5   7    0.76    0.32
   5   6   7    0.25    0.37
   5  -6  -7    0.69    0.49
  -5  -6  -7    0.61    0.31
  -5  -6  -7    0.86    0.35
  -5  -6  -7    0.88    0.32
  -5   6   7    0.22    0.28
   5  -7  -7    1.96    0.79
   5   7   7    3.01    0.59
  -5  -7  -7    2.61    0.55
  -5   7   7    3.04    0.41
  -5  -7  -7    0.51    0.58
  -5  -7  -7    2.34    0.51
  -5   8   7    1.22    0.31
  -5  -8  -7    0.78    0.38
  -6   6  -7    0.54    0.29
   6   5  -7    3.30    0.59
   6   5  -7    4.05    0.86
  -6   5  -7    4.27    0.51
  -6  -5   7    4.30    0.69
  -6  -5   7    2.16    0.72
   6   4  -7    1.18    0.66
   6   4  -7    1.83    0.54
  -6  -4   7    1.70    0.52
  -6   4  -7    1.89    0.41
  -6  -4   7    1.95    0.46
  -6  -4   7   -0.02    0.65
   6   3  -7    2.74    0.74
   6  -3   7    1.66    0.85
  -6   3  -7    4.69    0.57
  -6  -3   7    2.34    0.68
  -6  -3   7    4.41    0.65
  -6  -3   7    4.47    0.65
   6   2  -7    1.34    0.47
   6  -2   7    0.57    0.57
   6   2  -7    0.31    0.49
  -6  -2   7    1.21    0.37
  -6   2  -7    0.83    0.34
  -6  -2   7    0.89    0.43
  -6  -2   7    0.01    0.60
   6  -1   7    1.16    0.59
   6  -1   7    2.37    0.49
   6   1  -7    1.32    0.79
   6   1  -7    3.21    0.58
  -6   1  -7    2.76    0.48
  -6  -1   7    2.84    0.54
  -6  -1   7    0.81    0.64
  -6  -1   7    2.80    0.54
   6   0  -7    0.36    0.37
   6   0   7    0.48    0.33
   6   0  -7   -0.68    0.45
   6   0   7   -0.07    0.43
  -6   0  -7    0.24    0.31
  -6   0   7   -0.03    0.34
  -6   0  -7    0.19    0.27
  -6   0   7    0.29    0.33
   6  -1  -7    2.43    0.51
   6  -1  -7    1.17    0.85
   6   1   7    2.12    0.75
   6   1   7    2.29    0.51
  -6   1   7    2.92    0.51
  -6   1   7    2.42    0.52
  -6  -1  -7    3.06    0.53
  -6  -1  -7    2.21    0.49
   6  -2  -7    0.16    0.75
   6   2   7    1.42    0.41
   6   2   7    0.95    0.58
  -6  -2  -7    1.32    0.42
  -6   2   7    0.51    0.37
  -6  -2  -7    1.42    0.43
   6   3   7    3.44    0.73
   6  -3  -7    1.91    0.90
   6   3   7    3.56    0.63
  -6  -3  -7    4.94    0.64
  -6  -3  -7    4.96    0.67
  -6   3   7    4.73    0.63
   6  -4  -7    0.23    0.77
   6   4   7    1.68    0.45
  -6  -4  -7    1.38    0.43
  -6   4   7    1.52    0.43
  -6  -4  -7    1.70    0.48
   6   5   7    4.41    0.66
   6  -5  -7    2.15    0.97
  -6  -5  -7    6.19    0.78
  -6   5   7    3.67    0.55
  -6  -5  -7    4.29    0.63
  -6  -6  -7    1.21    0.43
  -6   6   7    0.92    0.38
   7   2  -7    2.01    0.62
  -7  -2   7    2.01    0.55
   7   1  -7    0.98    0.49
  -7  -1   7    0.47    0.40
   7   0  -7    0.90    0.46
   7   1   7    0.85    0.47
   7   2   7    1.66    0.58
  -7  -2  -7    1.93    0.55
   0 -12   8    0.21    0.40
   0 -11   8    1.70    0.54
   0 -10   8    0.70    0.39
   0  -9   8   14.26    1.10
   0  -9   8   12.95    0.39
   0   8  -8    9.62    0.26
   0  -8   8   11.14    0.93
   0  -8   8   10.58    0.38
   0  -7   8   11.57    0.89
   0   7  -8   11.69    0.35
   0   7  -8   11.85    0.36
   0  -7   8   11.18    0.41
   0   6  -8   27.24    0.57
   0  -6   8   27.27    0.66
   0   6  -8   22.06    0.53
   0  -6   8   27.72    1.21
   0  -6   8   27.69    0.54
   0   5  -8    9.77    0.34
   0  -5   8    9.98    0.40
   0  -5   8    9.82    0.70
   0   5  -8    8.38    0.33
   0  -5   8    9.75    0.33
   0   4  -8   68.96    1.09
   0  -4   8   69.45    1.10
   0  -4   8   68.57    1.25
   0  -4   8   67.60    1.82
   0   4  -8   69.78    1.18
   0   4  -8   69.91    1.11
   0   3  -8   28.00    0.65
   0  -3   8   28.19    0.69
   0   3  -8   27.88    0.61
   0  -3   8   27.84    1.11
   0   3  -8   27.83    0.59
   0  -3   8   27.39    0.57
   0  -3   8   26.97    0.98
   0  -3   8   27.73    0.60
   0  -2   8  244.94    5.02
   0  -2   8  243.95    4.25
   0  -2   8  241.60    3.09
   0  -2   8  242.38    4.40
   0   2  -8  243.98    3.38
   0  -2   8  239.13    3.40
   0   2  -8  243.33    3.06
   0   2  -8  243.23    3.09
   0  -2   8  246.53    3.05
   0   1  -8    0.81    0.26
   0  -1   8    0.55    0.11
   0   1  -8    0.51    0.14
   0  -1   8    0.57    0.14
   0   1  -8    0.51    0.14
   0   1  -8    0.78    0.13
   0  -1   8    0.58    0.15
   0  -1   8    0.61    0.24
   0   0   8    2.32    0.17
   0   0   8    2.14    0.20
   0   0  -8    2.31    0.19
   0   0  -8    2.48    0.22
   0   0  -8    2.37    0.35
   0   0   8    2.37    0.21
   0   0  -8    2.40    0.21
   0   0   8    2.41    0.23
   0   0   8    2.49    0.33
   0   0   8    2.36    0.17
   0  -1  -8    0.78    0.17
   0   1   8    0.92    0.18
   0   1   8    0.60    0.17
   0  -1  -8    0.65    0.18
   0  -1  -8    0.71    0.16
   0   1   8    0.79    0.13
   0   1   8    0.70    0.17
   0   1   8    0.64    0.10
   0   1   8    0.80    0.13
   0  -2  -8  247.52    5.01
   0  -2  -8  242.55    3.09
   0   2   8  216.82    3.69
   0  -2  -8  239.55    3.41
   0  -2  -8  241.78    3.11
   0   2   8  233.42    3.42
   0   2   8  243.73    3.14
   0   2   8  244.38    3.32
   0   2   8  241.74    4.95
   0   2   8  243.70    3.08
   0   3   8   25.91    0.72
   0  -3  -8   26.88    0.62
   0  -3  -8   26.62    1.07
   0   3   8   26.87    0.62
   0  -3  -8   26.41    0.66
   0   3   8   26.88    0.66
   0  -3  -8   27.18    0.72
   0  -4  -8   70.09    1.18
   0   4   8   67.60    1.22
   0  -4  -8   70.06    2.06
   0  -4  -8   67.57    1.27
   0   4   8   70.39    1.18
   0  -4  -8   69.56    1.33
   0   4   8   69.30    1.34
   0   5   8    9.85    0.40
   0  -5  -8    9.92    0.43
   0   5   8   10.04    0.44
   0  -5  -8    9.83    0.29
   0   5   8   10.13    0.45
   0  -5  -8    9.89    0.44
   0  -5  -8   10.48    0.76
   0  -6  -8   28.47    0.76
   0  -6  -8   29.93    1.42
   0   6   8   28.18    0.76
   0   6   8   28.72    0.75
   0  -6  -8   28.26    0.80
   0   6   8   29.93    0.71
   0  -6  -8   28.01    0.70
   0   7   8   11.65    0.47
   0  -7  -8   11.84    0.44
   0  -7  -8   12.42    0.96
   0   7   8   12.71    0.52
   0  -7  -8   11.66    0.48
   0  -8  -8   10.26    0.95
   0   8   8   10.15    0.48
   0   9   8   13.88    0.54
   0  -9  -8   14.91    1.27
   0 -10  -8    0.01    0.27
   0  10   8    0.00    0.17
   0 -11  -8    1.89    0.63
   1 -12   8    0.25    0.43
   1 -12   8    0.68    0.38
  -1 -12   8    0.33    0.44
   1 -11   8    1.07    0.45
  -1 -11   8    1.26    0.51
   1 -10   8    0.94    0.27
   1 -10   8    0.02    0.32
  -1 -10   8    0.49    0.18
  -1 -10   8    0.41    0.39
   1  -9   8    0.63    0.37
   1  -9   8    0.87    0.27
   1   9  -8    0.96    0.19
  -1  -9   8    0.98    0.21
  -1  -9   8    0.54    0.31
   1  -8   8    1.05    0.30
   1   8  -8    1.14    0.22
   1  -8   8    1.05    0.40
   1  -8   8    1.17    0.08
  -1  -8   8    1.39    0.24
  -1  -8   8    1.07    0.40
   1  -7   8   11.18    0.30
   1  -7   8   12.14    0.89
   1  -7   8   11.39    0.34
   1  -7   8   12.12    0.72
   1   7  -8   11.99    0.48
  -1  -7   8   11.59    0.50
  -1  -7   8   11.86    0.92
   1  -6   8    5.65    0.14
   1  -6   8    6.06    0.24
   1   6  -8    6.50    0.37
   1  -6   8    6.34    0.48
   1  -6   8    6.26    0.29
   1   6  -8    6.40    0.36
   1  -6   8    6.02    0.15
  -1   6  -8    6.39    0.22
  -1  -6   8    6.54    0.38
  -1   6  -8    6.03    0.22
  -1  -6   8    5.75    0.33
  -1  -6   8    6.66    0.63
   1   5  -8    5.90    0.33
   1  -5   8    5.84    0.29
   1   5  -8    6.38    0.35
   1  -5   8    5.89    0.23
   1  -5   8    5.99    0.25
   1  -5   8    5.57    0.42
  -1  -5   8    6.44    0.56
  -1   5  -8    4.96    0.22
  -1  -5   8    5.55    0.54
  -1   5  -8    6.10    0.25
  -1  -5   8    6.05    0.37
  -1  -5   8    6.26    0.34
   1  -4   8   11.66    0.36
   1  -4   8   12.00    0.42
   1   4  -8   12.86    0.46
   1  -4   8   12.67    0.36
   1  -4   8   12.55    0.54
   1   4  -8   12.47    0.45
  -1  -4   8   12.58    0.72
  -1  -4   8   11.74    0.48
  -1  -4   8   12.67    0.45
  -1  -4   8   12.38    0.66
  -1   4  -8   12.33    0.37
  -1   4  -8   12.76    0.36
   1  -3   8   45.43    0.80
   1  -3   8   46.16    0.95
   1  -3   8   46.54    0.83
   1  -3   8   47.38    1.37
   1   3  -8   46.32    0.92
   1  -3   8   47.64    1.12
   1  -3   8   46.06    0.87
   1   3  -8   46.38    0.91
  -1  -3   8   47.71    0.94
  -1  -3   8   46.60    1.25
  -1  -3   8   45.87    1.38
  -1  -3   8   45.14    1.02
  -1   3  -8   46.50    0.81
  -1   3  -8   46.06    0.83
   1  -2   8    0.54    0.14
   1  -2   8    0.43    0.20
   1   2  -8    0.63    0.17
   1  -2   8    0.65    0.13
   1  -2   8    0.40    0.14
   1  -2   8    0.60    0.12
   1   2  -8    0.59    0.18
   1  -2   8    0.78    0.16
   1   2  -8    0.58    0.14
  -1  -2   8    0.61    0.15
  -1   2  -8    0.43    0.09
  -1   2  -8    0.81    0.15
  -1  -2   8    0.51    0.17
  -1  -2   8    0.60    0.17
  -1   2  -8    0.54    0.13
  -1  -2   8    0.48    0.13
   1  -1   8   34.19    0.85
   1  -1   8   34.97    0.73
   1   1  -8   34.12    0.99
   1   1  -8   33.32    0.73
   1  -1   8   34.10    0.74
   1   1  -8   33.77    1.22
   1   1  -8   35.28    0.95
   1  -1   8   34.62    0.98
   1  -1   8   32.96    0.80
   1  -1   8   33.80    0.69
   1   1  -8   33.89    0.74
   1   1  -8   33.97    0.83
  -1   1  -8   34.41    0.71
  -1   1  -8   35.17    1.01
  -1   1  -8   33.71    0.73
  -1  -1   8   33.11    1.21
  -1   1  -8   34.73    0.78
  -1   1  -8   33.67    0.69
  -1  -1   8   34.43    0.83
  -1  -1   8   33.34    1.00
  -1  -1   8   34.47    0.71
  -1  -1   8   33.73    0.90
  -1  -1   8   34.33    0.76
  -1   1  -8   34.43    0.83
   1   0   8  203.47    3.02
   1   0   8  205.37    2.71
   1   0  -8  208.02    2.73
   1   0   8  209.09    4.09
   1   0  -8  209.86    3.54
   1   0  -8  202.99    3.02
   1   0   8  208.30    2.93
   1   0  -8  204.46    4.46
   1   0  -8  203.49    3.96
   1   0   8  204.38    2.75
   1   0  -8  204.38    2.74
  -1   0  -8  204.84    4.16
  -1   0  -8  200.82    2.70
  -1   0   8  207.54    3.55
  -1   0  -8  205.21    2.91
  -1   0   8  205.03    2.70
  -1   0   8  204.72    4.43
  -1   0   8  204.57    3.03
  -1   0  -8  210.99    3.92
  -1   0   8  208.94    3.93
  -1   0  -8  207.89    2.75
  -1   0   8  204.59    2.77
  -1   0  -8  208.36    2.99
   1   1   8   34.38    0.74
   1  -1  -8   34.81    0.86
   1   1   8   34.94    1.02
   1   1   8   33.11    0.76
   1  -1  -8   33.83    1.01
   1   1   8   33.69    0.77
   1  -1  -8   34.51    0.83
   1  -1  -8   34.03    0.71
   1   1   8   33.75    0.84
   1  -1  -8   33.63    0.73
   1  -1  -8   33.96    1.24
  -1  -1  -8   34.18    1.03
  -1   1   8   32.98    0.75
  -1   1   8   32.54    0.82
  -1  -1  -8   34.02    0.74
  -1  -1  -8   34.63    0.83
  -1   1   8   35.11    0.72
  -1  -1  -8   34.11    0.78
  -1   1   8   34.09    1.16
  -1  -1  -8   34.92    1.03
  -1  -1  -8   34.31    0.76
  -1   1   8   35.04    0.87
   1  -2  -8    0.50    0.17
   1  -2  -8    0.93    0.19
   1   2   8    0.45    0.15
   1  -2  -8    0.43    0.12
   1   2   8    0.43    0.13
   1   2   8    0.44    0.15
   1   2   8    0.49    0.18
   1   2   8    0.53    0.18
   1  -2  -8    0.56    0.15
   1  -2  -8    0.74    0.26
  -1   2   8    0.72    0.15
  -1  -2  -8    0.57    0.15
  -1   2   8    0.57    0.14
  -1  -2  -8    0.51    0.17
  -1  -2  -8    0.51    0.14
  -1   2   8    0.55    0.16
  -1   2   8    0.43    0.14
   1   3   8   47.51    0.94
   1  -3  -8   46.26    1.02
   1   3   8   46.75    1.07
   1  -3  -8   45.55    0.87
   1   3   8   45.18    0.92
   1  -3  -8   46.47    0.98
   1  -3  -8   46.20    1.55
   1   3   8   47.16    0.98
  -1  -3  -8   45.24    1.45
  -1   3   8   46.82    1.01
  -1   3   8   45.79    0.88
  -1   3   8   45.59    0.92
  -1  -3  -8   45.97    0.93
  -1  -3  -8   45.39    1.00
   1   4   8   12.73    0.50
   1  -4  -8   13.17    0.46
   1   4   8   12.98    0.47
   1  -4  -8   12.67    0.50
   1   4   8   12.50    0.40
   1  -4  -8   12.74    0.43
   1  -4  -8   13.68    0.81
   1   4   8   11.99    0.52
  -1   4   8   12.48    0.42
  -1  -4  -8   12.29    0.75
  -1   4   8   12.68    0.46
  -1  -4  -8   12.28    0.46
  -1   4   8   12.22    0.47
  -1  -4  -8   12.83    0.50
   1  -5  -8    6.02    0.37
   1   5   8    5.51    0.39
   1  -5  -8    6.20    0.61
   1   5   8    6.39    0.36
   1  -5  -8    5.95    0.31
   1   5   8    5.81    0.41
   1  -5  -8    5.86    0.35
  -1  -5  -8    5.69    0.57
  -1   5   8    6.24    0.30
  -1  -5  -8    6.12    0.34
  -1   5   8    5.90    0.33
  -1   5   8    5.88    0.35
  -1  -5  -8    6.04    0.35
  -1  -5  -8    5.56    0.36
   1   6   8    6.28    0.42
   1  -6  -8    5.85    0.42
   1   6   8    6.33    0.38
   1  -6  -8    6.11    0.37
   1  -6  -8    6.15    0.32
   1   6   8    6.32    0.42
   1  -6  -8    6.08    0.72
  -1   6   8    6.29    0.32
  -1   6   8    6.51    0.32
  -1  -6  -8    5.94    0.39
  -1  -6  -8    6.54    0.40
  -1  -6  -8    6.11    0.36
  -1   6   8    6.74    0.38
  -1  -6  -8    6.34    0.66
   1  -7  -8   11.44    0.94
   1  -7  -8   11.71    0.55
   1   7   8   11.24    0.54
   1   7   8   12.16    0.57
  -1  -7  -8   11.48    0.55
  -1  -7  -8   11.74    0.56
  -1  -7  -8   11.72    0.94
  -1   7   8   11.70    0.46
  -1  -7  -8   11.49    0.49
   1  -8  -8    1.12    0.44
   1   8   8    1.11    0.27
  -1  -8  -8    1.10    0.26
  -1   8   8    0.97    0.22
  -1  -8  -8    1.41    0.47
   1   9   8    0.46    0.25
   1  -9  -8    1.00    0.46
  -1  -9  -8    0.78    0.36
  -1  -9  -8    0.78    0.25
  -1   9   8    1.00    0.20
   1 -10  -8    0.44    0.35
   1  10   8    0.18    0.23
  -1 -10  -8    0.33    0.22
  -1 -10  -8    0.55    0.36
   1 -11  -8    1.17    0.57
  -1 -11  -8    1.02    0.45
   2 -11   8    1.04    0.48
  -2 -11   8    0.87    0.51
   2 -10   8    0.09    0.34
   2  10  -8    0.16    0.20
  -2 -10   8   -0.12    0.36
  -2 -10   8    0.10    0.21
   2  -9   8    2.12    0.50
   2  -9   8    2.28    0.45
   2  -9   8    2.81    0.53
   2   9  -8    2.99    0.38
  -2  -9   8    3.12    0.40
  -2  -9   8    2.17    0.57
   2   8  -8    1.78    0.32
   2  -8   8    1.51    0.38
  -2  -8   8    1.92    0.33
  -2  -8   8    1.08    0.43
   2  -7   8   15.87    0.45
   2   7  -8   16.15    0.66
   2  -7   8   15.82    0.94
  -2  -7   8   15.79    0.69
  -2  -7   8   15.97    1.11
   2  -6   8    2.36    0.23
   2   6  -8    2.30    0.34
   2  -6   8    2.13    0.39
   2   6  -8    2.60    0.36
   2  -6   8    2.66    0.20
  -2   6  -8    2.23    0.19
  -2  -6   8    2.27    0.47
  -2  -6   8    2.92    0.34
  -2  -6   8    2.75    0.35
   2  -5   8    0.37    0.13
   2  -5   8    0.52    0.16
   2   5  -8    0.85    0.26
   2   5  -8    0.65    0.24
   2  -5   8    0.28    0.20
   2  -5   8    0.45    0.12
  -2  -5   8    0.57    0.22
  -2  -5   8    0.07    0.19
  -2   5  -8    0.45    0.13
  -2  -5   8    0.12    0.18
   2  -4   8    4.60    0.27
   2  -4   8    4.51    0.27
   2  -4   8    4.88    0.32
   2   4  -8    4.42    0.37
   2  -4   8    5.30    0.50
   2   4  -8    5.49    0.40
  -2  -4   8    5.03    0.57
  -2  -4   8    4.45    0.36
  -2   4  -8    4.79    0.27
  -2   4  -8    4.53    0.28
  -2  -4   8    4.64    0.38
   2   3  -8   33.78    1.25
   2  -3   8   32.36    0.76
   2  -3   8   33.83    1.11
   2  -3   8   32.98    0.83
   2  -3   8   33.57    0.74
   2   3  -8   32.94    0.85
   2   3  -8   32.66    0.85
   2  -3   8   33.49    0.96
  -2   3  -8   32.37    0.72
  -2  -3   8   33.81    0.87
  -2   3  -8   33.27    0.72
  -2   3  -8   31.88    1.00
  -2  -3   8   31.19    0.91
  -2  -3   8   32.69    1.25
  -2   3  -8   32.97    0.74
   2  -2   8   64.09    1.38
   2  -2   8   66.09    1.23
   2   2  -8   64.99    1.25
   2  -2   8   66.31    1.70
   2  -2   8   63.75    1.29
   2  -2   8   64.25    1.17
   2   2  -8   67.11    1.83
  -2   2  -8   64.59    1.20
  -2   2  -8   65.68    1.15
  -2  -2   8   66.35    1.75
  -2  -2   8   64.43    1.27
  -2   2  -8   63.99    1.60
  -2  -2   8   65.24    1.77
  -2  -2   8   65.18    1.39
  -2   2  -8   66.96    1.18
   2   1  -8   24.50    1.17
   2   1  -8   25.05    0.71
   2  -1   8   24.41    0.74
   2  -1   8   24.10    0.67
   2  -1   8   25.15    0.95
   2  -1   8   24.79    0.67
   2  -1   8   25.00    0.60
   2   1  -8   24.55    1.00
  -2  -1   8   25.49    0.78
  -2   1  -8   24.36    0.65
  -2   1  -8   24.35    0.88
  -2  -1   8   24.72    0.96
  -2   1  -8   24.36    0.64
  -2  -1   8   25.02    0.71
  -2   1  -8   24.59    0.66
  -2  -1   8   24.76    0.93
   2   0   8   -0.11    0.16
   2   0  -8    0.11    0.20
   2   0   8    0.08    0.12
   2   0  -8    0.21    0.19
   2   0   8    0.25    0.16
   2   0  -8    0.19    0.32
   2   0   8    0.23    0.22
  -2   0   8    0.12    0.13
  -2   0   8    0.16    0.14
  -2   0  -8    0.09    0.22
  -2   0   8    0.10    0.14
  -2   0  -8    0.03    0.15
  -2   0  -8    0.01    0.12
  -2   0  -8    0.07    0.12
  -2   0  -8    0.11    0.10
  -2   0   8   -0.05    0.17
   2  -1  -8   25.57    1.02
   2   1   8   25.04    0.87
   2  -1  -8   24.72    0.68
   2  -1  -8   24.64    1.20
   2   1   8   24.81    0.78
   2   1   8   24.61    0.72
   2  -1  -8   25.78    0.78
   2  -1  -8   25.55    0.88
  -2   1   8   23.99    0.69
  -2  -1  -8   24.45    0.71
  -2  -1  -8   25.98    1.04
  -2   1   8   25.39    0.65
  -2  -1  -8   24.04    0.80
  -2   1   8   24.95    0.75
  -2  -1  -8   23.69    0.67
  -2   1   8   25.41    0.89
   2  -2  -8   64.48    1.20
   2   2   8   65.41    1.51
   2  -2  -8   64.66    1.53
   2  -2  -8   66.29    1.88
   2   2   8   62.59    1.27
   2   2   8   65.74    1.41
   2  -2  -8   65.88    1.36
   2  -2  -8   62.44    2.00
  -2   2   8   64.00    1.32
  -2  -2  -8   63.89    1.25
  -2   2   8   65.19    1.18
  -2   2   8   63.84    1.53
  -2  -2  -8   63.94    1.32
  -2   2   8   66.08    1.25
  -2  -2  -8   64.01    1.70
   2   3   8   32.25    0.89
   2  -3  -8   32.43    0.78
   2  -3  -8   33.38    0.90
   2  -3  -8   32.94    1.00
   2   3   8   33.51    0.97
   2  -3  -8   34.28    1.41
   2   3   8   34.60    0.99
   2  -3  -8   33.03    1.29
  -2  -3  -8   31.85    0.83
  -2   3   8   33.61    0.77
  -2   3   8   33.47    0.87
  -2  -3  -8   32.41    1.19
  -2   3   8   32.93    0.83
  -2  -3  -8   34.61    0.92
   2  -4  -8    4.81    0.56
   2  -4  -8    4.93    0.42
   2  -4  -8    4.83    0.35
   2   4   8    4.76    0.41
   2   4   8    5.10    0.39
   2   4   8    4.71    0.41
   2  -4  -8    5.28    0.35
   2  -4  -8    4.95    0.56
  -2   4   8    4.89    0.35
  -2   4   8    4.72    0.32
  -2  -4  -8    5.22    0.39
  -2  -4  -8    4.89    0.38
  -2  -4  -8    5.30    0.45
  -2   4   8    5.21    0.31
  -2  -4  -8    4.76    0.48
   2   5   8    0.26    0.15
   2   5   8    0.29    0.24
   2  -5  -8    0.33    0.25
   2  -5  -8    0.70    0.21
   2   5   8    0.44    0.21
   2  -5  -8    0.47    0.29
   2  -5  -8    0.65    0.19
   2  -5  -8    0.00    0.22
  -2  -5  -8    0.54    0.24
  -2  -5  -8    0.26    0.22
  -2  -5  -8    0.56    0.21
  -2   5   8    0.57    0.21
  -2  -5  -8    0.65    0.22
  -2   5   8    0.51    0.17
   2  -6  -8    1.73    0.40
   2  -6  -8    2.23    0.26
   2  -6  -8    2.14    0.44
   2   6   8    2.80    0.38
   2   6   8    2.68    0.38
   2   6   8    2.34    0.30
  -2  -6  -8    2.90    0.37
  -2  -6  -8    2.59    0.33
  -2  -6  -8    2.10    0.34
  -2   6   8    2.50    0.27
  -2   6   8    2.48    0.30
  -2   6   8    2.32    0.22
  -2  -6  -8    1.71    0.38
   2  -7  -8   15.49    1.07
   2   7   8   15.28    0.70
   2  -7  -8   16.78    1.18
   2   7   8   16.60    0.71
  -2  -7  -8   15.09    0.61
  -2  -7  -8   17.11    1.18
  -2   7   8   16.05    0.57
  -2  -7  -8   16.04    0.71
  -2  -7  -8   15.48    0.78
   2  -8  -8    1.28    0.40
   2  -8  -8    1.39    0.48
   2   8   8    1.87    0.36
  -2  -8  -8    1.19    0.39
  -2   8   8    1.57    0.24
  -2  -8  -8    2.03    0.35
   2  -9  -8    2.39    0.60
   2  -9  -8    2.62    0.57
   2   9   8    2.87    0.41
  -2   9   8    2.60    0.25
  -2  -9  -8    2.99    0.40
  -2  -9  -8    2.63    0.60
   2 -10  -8    0.19    0.39
   2 -10  -8    0.79    0.40
   2  10   8    0.08    0.25
  -2 -10  -8    0.10    0.36
  -2 -10  -8   -0.15    0.20
   2 -11  -8    1.36    0.48
   2  11   8    0.27    0.29
   2 -11  -8    0.46    0.37
  -2 -11  -8    0.71    0.29
  -3 -11   8    3.11    0.49
   3  10  -8    1.35    0.35
  -3 -10   8    1.88    0.41
  -3 -10   8    1.53    0.52
   3  -9   8    0.75    0.45
   3   9  -8    1.28    0.34
  -3  -9   8    1.29    0.52
  -3  -9   8    1.55    0.36
   3   8  -8   -0.09    0.27
   3  -8   8    0.10    0.37
  -3  -8   8    0.09    0.25
  -3  -8   8    0.10    0.37
   3  -7   8    3.65    0.30
   3   7  -8    3.31    0.44
   3  -7   8    2.95    0.55
  -3  -7   8    3.18    0.63
  -3  -7   8    4.24    0.50
  -3   7  -8    3.54    0.22
   3  -6   8   11.42    0.89
   3  -6   8   11.34    0.50
   3   6  -8   11.94    0.66
   3  -6   8   12.29    0.65
  -3   6  -8   11.65    0.41
  -3  -6   8   11.15    0.60
  -3  -6   8   11.53    0.93
  -3  -6   8   11.92    0.67
   3  -5   8    3.29    0.33
   3  -5   8    3.52    0.31
   3  -5   8    3.03    0.51
   3   5  -8    3.26    0.44
  -3  -5   8    4.01    0.48
  -3  -5   8    3.26    0.54
  -3  -5   8    3.95    0.44
  -3   5  -8    3.56    0.29
   3  -4   8    8.57    0.40
   3  -4   8    8.85    0.78
   3  -4   8    9.12    0.34
   3  -4   8    8.95    0.44
   3  -4   8    9.12    0.43
   3   4  -8    9.29    0.59
   3   4  -8    8.76    0.85
  -3  -4   8    7.92    0.49
  -3   4  -8    9.03    0.43
  -3   4  -8    8.74    0.38
  -3  -4   8    8.78    0.56
  -3   4  -8    8.62    0.42
  -3  -4   8    9.32    0.83
   3  -3   8    1.80    0.26
   3  -3   8    1.37    0.26
   3   3  -8    1.61    0.33
   3  -3   8    1.56    0.45
   3   3  -8    1.57    0.47
  -3   3  -8    1.44    0.21
  -3  -3   8    1.70    0.32
  -3   3  -8    1.36    0.24
  -3   3  -8    1.53    0.26
  -3  -3   8    1.19    0.33
  -3  -3   8    1.54    0.29
   3   2  -8   -0.14    0.17
   3   2  -8    0.32    0.39
   3  -2   8    0.23    0.34
   3  -2   8    0.19    0.15
   3  -2   8    0.16    0.18
  -3   2  -8   -0.16    0.12
  -3  -2   8   -0.04    0.19
  -3  -2   8    0.07    0.19
  -3   2  -8    0.03    0.17
  -3   2  -8   -0.05    0.18
  -3  -2   8    0.15    0.23
   3  -1   8   30.09    1.28
   3   1  -8   31.11    1.38
   3   1  -8   29.73    0.87
   3  -1   8   31.17    0.86
  -3  -1   8   30.45    1.25
  -3   1  -8   29.68    0.85
  -3  -1   8   30.27    0.96
  -3  -1   8   28.74    0.88
  -3   1  -8   30.38    0.84
   3   0  -8   11.79    0.87
   3   0  -8   12.04    0.58
   3   0   8   12.42    0.55
   3   0   8   12.26    0.87
   3   0  -8   12.79    0.92
  -3   0  -8   12.60    0.56
  -3   0  -8   12.03    0.40
  -3   0   8   12.41    0.81
  -3   0   8   12.17    0.59
  -3   0   8   12.83    0.61
  -3   0  -8   11.89    0.52
   3   1   8   29.88    0.91
   3  -1  -8   30.77    1.44
   3   1   8   29.41    1.31
   3  -1  -8   30.60    1.35
   3  -1  -8   30.45    0.87
  -3   1   8   30.58    0.94
  -3  -1  -8   29.24    0.89
  -3   1   8   30.42    0.88
  -3   1   8   29.22    1.14
  -3  -1  -8   29.11    0.89
  -3  -1  -8   29.66    0.85
   3  -2  -8    0.06    0.21
   3  -2  -8    0.63    0.42
   3  -2  -8    0.04    0.22
   3   2   8    0.23    0.26
  -3   2   8    0.07    0.16
  -3  -2  -8    0.02    0.22
  -3   2   8    0.24    0.30
  -3   2   8   -0.10    0.14
  -3  -2  -8   -0.07    0.12
  -3  -2  -8    0.07    0.18
   3  -3  -8    1.88    0.30
   3  -3  -8    1.53    0.42
   3   3   8    1.45    0.34
   3  -3  -8    1.29    0.47
  -3   3   8    1.70    0.28
  -3  -3  -8    1.42    0.30
  -3  -3  -8    1.31    0.28
  -3   3   8    2.29    0.33
  -3   3   8    2.01    0.29
  -3  -3  -8    1.58    0.31
   3   4   8    9.51    0.58
   3  -4  -8    8.75    0.93
   3   4   8    8.97    0.60
   3  -4  -8    9.60    0.53
   3  -4  -8    9.43    0.87
   3  -4  -8    8.57    0.46
  -3   4   8    9.12    0.48
  -3  -4  -8    9.41    0.57
  -3  -4  -8    9.24    0.55
  -3  -4  -8    8.60    0.68
  -3   4   8    9.10    0.51
  -3   4   8    9.18    0.45
   3  -5  -8    2.55    0.54
   3   5   8    3.72    0.43
   3  -5  -8    3.07    0.55
   3  -5  -8    3.24    0.34
   3   5   8    3.95    0.48
  -3   5   8    3.33    0.37
  -3  -5  -8    2.37    0.45
  -3  -5  -8    3.06    0.41
  -3  -5  -8    3.53    0.36
  -3   5   8    3.26    0.31
  -3  -5  -8    3.42    0.54
   3   6   8   11.73    0.69
   3  -6  -8   11.84    1.04
   3  -6  -8   11.89    1.04
   3   6   8   12.26    0.70
  -3  -6  -8   11.67    0.83
  -3  -6  -8   12.51    0.97
  -3   6   8   11.62    0.55
  -3  -6  -8   11.86    0.67
  -3  -6  -8   11.10    0.57
   3   7   8    3.92    0.50
   3  -7  -8    3.76    0.67
   3  -7  -8    3.42    0.64
   3   7   8    3.80    0.50
  -3  -7  -8    3.82    0.44
  -3  -7  -8    2.96    0.51
  -3  -7  -8    3.29    0.59
  -3  -7  -8    4.21    0.51
  -3   7   8    3.65    0.38
   3  -8  -8    0.19    0.35
   3  -8  -8    0.24    0.36
   3   8   8    0.04    0.27
  -3   8   8    0.14    0.19
  -3  -8  -8    0.34    0.25
  -3  -8  -8    0.07    0.31
   3   9   8    1.11    0.36
   3  -9  -8    1.06    0.46
   3  -9  -8    0.78    0.39
  -3  -9  -8    1.00    0.46
  -3  -9  -8    1.04    0.34
   3  10   8    1.13    0.39
   3 -10  -8    1.20    0.46
   3 -10  -8    0.93    0.54
  -3 -10  -8    1.23    0.55
  -3 -10  -8    1.49    0.40
   3 -11  -8    1.30    0.66
   3  11   8    1.83    0.46
   4   9  -8    0.01    0.32
  -4  -9   8   -0.11    0.48
  -4  -9   8    0.37    0.33
   4  -8   8   -0.43    0.40
   4   8  -8   -0.08    0.30
  -4  -8   8    0.01    0.44
  -4  -8   8    0.67    0.33
   4  -7   8    0.84    0.51
   4   7  -8    1.15    0.41
   4  -7   8    1.03    0.26
  -4   7  -8    1.48    0.23
  -4  -7   8    1.75    0.44
  -4  -7   8    1.65    0.58
   4  -6   8    0.86    0.49
   4  -6   8    1.13    0.29
   4   6  -8    1.28    0.40
  -4  -6   8    2.03    0.43
  -4  -6   8    1.46    0.39
  -4   6  -8    1.34    0.24
  -4  -6   8    0.80    0.48
   4  -5   8    1.78    0.56
   4   5  -8    3.30    0.51
  -4  -5   8    2.61    0.44
  -4  -5   8    3.41    0.50
  -4   5  -8    3.23    0.35
  -4  -5   8    2.52    0.61
   4   4  -8    2.10    0.45
   4   4  -8    1.81    0.55
   4  -4   8    0.90    0.51
  -4  -4   8    1.93    0.41
  -4  -4   8    1.72    0.39
  -4   4  -8    1.65    0.30
  -4  -4   8    1.56    0.44
   4  -3   8   17.20    0.69
   4  -3   8   16.66    1.22
   4   3  -8   18.38    1.29
   4   3  -8   16.64    0.83
  -4  -3   8   17.91    1.19
  -4   3  -8   17.54    0.69
  -4  -3   8   17.20    0.85
  -4  -3   8   17.21    0.77
  -4   3  -8   18.07    0.68
   4   2  -8    3.83    0.47
   4  -2   8    3.59    0.69
   4  -2   8    3.92    0.44
   4   2  -8    3.91    0.73
  -4  -2   8    4.58    0.45
  -4   2  -8    4.08    0.42
  -4  -2   8    4.14    0.47
  -4   2  -8    4.15    0.40
  -4  -2   8    3.72    0.58
   4   1  -8    6.21    0.97
   4   1  -8    6.17    0.57
   4  -1   8    6.42    0.53
   4  -1   8    7.29    0.94
  -4  -1   8    7.21    0.56
  -4   1  -8    6.60    0.48
  -4  -1   8    7.02    0.83
  -4  -1   8    6.51    0.56
  -4   1  -8    6.29    0.50
   4   0  -8    0.03    0.48
   4   0   8    0.00    0.43
   4   0   8   -0.02    0.28
   4   0  -8    0.05    0.29
  -4   0  -8    0.27    0.23
  -4   0   8    0.50    0.32
  -4   0  -8    0.51    0.28
  -4   0   8    0.52    0.29
  -4   0   8    0.12    0.23
   4   1   8    6.51    0.57
   4  -1  -8    6.77    0.49
   4   1   8    6.72    0.93
   4  -1  -8    6.46    0.89
   4  -1  -8    6.49    0.94
  -4   1   8    6.26    0.51
  -4   1   8    6.33    0.54
  -4  -1  -8    6.76    0.52
  -4  -1  -8    5.69    0.51
  -4   1   8    7.93    0.86
  -4  -1  -8    6.37    0.38
   4  -2  -8    4.22    0.74
   4   2   8    3.41    0.60
   4  -2  -8    2.98    0.62
   4   2   8    3.94    0.52
   4  -2  -8    3.91    0.39
  -4   2   8    4.30    0.49
  -4  -2  -8    4.47    0.40
  -4  -2  -8    4.15    0.46
  -4   2   8    4.35    0.44
  -4  -2  -8    4.84    0.51
   4  -3  -8   17.05    0.73
   4   3   8   17.95    0.84
   4  -3  -8   16.78    1.27
   4  -3  -8   18.17    1.30
  -4   3   8   17.34    0.75
  -4  -3  -8   17.86    0.89
  -4  -3  -8   17.26    0.76
  -4  -3  -8   18.57    0.84
  -4   3   8   18.14    0.78
   4  -4  -8    1.51    0.32
   4  -4  -8    1.36    0.53
   4  -4  -8    0.62    0.51
   4   4   8    1.52    0.39
  -4   4   8    1.87    0.33
  -4  -4  -8    1.13    0.30
  -4  -4  -8    1.61    0.33
  -4   4   8    1.71    0.35
  -4  -4  -8    2.01    0.40
   4   5   8    2.90    0.49
   4  -5  -8    2.07    0.62
   4  -5  -8    3.02    0.68
  -4  -5  -8    2.11    0.41
  -4  -5  -8    3.19    0.46
  -4  -5  -8    2.86    0.44
  -4   5   8    3.34    0.44
   4   6   8    1.35    0.40
   4  -6  -8    0.98    0.52
   4   6   8    1.12    0.39
   4  -6  -8    0.93    0.53
  -4  -6  -8    0.38    0.41
  -4  -6  -8    1.54    0.36
  -4  -6  -8    1.31    0.33
  -4   6   8    1.67    0.33
  -4  -6  -8    1.20    0.37
   4   7   8    1.19    0.39
   4  -7  -8    0.27    0.48
   4  -7  -8    0.81    0.43
  -4  -7  -8    0.17    0.41
  -4   7   8    1.55    0.32
  -4  -7  -8    1.57    0.43
  -4  -7  -8    1.55    0.41
   4   8   8    0.57    0.35
   4  -8  -8    0.22    0.36
  -4  -8  -8    0.64    0.36
  -4   8   8    0.26    0.21
  -4  -8  -8    0.33    0.32
   4  -9  -8    0.34    0.49
   4   9   8   -0.46    0.32
  -4  -9  -8    0.28    0.30
  -4  -9  -8    0.14    0.33
  -5  -8   8    0.16    0.64
   5   7  -8    0.23    0.40
   5  -7   8    0.39    0.29
  -5   7  -8    0.58    0.22
  -5  -7   8    0.12    0.43
  -5  -7   8    1.20    0.43
   5   6  -8    3.22    0.58
   5  -6   8    1.17    0.71
  -5   6  -8    2.84    0.37
  -5  -6   8    2.25    0.53
  -5  -6   8    2.22    0.72
   5  -5   8    0.96    0.67
   5   5  -8    2.87    0.55
   5   5  -8    2.15    0.62
  -5  -5   8    2.01    0.47
  -5   5  -8    2.48    0.37
  -5  -5   8    1.84    0.47
  -5  -5   8    1.18    0.52
   5  -4   8    0.64    0.67
   5   4  -8    1.52    0.53
   5   4  -8    2.88    0.54
  -5  -4   8    1.46    0.60
  -5   4  -8    2.16    0.35
  -5  -4   8    2.68    0.51
  -5  -4   8    2.20    0.47
   5   3  -8    3.04    0.50
   5  -3   8    1.44    0.69
   5   3  -8    1.90    0.68
  -5  -3   8    2.82    0.47
  -5  -3   8    1.93    0.65
  -5   3  -8    2.97    0.42
  -5  -3   8    2.89    0.52
   5   2  -8    3.02    0.76
   5   2  -8    5.05    0.59
   5  -2   8    3.28    0.80
   5  -2   8    5.10    0.55
  -5  -2   8    4.54    0.59
  -5  -2   8    3.82    0.73
  -5  -2   8    4.72    0.57
  -5   2  -8    4.65    0.45
  -5   2  -8    3.98    0.50
   5   1  -8    0.13    0.27
   5  -1   8    0.05    0.52
   5  -1   8    0.37    0.31
   5   1  -8    0.02    0.58
  -5  -1   8    0.28    0.50
  -5   1  -8    0.36    0.26
  -5  -1   8    0.70    0.35
  -5  -1   8    0.70    0.35
  -5   1  -8    0.92    0.33
   5   0  -8   10.69    0.73
   5   0   8    9.67    0.69
   5   0   8    9.67    1.14
   5   0  -8    9.49    1.24
  -5   0   8   10.95    0.73
  -5   0   8   10.81    0.73
  -5   0  -8    9.67    0.67
  -5   0   8    9.18    1.04
  -5   0  -8    9.88    0.67
   5  -1  -8   -0.21    0.58
   5   1   8    0.79    0.37
   5  -1  -8    0.20    0.25
   5   1   8    0.29    0.49
  -5  -1  -8    0.37    0.32
  -5   1   8    0.66    0.28
  -5  -1  -8    0.16    0.22
  -5   1   8   -0.22    0.44
  -5   1   8    0.62    0.31
   5  -2  -8    3.26    0.82
   5  -2  -8    4.88    0.54
   5   2   8    4.00    0.54
   5   2   8    4.16    0.77
   5  -2  -8    3.65    0.68
  -5  -2  -8    5.17    0.56
  -5   2   8    4.51    0.54
  -5  -2  -8    4.33    0.56
  -5   2   8    4.70    0.57
   5   3   8    3.25    0.54
   5  -3  -8    2.94    0.80
   5  -3  -8    3.27    0.48
  -5  -3  -8    2.74    0.49
  -5   3   8    2.71    0.45
  -5   3   8    3.19    0.46
  -5  -3  -8    3.23    0.52
   5  -4  -8    1.16    0.53
   5   4   8    2.07    0.44
  -5  -4  -8    1.96    0.42
  -5   4   8    2.40    0.43
  -5  -4  -8    2.65    0.48
   5   5   8    2.04    0.45
   5  -5  -8    1.42    0.66
  -5  -5  -8    2.13    0.48
  -5  -5  -8    1.65    0.38
  -5  -5  -8    1.86    0.44
  -5   5   8    2.38    0.43
   5  -6  -8    2.15    0.76
   5   6   8    2.54    0.54
  -5   6   8    2.53    0.43
  -5  -6  -8    3.23    0.51
  -5  -6  -8    2.80    0.52
  -5  -6  -8    2.80    0.53
   5   7   8    0.70    0.39
   5  -7  -8   -0.12    0.57
  -5   7   8    0.47    0.29
  -5  -7  -8    0.28    0.37
  -5  -7  -8    1.04    0.38
  -5  -8  -8    0.65    0.35
  -5   8   8    0.89    0.31
  -6   6  -8    0.35    0.28
   6   5  -8    4.66    0.91
   6   5  -8    4.27    0.66
  -6  -5   8    5.25    0.71
  -6  -5   8    1.91    0.86
  -6   5  -8    4.56    0.54
  -6  -5   8    4.66    0.75
   6   4  -8    0.29    0.59
   6   4  -8    0.61    0.46
  -6  -4   8   -1.08    0.54
  -6   4  -8    0.53    0.31
  -6  -4   8    0.31    0.38
  -6  -4   8    0.23    0.37
   6  -3   8    3.84    1.01
   6   3  -8    5.73    0.74
   6   3  -8    4.72    0.97
  -6   3  -8    6.46    0.63
  -6  -3   8    6.37    0.76
  -6  -3   8    6.52    0.72
  -6  -3   8    3.42    0.87
   6   2  -8    0.90    0.44
   6  -2   8   -0.68    0.59
   6   2  -8    0.28    0.50
  -6  -2   8    0.59    0.39
  -6   2  -8    0.62    0.33
  -6  -2   8   -0.64    0.53
  -6  -2   8   -0.12    0.29
   6  -1   8    0.28    0.47
   6   1  -8   -0.46    0.45
   6   1  -8    0.83    0.43
   6  -1   8    0.47    0.38
  -6   1  -8    0.88    0.35
  -6  -1   8    0.87    0.39
  -6  -1   8    0.61    0.38
  -6  -1   8   -0.41    0.38
   6   0   8    0.63    0.37
   6   0  -8   -0.86    0.66
   6   0   8    0.11    0.56
   6   0  -8    0.69    0.33
  -6   0   8    0.30    0.34
  -6   0   8   -1.06    0.48
  -6   0  -8    0.38    0.35
  -6   0  -8    0.78    0.35
  -6   0   8    0.21    0.38
   6   1   8    0.98    0.62
   6  -1  -8   -1.38    0.64
   6   1   8    0.96    0.45
   6  -1  -8    0.74    0.34
  -6  -1  -8    0.35    0.33
  -6  -1  -8    0.61    0.36
  -6   1   8    0.34    0.34
  -6   1   8    0.49    0.31
   6   2   8    1.04    0.58
   6  -2  -8   -1.11    0.64
   6   2   8    0.67    0.42
  -6  -2  -8    0.83    0.38
  -6  -2  -8    0.98    0.34
  -6   2   8    0.54    0.29
   6   3   8    5.75    0.74
   6  -3  -8    4.16    1.09
  -6   3   8    6.51    0.72
  -6  -3  -8    6.87    0.71
  -6  -3  -8    6.33    0.73
   6  -4  -8   -0.42    0.50
   6   4   8    0.20    0.42
  -6   4   8    0.85    0.38
  -6  -4  -8    0.24    0.36
  -6  -4  -8    0.67    0.39
   6   5   8    4.55    0.73
   6  -5  -8    3.01    0.90
  -6   5   8    4.19    0.61
  -6  -5  -8    5.22    0.68
  -6  -5  -8    4.67    0.70
  -6   6   8    0.96    0.39
  -6  -6  -8    0.84    0.39
  -7  -2   8    2.48    0.59
   7   1  -8    3.05    0.67
  -7  -1   8    3.51    0.66
   7   0  -8    8.22    0.93
   7   1   8    2.58    0.60
   7   2   8    1.82    0.58
  -7  -2  -8    2.82    0.62
   0 -12   9   -0.29    0.34
   0 -11   9    1.33    0.51
   0 -10   9    0.83    0.42
   0  -9   9    5.07    0.75
   0  -9   9    5.23    0.27
   0  -8   9    2.55    0.54
   0   8  -9    2.01    0.17
   0  -8   9    2.13    0.23
   0   7  -9   12.65    0.39
   0  -7   9   12.58    0.47
   0  -7   9   12.63    0.94
   0   7  -9   12.34    0.39
   0  -6   9    6.22    0.34
   0  -6   9    5.39    0.57
   0  -6   9    5.83    0.27
   0   6  -9    6.29    0.31
   0  -5   9   28.34    1.18
   0   5  -9   27.81    0.63
   0  -5   9   27.79    0.62
   0   5  -9   28.10    0.62
   0  -5   9   27.70    0.72
   0   4  -9   40.92    0.80
   0  -4   9   40.01    0.79
   0  -4   9   40.35    0.91
   0  -4   9   41.44    1.38
   0   4  -9   40.05    0.78
   0  -3   9   31.19    0.75
   0  -3   9   30.87    0.68
   0   3  -9   31.36    0.66
   0  -3   9   32.31    1.11
   0   3  -9   31.70    0.68
   0  -3   9   30.25    0.77
   0  -3   9   29.40    1.33
   0   2  -9   21.65    0.61
   0  -2   9   23.58    0.58
   0  -2   9   23.15    0.85
   0  -2   9   22.14    0.96
   0  -2   9   22.50    0.53
   0  -2   9   22.21    0.64
   0   2  -9   21.80    0.54
   0   2  -9   21.49    0.56
   0   1  -9  359.88    4.40
   0  -1   9  350.16    4.84
   0  -1   9  355.43    4.35
   0  -1   9  356.25    5.79
   0   1  -9  359.60    7.05
   0   1  -9  347.34    4.35
   0  -1   9  356.74    7.05
   0  -1   9  357.53    4.41
   0   1  -9  349.24    4.80
   0   0   9    0.05    0.13
   0   0   9    0.14    0.11
   0   0   9    0.15    0.11
   0   0  -9    0.55    0.14
   0   0  -9    0.02    0.10
   0   0   9    0.16    0.14
   0   0   9    0.07    0.10
   0   0  -9    0.03    0.14
   0   0  -9    0.26    0.25
   0   0   9    0.05    0.12
   0  -1  -9  357.26    7.09
   0   1   9  353.56    4.46
   0   1   9  347.76    4.72
   0   1   9  349.29    4.87
   0  -1  -9  354.96    4.85
   0   1   9  342.07    5.46
   0  -1  -9  358.31    4.44
   0   1   9  367.24    7.02
   0   1   9  362.90    4.40
   0   2   9   21.52    0.60
   0  -2  -9   22.87    0.95
   0   2   9   22.25    0.68
   0   2   9   21.64    0.89
   0   2   9   22.27    0.57
   0   2   9   21.16    0.44
   0  -2  -9   22.46    0.65
   0  -3  -9   32.01    0.72
   0   3   9   32.42    0.77
   0  -3  -9   31.80    1.21
   0  -3  -9   32.15    0.83
   0   3   9   31.49    0.72
   0   3   9   32.33    0.85
   0  -4  -9   42.34    0.99
   0   4   9   40.45    0.98
   0   4   9   41.25    0.91
   0   4   9   40.82    0.86
   0  -4  -9   39.42    0.91
   0  -4  -9   40.27    1.48
   0  -5  -9   27.36    1.26
   0  -5  -9   27.08    0.79
   0   5   9   26.17    0.77
   0  -5  -9   27.35    0.74
   0   5   9   27.27    0.69
   0   5   9   27.28    0.74
   0   6   9    6.99    0.43
   0  -6  -9    6.53    0.74
   0  -6  -9    6.55    0.41
   0   6   9    6.53    0.39
   0  -6  -9    6.06    0.22
   0  -6  -9    6.38    0.34
   0   6   9    6.43    0.36
   0  -7  -9   12.84    0.44
   0  -7  -9   13.92    1.03
   0   7   9   12.19    0.52
   0  -7  -9   13.57    0.50
   0   7   9   13.55    0.56
   0   8   9    3.10    0.34
   0  -8  -9    1.97    0.51
   0   9   9    5.15    0.40
   0  -9  -9    7.99    1.02
   0  10   9    0.53    0.21
   0 -10  -9    0.77    0.40
   0 -11  -9    1.57    0.55
   1 -12   9    1.20    0.44
   1 -11   9    0.07    0.35
  -1 -11   9    0.06    0.37
   1 -10   9    0.63    0.41
  -1 -10   9    0.84    0.37
   1   9  -9    7.65    0.39
   1  -9   9    7.52    0.89
   1  -9   9    8.42    0.71
  -1  -9   9    7.64    0.43
  -1  -9   9    8.03    0.91
   1   8  -9    1.37    0.24
   1  -8   9    1.74    0.34
   1  -8   9    1.59    0.14
   1  -8   9    1.30    0.39
  -1  -8   9    1.15    0.44
  -1  -8   9    2.02    0.29
   1   7  -9   12.07    0.49
   1  -7   9   12.66    0.96
   1  -7   9   12.50    0.73
   1  -7   9   11.79    0.39
  -1   7  -9   11.25    0.26
  -1  -7   9   12.90    0.97
  -1  -7   9   12.05    0.53
  -1   7  -9   11.74    0.27
   1  -6   9    2.59    0.36
   1  -6   9    2.56    0.16
   1  -6   9    2.62    0.23
   1   6  -9    3.05    0.31
   1  -6   9    2.56    0.18
   1   6  -9    2.70    0.30
  -1  -6   9    3.23    0.31
  -1   6  -9    2.75    0.20
  -1   6  -9    2.79    0.20
  -1  -6   9    2.19    0.42
  -1  -6   9    2.74    0.27
   1  -5   9    5.37    0.41
   1  -5   9    5.08    0.30
   1   5  -9    4.97    0.34
   1  -5   9    4.97    0.24
   1   5  -9    5.31    0.34
   1  -5   9    5.02    0.25
  -1  -5   9    4.63    0.32
  -1  -5   9    5.35    0.57
  -1   5  -9    4.91    0.25
  -1  -5   9    5.08    0.34
  -1  -5   9    4.83    0.57
   1  -4   9   35.37    0.74
   1  -4   9   35.95    0.99
   1   4  -9   36.42    0.81
   1  -4   9   35.17    0.82
   1   4  -9   36.94    0.83
   1  -4   9   34.83    0.70
  -1   4  -9   35.56    0.72
  -1  -4   9   36.18    1.13
  -1   4  -9   34.60    0.69
  -1  -4   9   34.63    0.90
  -1  -4   9   34.88    0.80
  -1  -4   9   34.11    1.27
   1  -3   9   10.25    0.66
   1   3  -9   10.58    0.42
   1  -3   9   10.05    0.37
   1   3  -9   10.24    0.42
   1  -3   9    9.45    0.41
   1  -3   9   10.24    0.42
   1  -3   9   10.07    0.36
  -1  -3   9    9.85    0.45
  -1   3  -9    9.51    0.35
  -1   3  -9   10.01    0.37
  -1  -3   9    9.92    0.54
  -1  -3   9   10.36    0.65
  -1  -3   9    9.79    0.42
   1   2  -9    0.51    0.17
   1   2  -9    0.21    0.16
   1  -2   9    0.29    0.11
   1  -2   9    0.31    0.13
   1  -2   9    0.19    0.19
   1  -2   9    0.29    0.14
   1   2  -9    0.30    0.18
   1  -2   9    0.24    0.14
  -1  -2   9    0.20    0.14
  -1   2  -9    0.27    0.07
  -1  -2   9    0.34    0.16
  -1  -2   9    0.34    0.18
  -1  -2   9    0.33    0.16
  -1   2  -9    0.49    0.13
  -1   2  -9    0.30    0.13
   1   1  -9   13.78    0.61
   1  -1   9   12.05    0.44
   1  -1   9   13.62    0.44
   1   1  -9   13.19    0.55
   1   1  -9   12.62    0.54
   1   1  -9   13.62    0.47
   1   1  -9   13.54    0.85
   1  -1   9   12.96    0.57
   1  -1   9   12.37    0.43
   1   1  -9   13.28    0.44
   1  -1   9   12.57    0.48
  -1  -1   9   12.70    0.51
  -1   1  -9   13.05    0.61
  -1  -1   9   13.47    0.50
  -1  -1   9   13.24    0.60
  -1  -1   9   12.02    0.82
  -1  -1   9   12.43    0.45
  -1   1  -9   12.45    0.43
  -1   1  -9   12.44    0.51
  -1   1  -9   13.26    0.45
  -1   1  -9   12.71    0.42
  -1   1  -9   12.62    0.44
   1   0   9    1.13    0.17
   1   0   9    0.88    0.16
   1   0   9    1.01    0.18
   1   0  -9    0.68    0.17
   1   0   9    0.79    0.20
   1   0   9    1.08    0.18
   1   0  -9    1.17    0.22
   1   0  -9    1.13    0.20
   1   0  -9    0.94    0.19
  -1   0   9    1.06    0.18
  -1   0   9    1.04    0.21
  -1   0  -9    1.00    0.19
  -1   0   9    0.78    0.23
  -1   0   9    0.68    0.18
  -1   0  -9    1.07    0.18
  -1   0  -9    1.21    0.17
  -1   0   9    1.11    0.21
  -1   0   9    0.88    0.15
  -1   0  -9    1.18    0.18
  -1   0  -9    1.22    0.21
   1   1   9   12.02    0.45
   1  -1  -9   12.84    0.50
   1  -1  -9   13.47    0.51
   1  -1  -9   12.46    0.77
   1   1   9   12.77    0.43
   1   1   9   12.56    0.45
   1  -1  -9   12.87    0.58
   1  -1  -9   12.70    0.43
   1   1   9   12.97    0.59
   1  -1  -9   13.36    0.51
   1   1   9   13.48    0.53
  -1  -1  -9   13.13    0.44
  -1   1   9   12.60    0.47
  -1   1   9   12.49    0.50
  -1   1   9   13.31    0.44
  -1  -1  -9   13.11    0.60
  -1  -1  -9   13.06    0.46
  -1  -1  -9   12.76    0.49
  -1  -1  -9   13.33    0.46
  -1  -1  -9   13.24    0.62
  -1   1   9   12.43    0.51
   1  -2  -9    0.46    0.14
   1   2   9    0.33    0.18
   1  -2  -9    0.11    0.17
   1   2   9    0.30    0.18
   1   2   9    0.30    0.12
   1   2   9    0.26    0.12
   1  -2  -9    0.35    0.16
   1  -2  -9    0.17    0.09
   1  -2  -9    0.23    0.15
   1   2   9    0.27    0.11
  -1  -2  -9    0.27    0.14
  -1   2   9    0.25    0.11
  -1   2   9    0.43    0.16
  -1   2   9    0.24    0.13
  -1  -2  -9    0.21    0.13
  -1  -2  -9    0.47    0.17
  -1  -2  -9    0.18    0.12
  -1   2   9    0.23    0.16
   1   3   9   10.06    0.46
   1   3   9   10.00    0.35
   1   3   9   10.26    0.42
   1  -3  -9   10.39    0.47
   1  -3  -9    9.40    0.67
   1   3   9    9.92    0.49
   1  -3  -9   10.12    0.38
   1  -3  -9   10.12    0.40
  -1  -3  -9   10.62    0.66
  -1   3   9   10.19    0.40
  -1  -3  -9    9.71    0.44
  -1   3   9   10.20    0.45
  -1   3   9    9.38    0.42
  -1  -3  -9   10.44    0.43
   1   4   9   35.04    0.88
   1  -4  -9   35.41    0.78
   1   4   9   35.24    0.84
   1   4   9   35.42    0.74
   1  -4  -9   36.11    1.42
   1  -4  -9   35.88    0.92
   1   4   9   35.84    0.96
   1  -4  -9   35.05    0.79
  -1  -4  -9   36.18    0.84
  -1   4   9   36.55    0.79
  -1   4   9   35.21    0.89
  -1  -4  -9   35.88    0.90
  -1   4   9   35.68    0.83
  -1  -4  -9   34.96    1.35
   1   5   9    5.06    0.34
   1  -5  -9    5.14    0.32
   1   5   9    4.99    0.38
   1  -5  -9    4.84    0.36
   1  -5  -9    4.89    0.57
   1  -5  -9    4.98    0.32
   1   5   9    5.02    0.38
  -1  -5  -9    5.24    0.36
  -1  -5  -9    5.05    0.36
  -1   5   9    5.37    0.37
  -1  -5  -9    4.60    0.54
  -1   5   9    5.15    0.33
  -1   5   9    4.96    0.30
   1  -6  -9    3.22    0.31
   1  -6  -9    1.80    0.40
   1  -6  -9    2.21    0.26
   1   6   9    3.27    0.32
   1   6   9    3.19    0.33
   1   6   9    3.20    0.36
   1  -6  -9    2.86    0.27
  -1   6   9    3.08    0.26
  -1   6   9    3.14    0.27
  -1  -6  -9    2.86    0.29
  -1  -6  -9    2.67    0.31
  -1  -6  -9    3.00    0.32
  -1  -6  -9    2.12    0.42
  -1   6   9    2.83    0.32
   1   7   9   12.36    0.57
   1   7   9   11.25    0.56
   1  -7  -9   12.09    0.51
   1  -7  -9   12.60    1.05
  -1  -7  -9   11.86    0.96
  -1  -7  -9   11.89    0.50
  -1   7   9   11.54    0.50
  -1  -7  -9   12.01    0.56
  -1  -7  -9   11.71    0.51
   1  -8  -9    1.51    0.44
   1   8   9    1.94    0.34
  -1   8   9    1.83    0.27
  -1  -8  -9    1.31    0.40
  -1  -8  -9    1.77    0.31
   1   9   9    7.67    0.51
   1  -9  -9    7.02    0.89
  -1  -9  -9    7.33    0.49
  -1  -9  -9    8.50    1.03
  -1   9   9    7.40    0.40
   1 -10  -9    0.65    0.38
   1  10   9    0.74    0.28
  -1 -10  -9    0.95    0.48
  -1 -10  -9    0.74    0.27
   1 -11  -9    0.20    0.45
  -1 -11  -9    0.20    0.33
   2 -11   9    0.16    0.32
  -2 -11   9    0.66    0.42
   2 -10   9    0.01    0.32
   2  10  -9    0.43    0.22
  -2 -10   9    0.39    0.34
  -2 -10   9    0.08    0.21
   2   9  -9    3.32    0.41
   2  -9   9    2.34    0.49
   2  -9   9    2.16    0.57
  -2  -9   9    3.06    0.40
  -2  -9   9    2.63    0.58
   2  -8   9    1.53    0.40
   2   8  -9    2.02    0.34
  -2  -8   9    1.78    0.34
  -2  -8   9    1.16    0.45
   2   7  -9    7.11    0.47
   2  -7   9    6.82    0.33
   2  -7   9    6.94    0.62
  -2   7  -9    6.64    0.20
  -2  -7   9    6.68    0.73
  -2  -7   9    6.91    0.50
   2  -6   9    1.25    0.33
   2   6  -9    1.78    0.33
   2  -6   9    1.75    0.24
  -2  -6   9    1.82    0.31
  -2  -6   9    1.81    0.29
  -2   6  -9    1.26    0.17
  -2  -6   9    0.97    0.38
  -2   6  -9    1.53    0.18
   2  -5   9    0.21    0.23
   2  -5   9    0.28    0.14
   2   5  -9    0.13    0.22
   2  -5   9    0.25    0.12
   2   5  -9    0.03    0.20
   2  -5   9    0.24    0.15
  -2  -5   9    0.55    0.30
  -2  -5   9    0.71    0.23
  -2  -5   9    0.40    0.22
  -2   5  -9    0.32    0.13
  -2   5  -9    0.16    0.13
   2  -4   9   10.01    0.61
   2   4  -9    9.68    0.50
   2   4  -9    9.45    0.49
   2  -4   9   10.31    0.63
   2  -4   9   10.07    0.39
   2  -4   9    9.12    0.38
   2  -4   9    9.60    0.44
  -2  -4   9    9.93    0.53
  -2  -4   9    9.70    0.71
  -2   4  -9    9.57    0.39
  -2  -4   9   10.10    0.50
  -2   4  -9    9.40    0.37
   2  -3   9   14.69    0.55
   2  -3   9   15.38    0.72
   2  -3   9   15.46    0.50
   2   3  -9   15.42    0.60
   2   3  -9   16.49    0.85
   2  -3   9   15.38    0.65
   2  -3   9   15.79    0.52
  -2  -3   9   15.52    0.85
  -2  -3   9   15.83    0.61
  -2   3  -9   15.84    0.51
  -2  -3   9   15.11    0.63
  -2   3  -9   15.61    0.48
  -2   3  -9   15.81    0.64
  -2   3  -9   15.55    0.49
   2  -2   9   17.78    0.78
   2  -2   9   17.39    0.55
   2   2  -9   17.21    0.86
   2  -2   9   17.44    0.56
   2  -2   9   17.28    0.55
   2  -2   9   17.84    0.62
   2   2  -9   17.34    0.61
  -2   2  -9   16.48    0.66
  -2   2  -9   16.84    0.53
  -2   2  -9   17.74    0.56
  -2   2  -9   16.96    0.54
  -2  -2   9   17.13    0.86
  -2  -2   9   16.96    0.66
  -2  -2   9   17.31    0.60
  -2  -2   9   16.90    0.78
   2  -1   9   13.41    0.43
   2  -1   9   13.79    0.67
   2   1  -9   14.03    0.76
   2  -1   9   12.92    0.53
   2   1  -9   13.83    0.95
   2   1  -9   13.12    0.53
   2  -1   9   14.12    0.51
   2  -1   9   13.53    0.49
  -2  -1   9   13.50    0.58
  -2   1  -9   12.77    0.49
  -2  -1   9   12.85    0.52
  -2   1  -9   13.05    0.48
  -2   1  -9   13.03    0.48
  -2   1  -9   13.84    0.65
  -2  -1   9   13.47    0.73
  -2  -1   9   12.91    0.65
  -2   1  -9   13.53    0.49
   2   0   9   65.16    1.26
   2   0  -9   64.32    1.25
   2   0   9   64.36    1.71
   2   0  -9   65.58    1.80
   2   0  -9   63.70    2.02
   2   0   9   64.95    1.39
  -2   0  -9   64.08    1.29
  -2   0  -9   66.42    1.74
  -2   0   9   65.90    1.30
  -2   0   9   65.75    1.66
  -2   0  -9   65.42    1.55
  -2   0  -9   66.32    1.25
  -2   0  -9   64.12    1.22
  -2   0   9   64.45    1.39
   2   1   9   13.34    0.64
   2   1   9   12.73    0.51
   2  -1  -9   13.98    0.99
   2  -1  -9   11.93    0.61
   2  -1  -9   13.71    0.50
   2   1   9   14.18    0.60
   2  -1  -9   13.49    0.74
  -2  -1  -9   13.52    0.54
  -2  -1  -9   13.40    0.52
  -2   1   9   12.80    0.53
  -2  -1  -9   12.95    0.57
  -2   1   9   13.87    0.67
  -2   1   9   13.33    0.56
   2  -2  -9   17.57    0.71
   2  -2  -9   17.18    0.56
   2   2   9   17.33    0.70
   2  -2  -9   17.60    1.07
   2   2   9   17.28    0.69
   2  -2  -9   17.95    0.66
   2  -2  -9   17.37    0.86
   2   2   9   16.29    0.62
  -2  -2  -9   17.01    0.58
  -2   2   9   17.22    0.73
  -2   2   9   17.99    0.56
  -2   2   9   17.32    0.63
  -2   2   9   16.00    0.59
  -2  -2  -9   16.92    0.63
  -2  -2  -9   17.04    0.75
   2  -3  -9   16.17    0.67
   2   3   9   15.61    0.63
   2  -3  -9   16.32    0.90
   2   3   9   16.23    0.66
   2  -3  -9   15.66    0.55
   2  -3  -9   16.91    0.98
   2   3   9   15.79    0.66
   2  -3  -9   16.26    0.63
  -2   3   9   16.56    0.61
  -2  -3  -9   15.24    0.80
  -2  -3  -9   15.22    0.60
  -2   3   9   15.80    0.53
  -2   3   9   15.01    0.57
  -2  -3  -9   16.20    0.60
   2   4   9    9.35    0.54
   2   4   9    9.56    0.55
   2   4   9    9.45    0.50
   2  -4  -9    9.42    0.49
   2  -4  -9    9.92    0.44
   2  -4  -9    9.74    0.76
   2  -4  -9    9.13    0.82
   2  -4  -9    9.58    0.53
  -2   4   9   10.01    0.48
  -2  -4  -9    9.88    0.52
  -2   4   9   10.18    0.44
  -2   4   9    9.46    0.46
  -2  -4  -9    9.24    0.49
  -2  -4  -9   10.22    0.72
   2   5   9    0.15    0.13
   2  -5  -9    0.21    0.25
   2   5   9    0.63    0.24
   2  -5  -9    0.54    0.20
   2   5   9    0.19    0.25
   2  -5  -9    0.06    0.20
   2  -5  -9    0.35    0.25
   2  -5  -9    0.41    0.19
  -2   5   9    0.35    0.22
  -2  -5  -9    0.23    0.23
  -2  -5  -9    0.23    0.20
  -2  -5  -9    0.26    0.21
  -2   5   9    0.46    0.16
  -2  -5  -9    0.25    0.23
   2  -6  -9    1.21    0.35
   2   6   9    1.45    0.31
   2   6   9    1.51    0.33
   2  -6  -9    1.28    0.23
   2  -6  -9    1.41    0.43
  -2  -6  -9    1.26    0.30
  -2   6   9    1.27    0.26
  -2  -6  -9    1.63    0.31
  -2  -6  -9    1.83    0.30
  -2  -6  -9    1.07    0.32
  -2   6   9    1.50    0.23
   2   7   9    7.84    0.54
   2  -7  -9    6.99    0.87
   2   7   9    6.76    0.50
   2  -7  -9    7.73    0.83
  -2  -7  -9    6.56    0.55
  -2   7   9    6.18    0.40
  -2  -7  -9    8.57    0.90
  -2  -7  -9    6.71    0.50
  -2  -7  -9    6.93    0.46
   2  -8  -9    1.59    0.51
   2   8   9    1.57    0.35
   2  -8  -9    1.64    0.44
  -2  -8  -9    1.76    0.34
  -2   8   9    1.65    0.26
  -2  -8  -9    1.71    0.49
   2  -9  -9    2.27    0.56
   2   9   9    2.84    0.44
   2  -9  -9    2.46    0.55
  -2   9   9    2.83    0.29
  -2  -9  -9    2.88    0.64
  -2  -9  -9    3.23    0.44
   2 -10  -9   -0.11    0.37
   2  10   9    0.10    0.24
   2 -10  -9    0.68    0.39
  -2 -10  -9    0.03    0.23
  -2 -10  -9    0.26    0.31
   2 -11  -9    0.34    0.38
   2  11   9   -0.03    0.27
  -2 -11  -9    0.53    0.28
   3  10  -9    1.24    0.38
  -3 -10   9    0.72    0.51
  -3 -10   9    0.87    0.34
   3   9  -9    1.96    0.41
  -3  -9   9    1.91    0.55
  -3  -9   9    2.12    0.43
   3   8  -9    1.41    0.36
   3  -8   9    0.93    0.42
  -3  -8   9    1.45    0.36
  -3  -8   9    0.76    0.39
   3  -7   9    3.50    0.31
   3   7  -9    3.39    0.46
   3  -7   9    2.87    0.53
  -3  -7   9    2.88    0.57
  -3  -7   9    3.36    0.48
   3  -6   9    0.79    0.41
   3  -6   9    1.27    0.24
   3   6  -9    0.91    0.32
  -3   6  -9    0.99    0.19
  -3  -6   9    0.57    0.41
  -3  -6   9    1.13    0.29
  -3  -6   9    0.95    0.31
   3  -5   9   10.40    0.49
   3  -5   9    9.96    0.51
   3   5  -9   10.20    0.61
   3  -5   9   10.03    0.82
  -3  -5   9   11.10    0.95
  -3  -5   9   10.92    0.64
  -3  -5   9   10.82    0.60
  -3   5  -9   10.22    0.43
   3   4  -9   11.61    0.93
   3  -4   9   11.18    0.36
   3   4  -9   10.48    0.57
   3  -4   9   11.42    0.56
   3  -4   9   10.39    0.47
   3  -4   9   11.45    0.91
   3  -4   9   10.72    0.49
   3  -4   9    9.65    0.40
  -3  -4   9   11.48    0.62
  -3  -4   9   11.16    0.63
  -3   4  -9   11.38    0.48
  -3   4  -9   11.06    0.49
  -3  -4   9   10.66    0.84
  -3   4  -9   10.55    0.43
   3  -3   9   15.02    0.59
   3   3  -9   16.36    1.05
   3  -3   9   14.95    0.94
   3   3  -9   14.46    0.69
   3  -3   9   14.79    0.57
  -3   3  -9   15.27    0.57
  -3  -3   9   15.63    0.72
  -3  -3   9   15.03    0.68
  -3   3  -9   15.54    0.56
  -3   3  -9   15.23    0.56
  -3  -3   9   14.30    0.91
   3   2  -9    3.97    0.59
   3  -2   9    3.47    0.32
   3  -2   9    3.20    0.36
   3   2  -9    3.73    0.44
   3  -2   9    2.78    0.48
  -3   2  -9    3.29    0.37
  -3  -2   9    2.82    0.39
  -3   2  -9    2.83    0.28
  -3  -2   9    2.91    0.45
  -3  -2   9    3.07    0.38
  -3   2  -9    3.39    0.34
   3   1  -9   14.82    0.66
   3  -1   9   14.26    0.61
   3   1  -9   15.03    1.01
   3  -1   9   14.48    0.93
  -3  -1   9   14.31    0.68
  -3   1  -9   15.48    0.61
  -3  -1   9   14.74    0.90
  -3   1  -9   15.70    0.61
  -3  -1   9   15.11    0.68
   3   0  -9    9.78    0.95
   3   0   9    9.48    0.79
   3   0  -9    8.57    0.48
   3   0   9    8.60    0.52
   3   0  -9    9.31    0.75
  -3   0  -9    8.66    0.46
  -3   0   9    8.66    0.53
  -3   0  -9    8.75    0.38
  -3   0  -9    8.62    0.49
  -3   0   9    8.67    0.73
  -3   0   9    8.70    0.51
   3  -1  -9   14.62    1.01
   3  -1  -9   14.42    0.59
   3   1   9   14.60    0.66
   3   1   9   14.09    0.87
   3  -1  -9   14.29    0.91
  -3   1   9   13.34    0.62
  -3  -1  -9   14.19    0.62
  -3  -1  -9   14.17    0.59
  -3   1   9   14.13    0.80
  -3  -1  -9   14.54    0.64
  -3   1   9   15.16    0.67
   3   2   9    3.45    0.43
   3  -2  -9    2.74    0.52
   3  -2  -9    3.30    0.38
   3  -2  -9    2.86    0.52
  -3   2   9    3.41    0.36
  -3   2   9    2.55    0.43
  -3  -2  -9    3.24    0.33
  -3  -2  -9    3.34    0.36
  -3  -2  -9    2.73    0.36
  -3   2   9    3.96    0.40
   3  -3  -9   15.41    0.62
   3  -3  -9   15.90    1.05
   3   3   9   15.94    0.76
   3   3   9   13.92    0.66
   3  -3  -9   15.05    1.17
  -3   3   9   15.16    0.65
  -3  -3  -9   15.08    0.67
  -3   3   9   15.50    0.65
  -3  -3  -9   15.72    0.70
  -3  -3  -9   15.65    0.81
   3   4   9   10.62    0.62
   3  -4  -9   10.65    0.52
   3   4   9   10.77    0.65
   3  -4  -9   10.71    0.94
   3  -4  -9   10.94    0.95
   3  -4  -9   11.60    0.60
  -3  -4  -9   11.04    0.59
  -3   4   9   11.80    0.59
  -3  -4  -9   11.59    0.61
  -3   4   9   11.14    0.55
  -3  -4  -9   10.60    0.76
  -3   4   9   11.46    0.51
   3  -5  -9   11.11    1.05
   3  -5  -9   10.52    0.50
   3   5   9   10.21    0.64
   3   5   9   10.28    0.63
   3  -5  -9   10.38    0.89
  -3  -5  -9   10.61    0.83
  -3  -5  -9   10.12    0.55
  -3   5   9   10.18    0.51
  -3   5   9   10.97    0.55
  -3  -5  -9   11.10    0.64
   3  -6  -9    1.05    0.39
   3   6   9    1.02    0.32
   3  -6  -9    0.75    0.43
   3   6   9    1.28    0.35
  -3  -6  -9    1.22    0.32
  -3  -6  -9    0.35    0.34
  -3   6   9    1.71    0.31
  -3  -6  -9    1.05    0.36
  -3  -6  -9    1.44    0.32
   3  -7  -9    2.78    0.58
   3   7   9    3.81    0.51
   3   7   9    3.64    0.50
   3  -7  -9    2.24    0.59
  -3  -7  -9    2.29    0.47
  -3  -7  -9    2.93    0.57
  -3  -7  -9    3.62    0.42
  -3   7   9    3.03    0.37
  -3  -7  -9    3.93    0.49
   3  -8  -9    0.64    0.45
   3  -8  -9    1.33    0.53
   3   8   9    0.82    0.35
  -3   8   9    1.47    0.28
  -3  -8  -9    1.48    0.38
  -3  -8  -9    1.17    0.44
   3  -9  -9    1.69    0.52
   3  -9  -9    1.53    0.50
   3   9   9    2.07    0.43
  -3  -9  -9    1.66    0.50
  -3  -9  -9    2.61    0.46
   3 -10  -9    0.65    0.52
   3 -10  -9    1.01    0.46
   3  10   9    0.85    0.37
  -3 -10  -9    1.24    0.40
  -3 -10  -9    0.86    0.42
   4   9  -9    0.28    0.38
  -4  -9   9   -0.21    0.47
  -4  -9   9    0.18    0.31
   4  -8   9    0.12    0.46
   4   8  -9    1.13    0.41
  -4  -8   9    0.90    0.36
  -4  -8   9    0.84    0.55
   4   7  -9    0.54    0.36
   4  -7   9   -0.31    0.41
   4  -7   9    0.39    0.23
  -4   7  -9    0.37    0.18
  -4  -7   9    0.23    0.35
  -4  -7   9    0.69    0.35
   4  -6   9    0.35    0.22
   4   6  -9    0.24    0.33
   4  -6   9   -0.01    0.44
  -4  -6   9    0.12    0.41
  -4  -6   9    0.16    0.30
  -4   6  -9    0.55    0.21
  -4  -6   9    0.56    0.31
   4  -5   9    7.12    0.51
   4  -5   9    6.08    0.90
   4   5  -9    7.88    0.66
  -4   5  -9    7.77    0.46
  -4  -5   9    7.02    0.60
  -4  -5   9    7.31    0.84
  -4  -5   9    7.72    0.64
   4  -4   9    1.01    0.58
   4   4  -9    1.41    0.35
   4   4  -9    1.28    0.44
  -4  -4   9    1.83    0.36
  -4  -4   9    2.02    0.42
  -4  -4   9    1.18    0.49
  -4   4  -9    2.18    0.33
   4   3  -9    3.75    0.47
   4  -3   9    3.22    0.65
   4  -3   9    3.91    0.42
   4   3  -9    3.15    0.66
  -4   3  -9    3.06    0.38
  -4  -3   9    4.00    0.53
  -4  -3   9    4.14    0.68
  -4   3  -9    3.45    0.34
  -4  -3   9    3.39    0.49
   4  -2   9    4.30    0.72
   4   2  -9    4.52    0.54
   4  -2   9    4.78    0.46
   4   2  -9    4.82    0.75
  -4   2  -9    5.43    0.46
  -4  -2   9    5.34    0.69
  -4   2  -9    5.27    0.42
  -4  -2   9    5.02    0.52
  -4  -2   9    4.90    0.54
   4  -1   9   12.16    1.08
   4   1  -9   13.09    1.19
   4  -1   9   12.62    0.67
   4   1  -9   12.85    0.67
  -4  -1   9   13.66    1.03
  -4  -1   9   13.41    0.74
  -4  -1   9   12.61    0.67
  -4   1  -9   12.98    0.65
  -4   1  -9   12.52    0.63
   4   0  -9    2.89    0.44
   4   0  -9    1.81    0.54
   4   0  -9    2.20    0.62
   4   0   9    3.42    0.47
   4   0   9    2.39    0.59
  -4   0   9    2.41    0.48
  -4   0   9    2.94    0.45
  -4   0   9    3.02    0.44
  -4   0  -9    3.36    0.42
  -4   0  -9    2.55    0.35
   4   1   9   11.81    0.70
   4  -1  -9   13.15    1.14
   4  -1  -9   12.46    0.68
   4  -1  -9   13.37    1.18
   4   1   9   12.47    1.08
  -4   1   9   12.65    0.69
  -4   1   9   13.06    1.01
  -4  -1  -9   12.79    0.69
  -4  -1  -9   12.45    0.53
  -4   1   9   13.39    0.70
  -4  -1  -9   12.48    0.63
   4   2   9    5.12    0.56
   4  -2  -9    4.06    0.70
   4  -2  -9    5.12    0.75
   4   2   9    3.59    0.65
   4  -2  -9    5.09    0.49
  -4   2   9    5.46    0.50
  -4   2   9    5.58    0.48
  -4  -2  -9    5.61    0.51
  -4   2   9    4.97    0.65
  -4  -2  -9    4.98    0.43
  -4  -2  -9    5.24    0.51
   4  -3  -9    2.73    0.66
   4   3   9    3.39    0.49
   4  -3  -9    3.37    0.43
   4  -3  -9    2.89    0.65
  -4  -3  -9    3.79    0.49
  -4  -3  -9    3.59    0.45
  -4  -3  -9    3.94    0.46
  -4   3   9    3.93    0.47
  -4   3   9    3.63    0.44
   4  -4  -9    0.93    0.55
   4  -4  -9    2.11    0.36
   4   4   9    1.51    0.42
   4  -4  -9    1.97    0.59
  -4  -4  -9    1.73    0.36
  -4   4   9    2.53    0.38
  -4  -4  -9    1.73    0.35
  -4  -4  -9    1.80    0.34
  -4   4   9    2.16    0.37
   4   5   9    7.72    0.67
   4  -5  -9    7.36    0.89
   4   5   9    7.18    0.65
   4  -5  -9    5.30    0.85
  -4  -5  -9    8.06    0.76
  -4  -5  -9    8.17    0.61
  -4   5   9    7.45    0.53
  -4  -5  -9    7.29    0.62
   4  -6  -9    0.04    0.43
   4  -6  -9   -0.90    0.42
   4   6   9    0.58    0.35
   4   6   9    0.08    0.28
  -4   6   9    0.22    0.23
  -4  -6  -9    0.34    0.23
  -4  -6  -9    0.98    0.36
  -4  -6  -9    0.30    0.27
   4   7   9    0.86    0.38
   4  -7  -9    0.41    0.38
   4  -7  -9   -0.51    0.44
  -4  -7  -9    0.59    0.33
  -4  -7  -9    0.72    0.33
  -4   7   9    0.62    0.27
   4  -8  -9    1.14    0.49
   4  -8  -9   -0.25    0.48
   4   8   9    0.82    0.41
  -4   8   9    1.20    0.28
  -4  -8  -9    1.54    0.42
  -4  -8  -9    0.83    0.39
   4  -9  -9   -0.95    0.44
   4   9   9   -0.42    0.33
   4  -9  -9    0.38    0.50
  -4  -9  -9    0.11    0.35
  -4  -9  -9    0.22    0.32
   5  -7   9    0.51    0.30
   5   7  -9    0.66    0.44
  -5  -7   9   -0.53    0.51
  -5   7  -9    0.63    0.23
  -5  -7   9    0.49    0.36
   5   6  -9    0.76    0.42
   5  -6   9    0.33    0.28
  -5  -6   9    0.43    0.35
  -5  -6   9    0.49    0.46
  -5   6  -9    0.62    0.26
   5   5  -9    0.06    0.34
   5  -5   9   -1.16    0.52
   5   5  -9    0.41    0.42
  -5  -5   9   -0.51    0.29
  -5   5  -9    0.34    0.23
  -5  -5   9   -0.03    0.30
  -5  -5   9   -0.08    0.24
   5   4  -9    0.91    0.44
   5  -4   9   -0.47    0.56
   5   4  -9    0.48    0.52
  -5  -4   9    1.01    0.35
  -5   4  -9    0.87    0.29
  -5  -4   9    0.90    0.33
  -5  -4   9    0.21    0.51
   5  -3   9   -0.31    0.56
   5   3  -9    0.76    0.56
   5   3  -9    0.88    0.36
  -5   3  -9    0.80    0.29
  -5  -3   9   -0.17    0.46
  -5  -3   9    0.99    0.36
  -5  -3   9    0.59    0.35
   5  -2   9    4.58    0.85
   5   2  -9    7.26    0.69
   5   2  -9    5.04    0.91
   5  -2   9    5.77    0.53
  -5  -2   9    4.82    0.76
  -5   2  -9    6.58    0.56
  -5   2  -9    6.58    0.52
  -5  -2   9    5.93    0.57
  -5  -2   9    6.48    0.63
   5   1  -9    3.26    0.54
   5  -1   9    3.12    0.49
   5  -1   9    2.37    0.69
   5   1  -9    2.44    0.66
  -5  -1   9    3.42    0.53
  -5  -1   9    2.52    0.48
  -5   1  -9    3.39    0.48
  -5  -1   9    2.35    0.63
  -5   1  -9    3.44    0.47
   5   0   9    1.37    0.35
   5   0  -9    1.49    0.58
   5   0  -9    1.82    0.39
   5   0   9    1.73    0.62
  -5   0   9    2.31    0.45
  -5   0   9    1.95    0.45
  -5   0  -9    1.77    0.36
  -5   0  -9    1.42    0.36
  -5   0   9    1.12    0.46
   5  -1  -9    4.30    0.56
   5  -1  -9    2.21    0.65
   5   1   9    2.44    0.48
   5   1   9    2.38    0.67
  -5  -1  -9    3.16    0.49
  -5  -1  -9    2.67    0.43
  -5   1   9    3.89    0.55
  -5   1   9    2.47    0.64
  -5   1   9    3.85    0.53
   5  -2  -9    4.61    0.73
   5   2   9    7.17    0.99
   5   2   9    6.55    0.66
   5  -2  -9    4.69    0.92
   5  -2  -9    6.06    0.59
  -5   2   9    7.10    0.59
  -5   2   9    6.15    0.61
  -5  -2  -9    6.76    0.62
  -5  -2  -9    6.83    0.62
   5  -3  -9    1.04    0.35
   5  -3  -9    0.17    0.48
   5  -3  -9   -0.16    0.54
   5   3   9    0.75    0.34
  -5   3   9    0.65    0.29
  -5  -3  -9    0.74    0.30
  -5  -3  -9    1.01    0.38
  -5   3   9    0.74    0.35
   5  -4  -9    0.45    0.59
   5   4   9    1.00    0.43
  -5  -4  -9    0.84    0.32
  -5  -4  -9    0.95    0.38
  -5   4   9    1.24    0.38
   5  -5  -9   -0.25    0.52
   5   5   9    0.50    0.39
  -5   5   9   -0.32    0.26
  -5  -5  -9    0.44    0.32
  -5  -5  -9   -0.18    0.26
   5   6   9    0.69    0.41
   5  -6  -9    0.06    0.54
   5   6   9    0.42    0.39
  -5  -6  -9    0.66    0.32
  -5   6   9    0.59    0.31
  -5  -6  -9    1.06    0.35
  -5  -6  -9    1.01    0.39
   5   7   9    0.42    0.43
   5  -7  -9    0.71    0.53
  -5   7   9    0.48    0.28
  -5  -7  -9    0.36    0.37
  -5  -7  -9    0.61    0.36
  -5  -8  -9    0.75    0.37
  -5   8   9    0.53    0.31
   6  -6   9    0.65    0.37
  -6   6  -9    0.70    0.31
   6   5  -9    1.54    0.48
   6   5  -9    2.45    0.73
  -6   5  -9    1.82    0.39
  -6  -5   9    2.39    0.60
  -6  -5   9    2.08    0.54
   6   4  -9    0.85    0.62
   6  -4   9   -1.15    0.67
   6   4  -9    0.71    0.48
  -6  -4   9    0.87    0.43
  -6  -4   9   -0.24    0.45
  -6  -4   9    0.77    0.44
  -6   4  -9    1.06    0.36
   6   3  -9    1.82    0.78
   6  -3   9    1.20    0.81
   6   3  -9    2.88    0.57
  -6  -3   9    1.23    0.59
  -6   3  -9    2.18    0.44
  -6  -3   9    3.62    0.61
   6   2  -9    1.44    0.48
   6  -2   9    0.85    0.72
   6   2  -9    1.19    0.75
  -6   2  -9    1.90    0.43
  -6  -2   9    2.54    0.54
  -6  -2   9    1.85    0.45
  -6  -2   9    1.03    0.56
   6   1  -9    3.59    0.63
   6   1  -9    2.36    0.76
   6  -1   9    2.44    0.78
  -6  -1   9    1.90    0.75
  -6   1  -9    3.63    0.54
  -6  -1   9    3.01    0.56
  -6  -1   9    3.29    0.54
   6   0   9    0.43    0.38
   6   0  -9    0.28    0.31
   6   0   9    0.16    0.54
   6   0  -9   -1.17    0.64
  -6   0   9    0.13    0.31
  -6   0   9   -0.53    0.38
  -6   0  -9    0.53    0.30
  -6   0   9    0.35    0.38
  -6   0  -9    0.16    0.32
   6  -1  -9    3.39    0.57
   6   1   9    3.22    0.79
   6  -1  -9    2.12    0.78
   6   1   9    2.14    0.48
  -6   1   9    3.15    0.55
  -6  -1  -9    3.30    0.56
  -6  -1  -9    2.81    0.53
  -6   1   9    3.14    0.52
   6  -2  -9    0.47    0.62
   6   2   9    2.83    0.74
   6   2   9    1.95    0.47
  -6  -2  -9    1.61    0.46
  -6  -2  -9    2.38    0.50
  -6   2   9    2.26    0.49
   6   3   9    2.09    0.56
   6  -3  -9    1.13    0.88
  -6   3   9    2.40    0.49
  -6  -3  -9    4.14    0.62
  -6  -3  -9    2.93    0.54
   6  -4  -9   -0.11    0.58
   6   4   9    0.85    0.46
  -6  -4  -9    1.15    0.36
  -6  -4  -9    0.98    0.38
  -6   4   9    0.70    0.40
   6   5   9    1.90    0.58
  -6   5   9    2.47    0.51
  -6  -5  -9    2.15    0.47
  -6  -5  -9    2.38    0.57
  -6  -6  -9    1.25    0.47
   7   1  -9   -0.13    0.43
  -7  -1   9    1.08    0.47
   7   0  -9    0.76    0.48
   7   1   9    0.42    0.49
   7   2   9    2.28    0.57
  -7  -2  -9    2.49    0.57
   0 -11  10    0.22    0.37
   0 -10  10    1.15    0.48
   0  -9  10    5.68    0.31
   0  -9  10    4.37    0.73
   0  -8  10    1.83    0.23
   0   8 -10    2.37    0.21
   0  -8  10    1.26    0.43
   0  -7  10   33.74    0.82
   0   7 -10   32.01    0.69
   0  -7  10   33.33    1.49
   0  -6  10   -0.04    0.12
   0  -6  10    0.15    0.24
   0  -6  10    0.06    0.12
   0   6 -10   -0.08    0.13
   0   6 -10    0.03    0.16
   0  -5  10    8.62    0.41
   0   5 -10    7.70    0.36
   0  -5  10    7.74    0.34
   0  -5  10    8.18    0.65
   0   5 -10    8.00    0.36
   0  -4  10   18.68    0.90
   0   4 -10   18.35    0.51
   0  -4  10   19.25    0.54
   0   4 -10   19.49    0.55
   0  -4  10   19.29    0.64
   0  -4  10   18.58    0.61
   0   3 -10   57.43    1.02
   0  -3  10   58.78    1.16
   0  -3  10   57.50    1.62
   0  -3  10   57.42    1.20
   0  -3  10   60.47    1.07
   0   3 -10   56.68    1.05
   0  -2  10   82.98    2.22
   0   2 -10   82.38    1.35
   0  -2  10   81.30    1.52
   0   2 -10   82.22    1.32
   0  -2  10   82.79    1.92
   0  -2  10   81.76    1.35
   0   1 -10    5.93    0.19
   0  -1  10    6.43    0.58
   0   0  10  462.26    5.72
   0   0  10  477.50    9.07
   0   0  10  460.92    6.11
   0   0  10  467.86    5.65
   0   0 -10  460.53    5.66
   0   0  10  464.90    7.29
   0   0 -10  468.21    5.71
   0   0 -10  459.24    6.22
   0   0  10  462.42    6.27
   0   0 -10  472.79    9.17
   0  -1 -10    9.06    0.66
   0   2  10   81.71    1.56
   0   2  10   79.35    1.37
   0   2  10   81.09    1.41
   0  -2 -10   82.26    1.54
   0   2  10   81.32    1.35
   0  -2 -10   81.97    2.20
   0   3  10   55.01    1.12
   0   3  10   56.75    1.06
   0   3  10   56.68    1.24
   0  -3 -10   57.44    1.23
   0  -3 -10   55.95    1.77
   0  -4 -10   19.40    1.02
   0   4  10   19.15    0.67
   0  -4 -10   17.94    0.64
   0   4  10   19.11    0.57
   0   4  10   18.09    0.61
   0   5  10    7.85    0.44
   0   5  10    8.22    0.44
   0  -5 -10    8.18    0.70
   0  -5 -10    8.02    0.44
   0   5  10    8.55    0.41
   0   6  10    0.24    0.22
   0   6  10    0.00    0.13
   0   6  10    0.29    0.17
   0  -6 -10   -0.06    0.25
   0  -6 -10    0.08    0.17
   0  -6 -10    0.02    0.15
   0   7  10   35.79    0.93
   0   7  10   34.22    1.03
   0  -7 -10   34.84    1.71
   0   8  10    2.13    0.32
   0  -8 -10    1.51    0.44
   0   9  10    5.97    0.44
   0  -9 -10    5.83    0.84
   0 -10 -10    1.31    0.54
   0  10  10    1.30    0.27
   0 -11 -10    0.49    0.40
   1 -11  10    1.77    0.57
  -1 -11  10    1.32    0.54
   1 -10  10    0.22    0.29
  -1 -10  10    0.46    0.32
   1  -9  10    0.75    0.41
   1   9 -10    0.69    0.20
   1  -9  10    0.91    0.29
  -1  -9  10    0.89    0.45
  -1  -9  10    1.26    0.24
   1  -8  10    0.87    0.26
   1  -8  10    1.02    0.15
   1  -8  10    0.46    0.35
   1   8 -10    1.12    0.24
  -1  -8  10    1.26    0.45
  -1  -8  10    0.88    0.22
   1   7 -10    3.03    0.32
   1  -7  10    2.44    0.48
   1  -7  10    3.14    0.41
   1  -7  10    2.83    0.24
  -1   7 -10    2.76    0.19
  -1  -7  10    1.94    0.48
  -1  -7  10    3.23    0.33
   1  -6  10   16.08    0.40
   1   6 -10   16.10    0.57
   1  -6  10   16.88    0.54
   1  -6  10   17.37    0.76
   1   6 -10   16.79    0.59
   1  -6  10   15.79    0.46
  -1  -6  10   16.06    0.99
  -1  -6  10   16.10    0.62
  -1   6 -10   16.58    0.44
  -1  -6  10   16.30    0.55
  -1   6 -10   16.19    0.44
   1  -5  10   10.54    0.38
   1  -5  10   11.00    0.54
   1   5 -10    9.95    0.45
   1  -5  10   10.32    0.36
   1  -5  10   10.13    0.44
   1   5 -10   10.54    0.46
  -1   5 -10   10.64    0.37
  -1  -5  10   11.10    0.71
  -1   5 -10   10.47    0.38
  -1  -5  10   10.76    0.50
  -1  -5  10    9.88    0.44
  -1  -5  10   10.19    0.78
   1   4 -10   12.92    0.49
   1  -4  10   12.81    0.43
   1  -4  10   13.57    0.50
   1  -4  10   13.37    0.53
   1  -4  10   13.28    0.43
   1   4 -10   13.28    0.50
  -1  -4  10   12.60    0.55
  -1  -4  10   13.12    0.78
  -1  -4  10   13.32    0.50
  -1   4 -10   12.88    0.42
  -1   4 -10   13.30    0.44
  -1  -4  10   13.15    0.68
   1   3 -10    0.56    0.20
   1   3 -10    0.43    0.17
   1  -3  10    0.45    0.17
   1  -3  10    0.40    0.14
   1  -3  10    0.35    0.24
   1  -3  10    0.49    0.15
   1  -3  10    0.43    0.12
  -1  -3  10    0.55    0.18
  -1  -3  10    0.40    0.19
  -1  -3  10    0.32    0.18
  -1   3 -10    0.50    0.15
  -1  -3  10    0.31    0.21
  -1   3 -10    0.43    0.16
   1  -2  10   22.60    0.90
   1  -2  10   24.02    0.60
   1  -2  10   23.97    0.62
   1   2 -10   23.35    0.64
   1  -2  10   23.90    0.63
   1  -2  10   24.05    0.71
   1   2 -10   24.12    0.77
   1   2 -10   23.10    0.63
  -1   2 -10   23.33    0.59
  -1  -2  10   23.18    0.67
  -1  -2  10   23.84    0.94
  -1   2 -10   23.04    0.61
  -1  -2  10   23.64    0.72
  -1  -2  10   22.64    0.71
   1   1 -10   44.18    1.22
   1  -1  10   44.59    1.26
   1  -1  10   43.51    0.91
   1   1 -10   43.68    1.14
   1  -1  10   44.25    0.93
   1   1 -10   43.15    0.90
   1  -1  10   43.61    1.03
   1   1 -10   44.99    1.55
   1   1 -10   44.07    0.92
  -1   1 -10   44.37    0.93
  -1   1 -10   45.65    0.92
  -1  -1  10   42.30    1.23
  -1  -1  10   44.12    1.09
  -1  -1  10   43.89    1.06
  -1  -1  10   44.10    0.95
  -1   1 -10   44.88    1.02
  -1   1 -10   44.48    0.89
  -1   1 -10   45.01    1.33
   1   0  10    0.17    0.15
   1   0  10    0.25    0.13
   1   0 -10    0.30    0.17
   1   0  10    0.47    0.14
   1   0 -10    0.20    0.16
   1   0 -10    0.34    0.25
   1   0 -10    0.34    0.17
   1   0 -10    0.17    0.12
   1   0 -10    0.33    0.13
   1   0  10    0.16    0.09
  -1   0  10    0.20    0.14
  -1   0 -10    0.28    0.13
  -1   0  10    0.23    0.16
  -1   0  10    0.20    0.16
  -1   0 -10    0.28    0.13
  -1   0 -10    0.26    0.21
  -1   0 -10    0.17    0.16
  -1   0 -10    0.19    0.14
   1  -1 -10   43.61    1.04
   1  -1 -10   43.78    1.06
   1  -1 -10   42.78    1.58
   1   1  10   44.49    0.96
   1  -1 -10   44.50    1.26
   1  -1 -10   44.27    0.91
   1   1  10   44.07    1.29
   1   1  10   44.82    1.07
  -1   1  10   43.69    0.89
  -1  -1 -10   46.38    1.27
  -1   1  10   44.51    1.06
  -1  -1 -10   43.05    0.90
  -1  -1 -10   43.86    1.34
  -1   1  10   43.68    1.08
  -1   1  10   43.08    0.95
  -1  -1 -10   44.64    0.98
   1   2  10   24.58    0.77
   1   2  10   23.74    0.65
   1  -2 -10   24.14    0.92
   1  -2 -10   23.06    0.66
   1  -2 -10   23.43    0.73
   1   2  10   24.22    0.65
   1   2  10   23.08    0.67
   1   2  10   23.62    0.93
   1  -2 -10   23.33    1.12
   1  -2 -10   23.33    0.62
  -1   2  10   22.20    0.70
  -1  -2 -10   23.05    0.95
  -1  -2 -10   23.76    0.66
  -1   2  10   24.12    0.68
  -1  -2 -10   23.85    0.69
  -1  -2 -10   23.27    0.80
  -1   2  10   23.03    0.65
   1   3  10    0.34    0.16
   1  -3 -10    0.42    0.17
   1  -3 -10    0.54    0.18
   1  -3 -10    0.22    0.09
   1   3  10    0.39    0.19
   1   3  10    0.58    0.21
   1   3  10    0.37    0.10
   1  -3 -10    0.32    0.20
   1  -3 -10    0.35    0.16
  -1   3  10    0.48    0.19
  -1  -3 -10    0.29    0.16
  -1   3  10    0.86    0.20
  -1   3  10    0.40    0.16
  -1  -3 -10    0.36    0.17
  -1  -3 -10    0.33    0.18
  -1  -3 -10    0.38    0.20
   1   4  10   13.06    0.55
   1   4  10   12.34    0.48
   1   4  10   12.87    0.35
   1   4  10   13.04    0.59
   1  -4 -10   12.96    0.48
   1  -4 -10   12.79    0.41
   1  -4 -10   13.32    0.56
   1  -4 -10   13.84    0.92
  -1  -4 -10   14.18    0.86
  -1   4  10   12.56    0.46
  -1  -4 -10   13.29    0.52
  -1  -4 -10   13.43    0.55
  -1   4  10   13.95    0.55
  -1   4  10   12.77    0.51
   1   5  10   10.15    0.52
   1   5  10   11.42    0.49
   1  -5 -10   10.88    0.88
   1  -5 -10   10.44    0.37
   1  -5 -10   10.04    0.50
   1   5  10   11.14    0.57
   1  -5 -10   10.78    0.44
  -1   5  10   11.21    0.44
  -1  -5 -10   10.50    0.48
  -1  -5 -10    9.90    0.50
  -1   5  10   10.76    0.48
  -1   5  10   10.35    0.49
  -1  -5 -10   11.42    0.85
   1  -6 -10   16.36    0.50
   1  -6 -10   17.11    1.15
   1  -6 -10   16.23    0.65
   1  -6 -10   17.52    0.56
   1   6  10   16.65    0.61
   1   6  10   15.89    0.67
   1   6  10   16.78    0.66
   1  -6 -10   16.43    0.51
  -1  -6 -10   16.02    0.59
  -1   6  10   16.50    0.59
  -1  -6 -10   17.04    1.07
  -1   6  10   17.04    0.55
  -1   6  10   16.73    0.60
  -1  -6 -10   15.80    0.64
   1  -7 -10    2.61    0.54
   1   7  10    2.95    0.37
   1   7  10    3.01    0.38
  -1  -7 -10    2.76    0.32
  -1  -7 -10    2.25    0.47
  -1  -7 -10    3.45    0.36
  -1   7  10    3.09    0.34
   1   8  10    0.39    0.26
   1  -8 -10    0.83    0.41
  -1   8  10    0.81    0.23
  -1  -8 -10    0.65    0.40
  -1  -8 -10    1.02    0.26
   1  -9 -10    0.67    0.45
   1   9  10    0.40    0.26
  -1  -9 -10    0.63    0.35
  -1  -9 -10    1.05    0.29
  -1   9  10    0.66    0.22
   1 -10 -10    1.07    0.50
   1  10  10    0.57    0.28
  -1 -10 -10    0.49    0.45
  -1 -10 -10    0.67    0.29
   1  11  10    1.61    0.35
   1 -11 -10    1.71    0.62
  -1 -11 -10    1.63    0.63
   2 -11  10    0.23    0.41
  -2 -11  10    0.18    0.46
   2 -10  10    0.76    0.47
   2  10 -10    1.83    0.31
  -2 -10  10    1.41    0.32
  -2 -10  10    1.47    0.56
   2   9 -10    3.35    0.39
   2  -9  10    2.61    0.63
  -2  -9  10    3.94    0.42
  -2  -9  10    3.26    0.70
   2   8 -10    2.25    0.36
   2  -8  10    1.70    0.38
  -2  -8  10    1.41    0.44
  -2  -8  10    1.92    0.35
   2  -7  10    8.33    0.68
   2   7 -10    8.31    0.51
   2  -7  10    8.25    0.38
  -2  -7  10    7.80    0.80
  -2   7 -10    7.87    0.26
  -2  -7  10    7.81    0.53
   2   6 -10    6.28    0.48
   2  -6  10    6.23    0.58
   2  -6  10    5.92    0.37
  -2  -6  10    6.43    0.43
  -2  -6  10    6.11    0.68
  -2  -6  10    6.39    0.47
  -2   6 -10    6.01    0.29
   2  -5  10   22.49    0.95
   2  -5  10   21.42    0.68
   2   5 -10   22.06    0.74
   2  -5  10   21.21    0.60
   2   5 -10   21.63    0.75
   2  -5  10   22.33    0.58
   2  -5  10   23.02    1.04
  -2  -5  10   21.88    1.18
  -2   5 -10   21.71    0.58
  -2  -5  10   22.41    0.81
  -2  -5  10   21.78    0.74
  -2   5 -10   21.58    0.56
   2  -4  10    1.22    0.21
   2  -4  10    1.17    0.19
   2  -4  10    0.77    0.29
   2  -4  10    0.79    0.21
   2   4 -10    1.46    0.26
   2  -4  10    0.78    0.27
  -2   4 -10    1.15    0.21
  -2  -4  10    1.55    0.29
  -2  -4  10    1.07    0.25
  -2   4 -10    1.17    0.19
  -2  -4  10    0.79    0.32
   2  -3  10    2.17    0.29
   2  -3  10    1.92    0.25
   2  -3  10    1.88    0.23
   2   3 -10    2.06    0.32
   2  -3  10    1.89    0.33
   2   3 -10    1.86    0.39
   2  -3  10    1.16    0.26
  -2   3 -10    2.02    0.25
  -2  -3  10    1.58    0.28
  -2  -3  10    1.87    0.35
  -2  -3  10    2.16    0.32
  -2   3 -10    1.75    0.24
  -2   3 -10    2.19    0.26
  -2   3 -10    1.93    0.23
   2  -2  10   14.05    0.53
   2   2 -10   15.15    0.84
   2   2 -10   14.46    0.59
   2  -2  10   15.64    0.54
   2  -2  10   15.16    0.60
   2  -2  10   14.74    0.53
   2  -2  10   15.08    0.72
  -2  -2  10   14.38    0.71
  -2   2 -10   14.44    0.50
  -2   2 -10   14.96    0.51
  -2  -2  10   14.76    0.79
  -2   2 -10   14.35    0.52
  -2   2 -10   14.50    0.62
  -2  -2  10   14.78    0.63
  -2  -2  10   14.68    0.60
   2  -1  10    0.42    0.24
   2   1 -10    1.06    0.22
   2  -1  10    1.24    0.24
   2   1 -10    0.89    0.33
   2  -1  10    1.01    0.23
   2  -1  10    0.97    0.20
   2   1 -10    0.78    0.28
   2  -1  10    0.63    0.12
  -2   1 -10    0.95    0.21
  -2  -1  10    0.81    0.21
  -2   1 -10    0.66    0.22
  -2  -1  10    0.76    0.19
  -2  -1  10    1.04    0.26
  -2  -1  10    0.77    0.26
  -2   1 -10    0.71    0.18
  -2   1 -10    1.05    0.20
  -2   1 -10    0.99    0.21
   2   0  10   35.00    0.98
   2   0 -10   34.88    1.22
   2   0  10   35.46    1.16
   2   0 -10   35.17    1.46
   2   0  10   36.32    0.98
   2   0 -10   33.87    0.86
   2   0  10   36.46    0.90
  -2   0  10   35.50    0.99
  -2   0  10   34.09    0.89
  -2   0 -10   34.95    0.85
  -2   0 -10   35.99    1.19
  -2   0 -10   36.29    1.07
  -2   0 -10   34.64    0.89
  -2   0  10   35.09    1.14
   2  -1 -10    0.76    0.34
   2  -1 -10    0.70    0.22
   2   1  10    1.04    0.26
   2   1  10    0.95    0.24
   2   1  10    0.60    0.23
   2  -1 -10    1.48    0.26
  -2  -1 -10    0.86    0.19
  -2   1  10    0.77    0.23
  -2   1  10    0.97    0.21
  -2   1  10    0.99    0.22
  -2  -1 -10    0.82    0.22
  -2  -1 -10    0.74    0.18
   2  -2 -10   15.26    1.07
   2  -2 -10   14.34    0.55
   2   2  10   14.75    0.59
   2   2  10   14.51    0.67
   2  -2 -10   14.61    0.65
   2  -2 -10   14.45    0.79
   2   2  10   15.19    0.64
  -2  -2 -10   13.58    0.54
  -2   2  10   15.35    0.71
  -2  -2 -10   14.23    0.72
  -2   2  10   14.02    0.60
  -2  -2 -10   14.37    0.58
  -2   2  10   14.25    0.58
  -2   2  10   14.66    0.53
   2  -3 -10    1.25    0.33
   2   3  10    1.64    0.28
   2  -3 -10    2.08    0.31
   2   3  10    1.59    0.26
   2   3  10    1.75    0.30
   2  -3 -10    1.22    0.23
   2  -3 -10    2.03    0.28
   2  -3 -10    1.38    0.37
  -2  -3 -10    1.57    0.28
  -2  -3 -10    1.96    0.30
  -2   3  10    2.24    0.27
  -2  -3 -10    1.64    0.30
  -2   3  10    2.28    0.32
  -2   3  10    2.09    0.29
   2  -4 -10    0.98    0.33
   2  -4 -10    1.13    0.25
   2   4  10    1.06    0.21
   2   4  10    1.14    0.29
   2  -4 -10    0.70    0.22
   2  -4 -10    1.13    0.24
   2  -4 -10    0.55    0.36
   2   4  10    1.01    0.29
  -2  -4 -10    0.85    0.28
  -2   4  10    1.10    0.22
  -2   4  10    1.32    0.25
  -2  -4 -10    1.19    0.26
  -2  -4 -10    0.72    0.24
  -2   4  10    1.22    0.26
   2   5  10   22.02    0.75
   2   5  10   22.10    0.85
   2  -5 -10   21.53    1.23
   2  -5 -10   21.31    0.77
   2  -5 -10   22.34    0.67
   2  -5 -10   22.13    1.20
   2  -5 -10   21.40    0.80
   2   5  10   21.53    0.81
  -2  -5 -10   21.17    0.79
  -2   5  10   21.77    0.71
  -2  -5 -10   20.93    0.71
  -2   5  10   21.27    0.64
  -2   5  10   21.76    0.71
  -2  -5 -10   20.83    1.12
   2   6  10    5.64    0.49
   2  -6 -10    6.05    0.82
   2  -6 -10    5.98    0.67
   2   6  10    6.34    0.49
   2  -6 -10    6.07    0.38
  -2   6  10    5.68    0.37
  -2  -6 -10    6.43    0.75
  -2   6  10    6.78    0.44
  -2  -6 -10    6.00    0.44
  -2  -6 -10    6.10    0.47
   2   7  10    8.71    0.57
   2   7  10    7.88    0.56
   2  -7 -10    8.38    0.87
   2  -7 -10    8.01    0.86
  -2  -7 -10    7.94    0.50
  -2  -7 -10    7.52    0.81
  -2   7  10    8.24    0.48
  -2  -7 -10    8.29    0.55
   2  -8 -10    1.98    0.49
   2  -8 -10    1.27    0.49
   2   8  10    1.44    0.36
  -2  -8 -10    1.73    0.50
  -2  -8 -10    2.31    0.39
  -2   8  10    2.36    0.32
   2  -9 -10    3.57    0.68
   2   9  10    3.16    0.44
   2  -9 -10    3.16    0.65
  -2  -9 -10    3.83    0.49
  -2   9  10    3.62    0.34
  -2  -9 -10    2.98    0.63
   2  10  10    1.58    0.38
   2 -10 -10    1.53    0.53
   2 -10 -10    1.79    0.56
  -2 -10 -10    1.32    0.54
  -2 -10 -10    1.34    0.34
   2 -11 -10    0.05    0.34
   2  11  10   -0.28    0.27
  -2 -11 -10    0.00    0.23
   3  10 -10    0.83    0.34
  -3 -10  10    1.02    0.35
  -3 -10  10    0.79    0.54
   3   9 -10    1.04    0.36
  -3  -9  10    0.70    0.49
  -3  -9  10    0.74    0.31
   3  -8  10    1.24    0.48
   3   8 -10    2.42    0.42
  -3  -8  10    2.03    0.60
  -3  -8  10    2.52    0.43
   3  -7  10    3.66    0.60
   3   7 -10    4.35    0.52
   3  -7  10    3.83    0.35
  -3  -7  10    4.13    0.51
  -3  -7  10    3.18    0.65
   3   6 -10    5.02    0.51
   3  -6  10    5.86    0.41
   3  -6  10    4.48    0.63
  -3  -6  10    4.33    0.67
  -3   6 -10    4.59    0.31
  -3  -6  10    4.54    0.54
  -3  -6  10    4.58    0.45
   3   5 -10    1.59    0.36
   3  -5  10    1.29    0.41
   3  -5  10    1.74    0.26
   3  -5  10    1.70    0.29
  -3  -5  10    1.52    0.42
  -3  -5  10    1.77    0.36
  -3   5 -10    1.96    0.26
  -3  -5  10    1.85    0.35
   3  -4  10    1.68    0.46
   3   4 -10    2.27    0.40
   3  -4  10    1.95    0.15
   3   4 -10    1.58    0.46
   3  -4  10    2.02    0.32
   3  -4  10    1.92    0.29
  -3   4 -10    1.92    0.24
  -3   4 -10    2.30    0.30
  -3  -4  10    1.75    0.35
  -3  -4  10    1.76    0.46
  -3  -4  10    1.98    0.37
  -3   4 -10    1.91    0.28
   3  -3  10   10.49    0.52
   3  -3  10   11.23    0.52
   3   3 -10   10.81    0.58
   3   3 -10   12.03    0.94
   3  -3  10   11.43    0.85
   3  -3  10   10.93    0.57
  -3   3 -10   10.81    0.51
  -3   3 -10   10.83    0.50
  -3  -3  10   12.75    0.93
  -3  -3  10   10.54    0.62
  -3  -3  10   10.89    0.61
  -3   3 -10   10.95    0.48
   3  -2  10    3.03    0.36
   3   2 -10    3.38    0.58
   3  -2  10    3.07    0.50
   3  -2  10    3.42    0.38
   3   2 -10    3.20    0.42
  -3   2 -10    3.27    0.37
  -3   2 -10    3.43    0.31
  -3  -2  10    3.02    0.50
  -3  -2  10    3.02    0.41
  -3   2 -10    3.20    0.35
  -3  -2  10    3.47    0.43
   3   1 -10   10.99    0.56
   3  -1  10   11.87    0.54
   3  -1  10   11.69    0.84
   3   1 -10   11.34    0.94
   3   1 -10   12.34    0.95
   3  -1  10   11.03    0.61
  -3  -1  10   11.79    0.79
  -3   1 -10   10.65    0.53
  -3   1 -10   11.54    0.55
  -3  -1  10   11.34    0.63
  -3  -1  10   11.31    0.58
   3   0 -10   15.68    1.02
   3   0  10   15.32    0.67
   3   0 -10   15.46    0.67
   3   0  10   15.45    0.72
   3   0  10   13.89    0.92
   3   0 -10   14.80    1.04
  -3   0 -10   14.95    0.55
  -3   0 -10   13.78    0.58
  -3   0 -10   16.70    0.67
  -3   0  10   14.43    0.69
  -3   0  10   15.83    0.92
  -3   0  10   16.23    0.70
   3  -1 -10   12.70    0.93
   3   1  10   11.31    0.86
   3  -1 -10   12.36    0.99
   3   1  10   12.24    0.67
   3  -1 -10   11.43    0.59
   3   1  10   11.79    0.58
  -3  -1 -10   11.23    0.55
  -3   1  10   12.98    0.83
  -3  -1 -10   11.72    0.59
  -3   1  10   11.14    0.59
  -3  -1 -10   11.49    0.56
  -3   1  10   11.98    0.60
   3   2  10    3.75    0.45
   3  -2 -10    3.13    0.53
   3  -2 -10    3.01    0.62
   3  -2 -10    3.36    0.34
   3   2  10    3.85    0.47
  -3  -2 -10    3.64    0.41
  -3   2  10    2.87    0.45
  -3  -2 -10    3.90    0.36
  -3   2  10    3.46    0.40
  -3   2  10    3.33    0.36
  -3  -2 -10    3.30    0.37
   3   3  10   10.69    0.59
   3  -3 -10   10.61    0.54
   3   3  10   11.32    0.68
   3  -3 -10   11.74    1.02
   3  -3 -10   11.67    0.94
  -3   3  10   11.82    0.60
  -3  -3 -10   11.40    0.61
  -3  -3 -10   11.26    0.70
  -3  -3 -10   11.81    0.63
  -3   3  10   10.89    0.58
   3   4  10    1.53    0.38
   3  -4 -10    1.39    0.54
   3  -4 -10    1.88    0.49
   3   4  10    1.89    0.37
   3  -4 -10    2.26    0.34
  -3   4  10    2.21    0.34
  -3  -4 -10    2.31    0.38
  -3  -4 -10    1.58    0.33
  -3  -4 -10    1.93    0.33
  -3   4  10    2.26    0.35
   3  -5 -10    1.60    0.29
   3  -5 -10    1.12    0.49
   3  -5 -10    1.69    0.44
   3   5  10    1.53    0.37
   3   5  10    1.61    0.37
  -3   5  10    1.86    0.30
  -3  -5 -10    1.64    0.35
  -3  -5 -10    1.46    0.33
  -3  -5 -10    1.38    0.35
  -3   5  10    1.95    0.34
   3   6  10    4.42    0.54
   3  -6 -10    5.11    0.71
   3  -6 -10    3.71    0.68
   3   6  10    5.38    0.56
  -3  -6 -10    4.82    0.47
  -3  -6 -10    5.19    0.51
  -3   6  10    4.77    0.44
  -3  -6 -10    5.50    0.71
   3  -7 -10    3.36    0.63
   3   7  10    4.70    0.56
   3   7  10    3.60    0.52
   3  -7 -10    3.55    0.70
  -3  -7 -10    4.56    0.55
  -3   7  10    4.08    0.43
  -3  -7 -10    4.07    0.47
  -3  -7 -10    5.00    0.77
   3  -8 -10    1.95    0.54
   3  -8 -10    1.80    0.56
   3   8  10    1.78    0.41
  -3   8  10    2.73    0.35
  -3  -8 -10    2.55    0.45
  -3  -8 -10    1.83    0.48
   3  -9 -10    0.63    0.41
   3   9  10    0.49    0.33
   3  -9 -10    1.53    0.48
  -3  -9 -10    1.16    0.36
  -3   9  10    1.07    0.26
  -3  -9 -10    1.08    0.47
   3 -10 -10    0.07    0.49
   3 -10 -10    1.30    0.51
   3  10  10    1.24    0.42
  -3 -10 -10    0.54    0.32
  -3 -10 -10    0.74    0.49
   4   9 -10   -0.12    0.36
  -4  -9  10    0.19    0.34
  -4  -9  10   -0.54    0.30
   4   8 -10   -0.11    0.31
  -4  -8  10    0.27    0.33
  -4  -8  10    0.13    0.37
   4  -7  10    0.01    0.53
   4   7 -10    1.67    0.44
   4  -7  10    1.03    0.28
  -4  -7  10    0.39    0.49
  -4   7 -10    0.88    0.21
  -4  -7  10    1.15    0.39
   4   6 -10    2.09    0.47
   4  -6  10    1.59    0.32
   4  -6  10    0.94    0.52
  -4  -6  10    1.63    0.35
  -4   6 -10    1.91    0.28
  -4  -6  10    2.03    0.44
  -4  -6  10    1.76    0.51
   4   5 -10    2.92    0.46
   4  -5  10    3.13    0.42
  -4  -5  10    2.27    0.59
  -4  -5  10    2.32    0.44
  -4   5 -10    3.75    0.37
  -4  -5  10    3.62    0.54
   4  -4  10    0.75    0.50
   4   4 -10    1.55    0.42
   4  -4  10    1.75    0.35
   4   4 -10    1.00    0.50
  -4  -4  10    1.17    0.37
  -4   4 -10    1.31    0.29
  -4  -4  10    1.44    0.36
  -4  -4  10    1.03    0.41
   4  -3  10   14.33    0.65
   4   3 -10   14.15    0.78
   4  -3  10   13.25    1.11
   4   3 -10   14.22    1.16
  -4  -3  10   14.38    1.05
  -4   3 -10   14.16    0.61
  -4  -3  10   14.37    0.81
  -4   3 -10   14.55    0.65
  -4  -3  10   14.39    0.77
   4   2 -10    2.00    0.61
   4  -2  10    2.13    0.37
   4   2 -10    2.43    0.40
   4  -2  10    1.75    0.60
  -4   2 -10    2.08    0.32
  -4  -2  10    2.34    0.55
  -4  -2  10    3.02    0.46
  -4  -2  10    2.39    0.44
  -4   2 -10    2.10    0.35
   4   1 -10    5.48    0.54
   4  -1  10    4.39    0.70
   4  -1  10    4.58    0.50
   4   1 -10    4.15    0.68
  -4  -1  10    6.10    0.55
  -4  -1  10    4.69    0.68
  -4  -1  10    5.18    0.53
  -4   1 -10    4.79    0.47
  -4   1 -10    5.19    0.44
   4   0 -10    1.10    0.46
   4   0  10    1.09    0.34
   4   0 -10    0.72    0.38
   4   0 -10    1.43    0.37
   4   0  10    0.74    0.38
  -4   0 -10    1.39    0.32
  -4   0  10    1.55    0.37
  -4   0  10    1.66    0.36
  -4   0  10    1.31    0.48
  -4   0 -10    1.26    0.29
   4   1  10    4.26    0.69
   4  -1 -10    5.58    0.80
   4   1  10    4.90    0.55
   4  -1 -10    5.56    0.52
   4  -1 -10    5.43    0.78
  -4   1  10    4.90    0.48
  -4  -1 -10    4.95    0.35
  -4  -1 -10    4.76    0.44
  -4   1  10    4.78    0.67
  -4   1  10    5.24    0.52
  -4  -1 -10    5.29    0.50
   4  -2 -10    1.96    0.52
   4   2  10    2.37    0.44
   4  -2 -10    2.17    0.36
   4  -2 -10    1.71    0.50
  -4   2  10    2.49    0.40
  -4  -2 -10    2.11    0.34
  -4   2  10    2.28    0.51
  -4  -2 -10    2.50    0.41
  -4  -2 -10    2.70    0.40
  -4   2  10    2.15    0.40
   4   3  10   14.11    0.79
   4  -3 -10   14.31    0.69
   4  -3 -10   13.31    1.28
   4  -3 -10   14.54    1.21
  -4   3  10   14.61    0.72
  -4  -3 -10   13.98    0.73
  -4   3  10   15.08    0.74
  -4  -3 -10   14.77    0.82
  -4  -3 -10   14.53    0.78
   4  -4 -10    0.25    0.55
   4   4  10    1.57    0.41
   4  -4 -10    1.29    0.32
   4  -4 -10    1.15    0.51
   4   4  10    1.28    0.40
  -4  -4 -10    0.66    0.30
  -4  -4 -10    1.22    0.30
  -4   4  10    1.51    0.31
  -4  -4 -10    1.16    0.35
  -4   4  10    1.39    0.35
   4  -5 -10    2.05    0.55
   4   5  10    3.70    0.56
   4  -5 -10    1.86    0.67
   4   5  10    2.93    0.50
  -4  -5 -10    3.52    0.51
  -4   5  10    3.58    0.46
  -4  -5 -10    2.53    0.46
  -4  -5 -10    3.18    0.44
   4  -6 -10    0.57    0.59
   4   6  10    1.62    0.45
   4   6  10    1.74    0.45
   4  -6 -10    1.36    0.50
  -4  -6 -10    1.85    0.40
  -4   6  10    1.82    0.36
  -4  -6 -10    1.49    0.41
  -4  -6 -10    1.16    0.38
   4  -7 -10    1.08    0.56
   4  -7 -10   -0.08    0.54
   4   7  10    1.33    0.37
  -4  -7 -10    0.95    0.39
  -4  -7 -10    1.50    0.40
  -4   7  10    1.49    0.34
   4  -8 -10    0.40    0.45
   4   8  10    0.14    0.35
  -4   8  10    0.07    0.23
  -4  -8 -10    0.49    0.36
  -4  -8 -10    0.56    0.34
   4   9  10    0.78    0.44
  -4  -9 -10    0.61    0.44
   5   7 -10    0.53    0.44
   5  -7  10    0.20    0.27
  -5  -7  10    0.05    0.57
  -5   7 -10    0.39    0.21
  -5  -7  10    0.68    0.41
   5   6 -10    1.82    0.50
   5  -6  10    1.27    0.37
  -5   6 -10    1.64    0.31
  -5  -6  10    0.70    0.63
  -5  -6  10    1.33    0.42
   5   5 -10    1.46    0.41
   5   5 -10    1.47    0.53
   5  -5  10    1.16    0.35
   5  -5  10   -0.63    0.57
  -5  -5  10    1.05    0.35
  -5   5 -10    0.83    0.26
  -5  -5  10    1.31    0.43
  -5  -5  10    0.29    0.54
   5   4 -10    1.03    0.43
   5  -4  10   -0.23    0.59
   5   4 -10    0.64    0.54
  -5   4 -10    1.05    0.30
  -5  -4  10    0.94    0.39
  -5  -4  10    0.61    0.43
  -5  -4  10    1.03    0.39
   5   3 -10    0.64    0.45
   5  -3  10    0.10    0.58
   5   3 -10    0.65    0.41
  -5  -3  10    0.33    0.29
  -5   3 -10    1.19    0.33
  -5  -3  10    0.18    0.38
  -5  -3  10    1.25    0.41
   5   2 -10    1.48    0.68
   5   2 -10    3.09    0.54
   5  -2  10    2.98    0.46
   5  -2  10    2.23    0.67
  -5  -2  10    2.95    0.53
  -5  -2  10    2.72    0.69
  -5   2 -10    3.21    0.44
  -5  -2  10    2.33    0.49
  -5   2 -10    3.25    0.45
   5  -1  10    0.22    0.49
   5   1 -10    0.15    0.35
   5  -1  10    0.24    0.31
   5   1 -10    0.00    0.44
  -5  -1  10    0.02    0.35
  -5  -1  10   -0.12    0.30
  -5  -1  10    0.03    0.26
  -5   1 -10    0.58    0.32
  -5   1 -10    0.20    0.25
   5   0 -10   12.37    0.78
   5   0  10   11.54    0.75
   5   0  10   10.92    1.16
   5   0 -10   10.05    1.29
  -5   0 -10   10.20    0.64
  -5   0 -10   10.76    0.70
  -5   0  10   10.70    0.75
  -5   0  10   11.62    0.77
  -5   0  10    9.56    1.08
   5   1  10    0.33    0.47
   5   1  10    0.40    0.36
   5  -1 -10   -0.26    0.57
   5  -1 -10    0.54    0.35
  -5   1  10    0.81    0.38
  -5  -1 -10    0.36    0.31
  -5  -1 -10    0.46    0.31
  -5   1  10   -0.36    0.43
  -5   1  10    0.38    0.24
   5   2  10    2.61    0.64
   5  -2 -10    2.29    0.62
   5  -2 -10    2.81    0.48
   5   2  10    3.01    0.54
   5  -2 -10    1.59    0.71
  -5   2  10    3.58    0.54
  -5  -2 -10    3.68    0.50
  -5   2  10    3.17    0.49
  -5  -2 -10    3.03    0.47
   5  -3 -10    0.55    0.32
   5   3  10    0.37    0.39
   5  -3 -10    0.51    0.48
   5  -3 -10    0.19    0.53
  -5  -3 -10    1.15    0.33
  -5   3  10    0.40    0.33
  -5   3  10    1.36    0.36
  -5  -3 -10    1.38    0.41
   5   4  10    0.36    0.39
   5  -4 -10    0.14    0.55
   5  -4 -10   -1.26    0.60
  -5   4  10    1.26    0.37
  -5  -4 -10    0.89    0.36
  -5  -4 -10    1.32    0.40
   5   5  10    1.12    0.42
   5  -5 -10    0.55    0.62
   5   5  10    0.53    0.33
  -5  -5 -10    1.65    0.45
  -5   5  10    1.39    0.39
  -5  -5 -10    1.71    0.43
   5   6  10    1.73    0.51
   5  -6 -10    0.46    0.63
   5   6  10    1.66    0.51
  -5   6  10    1.61    0.41
  -5  -6 -10    1.44    0.38
  -5  -6 -10    1.43    0.46
   5  -7 -10    0.26    0.47
   5   7  10    0.25    0.42
  -5   7  10    0.52    0.30
  -5  -7 -10    0.00    0.36
  -5   8  10    1.85    0.41
  -6   6 -10    0.55    0.30
   6   5 -10    2.31    0.69
  -6   5 -10    2.55    0.43
  -6  -5  10    2.67    0.58
   6   4 -10    0.97    0.50
   6  -4  10   -1.42    0.64
   6   4 -10    0.23    0.57
  -6   4 -10    0.59    0.32
  -6  -4  10    1.14    0.50
  -6  -4  10    1.06    0.46
  -6  -4  10   -0.61    0.62
   6   3 -10    3.24    0.88
   6   3 -10    3.83    0.64
   6  -3  10    1.83    0.85
  -6  -3  10    3.86    0.64
  -6  -3  10    4.53    0.70
  -6  -3  10    2.27    0.81
  -6   3 -10    3.54    0.53
   6   2 -10    0.64    0.72
   6   2 -10    1.97    0.47
   6  -2  10    0.79    0.69
  -6  -2  10    1.86    0.49
  -6  -2  10    0.31    0.66
  -6  -2  10    1.20    0.40
  -6   2 -10    1.59    0.42
   6  -1  10    1.00    0.67
   6   1 -10    0.02    0.73
   6   1 -10    1.89    0.52
  -6  -1  10    2.42    0.52
  -6  -1  10    2.24    0.47
  -6   1 -10    1.76    0.45
  -6  -1  10    0.77    0.68
   6   0 -10    1.94    0.50
   6   0  10    1.36    0.40
   6   0 -10   -0.10    0.74
   6   0  10    1.23    0.66
  -6   0  10    1.57    0.43
  -6   0 -10    1.53    0.39
  -6   0  10    1.76    0.49
  -6   0  10    0.08    0.62
  -6   0 -10    1.67    0.42
   6  -1 -10    2.45    0.55
   6   1  10    1.62    0.51
   6  -1 -10   -0.15    0.76
   6   1  10    2.53    0.74
  -6  -1 -10    2.23    0.47
  -6  -1 -10    2.23    0.44
  -6   1  10    1.89    0.46
  -6   1  10    1.85    0.48
   6  -2 -10   -0.13    0.77
   6   2  10    1.92    0.64
   6   2  10    2.29    0.56
  -6  -2 -10    0.88    0.40
  -6   2  10    2.38    0.52
  -6  -2 -10    1.28    0.37
   6   3  10    5.03    0.74
   6  -3 -10    3.18    0.90
  -6  -3 -10    4.65    0.66
  -6  -3 -10    4.84    0.67
  -6   3  10    4.02    0.61
   6   4  10    0.32    0.46
   6  -4 -10   -1.08    0.71
  -6  -4 -10    1.61    0.48
  -6   4  10    0.49    0.40
  -6  -4 -10    0.86    0.44
   6   5  10    2.72    0.68
   6   5  10    2.98    0.61
  -6  -5 -10    2.95    0.56
  -6  -5 -10    2.79    0.56
  -6   5  10    2.72    0.53
  -6  -6 -10    0.41    0.40
   7   1 -10    1.78    0.56
  -7  -1  10    1.72    0.52
   7   0 -10    3.00    0.71
   0 -11  11    0.28    0.39
   0 -10  11    1.27    0.49
   0  -9  11    3.25    0.27
   0  -9  11    3.04    0.64
   0  -8  11   -0.02    0.13
   0  -8  11    0.39    0.33
   0   8 -11    0.21    0.14
   0  -7  11    0.36    0.17
   0  -7  11    0.41    0.25
   0  -6  11    0.43    0.16
   0   6 -11    0.59    0.18
   0  -6  11    0.28    0.22
   0  -6  11    0.42    0.19
   0   6 -11    0.42    0.19
   0  -5  11   13.38    0.54
   0   5 -11   14.06    0.48
   0  -5  11   14.20    0.63
   0  -5  11   14.19    0.89
   0   5 -11   14.08    0.48
   0  -5  11   13.68    0.47
   0   4 -11    2.54    0.26
   0  -4  11    1.89    0.36
   0  -4  11    2.57    0.28
   0   4 -11    3.06    0.28
   0  -4  11    2.57    0.24
   0  -4  11    2.64    0.27
   0  -3  11   56.98    1.64
   0  -3  11   57.43    1.24
   0   3 -11   57.63    1.06
   0  -3  11   59.81    1.10
   0   3 -11   59.14    1.10
   0   2 -11  121.38    1.82
   0  -2  11  120.56    2.53
   0  -2  11  114.07    2.02
   0  -2  11  115.67    1.80
   0   2 -11  117.68    1.77
   0   2 -11  115.91    2.90
   0   1 -11   46.05    1.51
   0  -1  11   44.64    1.48
   0   1 -11   43.84    0.91
   0  -1  11   46.38    0.96
   0  -1  11   47.11    1.09
   0   1 -11   46.34    0.91
   0   1 -11   47.75    0.97
   0  -1  11   48.33    1.27
   0   1  11   45.14    1.03
   0   1  11   45.42    0.97
   0   1  11   44.53    1.08
   0  -1 -11   45.21    0.92
   0  -1 -11   45.99    1.53
   0  -1 -11   47.32    1.18
   0   1  11   45.15    0.93
   0  -2 -11  119.46    2.08
   0   2  11  118.88    1.91
   0   2  11  120.04    1.98
   0   2  11  120.71    1.84
   0   2  11  117.81    2.11
   0  -2 -11  121.36    3.02
   0   3  11   57.55    1.18
   0   3  11   57.47    1.30
   0   3  11   59.16    1.12
   0  -3 -11   56.80    1.27
   0  -3 -11   58.76    1.88
   0  -4 -11    2.07    0.39
   0   4  11    2.15    0.30
   0  -4 -11    2.66    0.33
   0   4  11    2.28    0.27
   0   4  11    2.61    0.32
   0   5  11   12.92    0.56
   0  -5 -11   13.34    0.59
   0   5  11   13.28    0.51
   0  -5 -11   13.81    0.92
   0   5  11   15.03    0.62
   0  -6 -11    0.78    0.21
   0  -6 -11    0.70    0.23
   0   6  11    0.57    0.24
   0   6  11    0.67    0.23
   0  -6 -11    0.40    0.27
   0   6  11    0.72    0.20
   0   7  11    0.40    0.22
   0  -7 -11    0.56    0.30
   0  -8 -11    0.20    0.35
   0   8  11    0.01    0.21
   0  -9 -11    3.11    0.69
   0   9  11    3.21    0.39
   0  10  11    0.73    0.26
   0 -10 -11    1.11    0.46
   0 -11 -11   -0.14    0.43
   1 -11  11    0.14    0.39
  -1 -11  11   -0.15    0.37
   1 -10  11    0.90    0.46
  -1 -10  11    1.02    0.49
   1   9 -11    3.80    0.34
   1  -9  11    3.56    0.66
  -1  -9  11    3.52    0.69
  -1  -9  11    4.58    0.39
   1  -8  11    0.45    0.13
   1  -8  11    0.59    0.23
   1   8 -11    0.45    0.22
   1  -8  11    0.21    0.32
  -1  -8  11    0.43    0.35
  -1  -8  11    0.44    0.20
   1   7 -11   12.24    0.51
   1  -7  11   13.09    1.01
   1  -7  11   11.72    0.67
   1  -7  11   11.66    0.47
  -1  -7  11   12.22    0.58
  -1   7 -11   10.98    0.35
  -1  -7  11   12.17    0.99
   1  -6  11    3.45    0.38
   1  -6  11    3.49    0.30
   1  -6  11    3.34    0.54
   1   6 -11    3.70    0.36
   1   6 -11    3.31    0.36
  -1  -6  11    3.07    0.51
  -1   6 -11    3.00    0.25
  -1  -6  11    3.28    0.31
  -1  -6  11    3.41    0.35
   1  -5  11    8.22    0.46
   1  -5  11    8.38    0.42
   1  -5  11    8.26    0.36
   1  -5  11    8.46    0.36
   1   5 -11    8.37    0.44
   1   5 -11    8.24    0.44
  -1  -5  11    8.42    0.73
  -1  -5  11    8.15    0.42
  -1   5 -11    8.02    0.36
  -1  -5  11    7.85    0.63
  -1   5 -11    8.06    0.36
  -1  -5  11    8.67    0.48
   1   4 -11   35.82    0.87
   1  -4  11   36.28    0.81
   1   4 -11   36.22    0.87
   1  -4  11   37.94    0.95
   1  -4  11   35.79    0.91
   1  -4  11   36.08    0.78
  -1  -4  11   36.27    1.38
  -1  -4  11   37.03    1.12
  -1   4 -11   35.81    0.76
  -1  -4  11   34.43    0.87
  -1  -4  11   34.89    0.97
  -1   4 -11   36.69    0.80
   1  -3  11    0.67    0.19
   1  -3  11    0.67    0.15
   1  -3  11    0.63    0.14
   1  -3  11    0.58    0.28
   1   3 -11    0.87    0.21
   1  -3  11    0.74    0.18
   1   3 -11    0.99    0.22
  -1   3 -11    0.47    0.16
  -1  -3  11    0.84    0.21
  -1  -3  11    0.54    0.19
  -1  -3  11    0.33    0.22
  -1  -3  11    0.74    0.19
   1  -2  11    8.34    0.39
   1  -2  11    7.44    0.42
   1   2 -11    8.71    0.42
   1  -2  11    8.48    0.38
   1   2 -11    8.33    0.44
   1  -2  11    7.41    0.61
   1   2 -11    8.34    0.41
  -1   2 -11    8.73    0.39
  -1  -2  11    8.99    0.44
  -1  -2  11    8.37    0.44
  -1   2 -11    8.01    0.37
  -1  -2  11    8.40    0.56
  -1  -2  11    8.33    0.39
   1   1 -11   61.15    1.46
   1  -1  11   60.75    1.63
   1   1 -11   63.37    2.00
   1  -1  11   62.85    1.21
   1   1 -11   60.45    1.15
   1  -1  11   58.01    1.29
   1  -1  11   61.61    1.17
   1   1 -11   62.35    1.18
  -1   1 -11   61.63    1.15
  -1   1 -11   62.23    1.31
  -1   1 -11   60.95    1.13
  -1   1 -11   62.16    1.70
  -1  -1  11   58.95    1.54
  -1  -1  11   61.31    1.40
  -1  -1  11   59.76    1.33
  -1  -1  11   61.70    1.21
   1   0 -11    6.19    0.39
   1   0 -11    6.52    0.67
   1   0  11    6.28    0.38
   1   0  11    6.27    0.43
   1   0  11    6.08    0.34
   1   0 -11    5.80    0.39
   1   0  11    6.28    0.40
   1   0 -11    6.18    0.36
  -1   0  11    5.78    0.41
  -1   0  11    5.96    0.38
  -1   0 -11    5.98    0.55
  -1   0 -11    5.94    0.36
  -1   0 -11    6.67    0.41
  -1   0 -11    5.90    0.34
  -1   0 -11    6.60    0.34
  -1   0  11    6.25    0.38
   1   1  11   61.24    1.66
   1  -1 -11   61.28    1.16
   1  -1 -11   60.80    1.36
   1   1  11   61.32    1.35
   1   1  11   59.74    1.19
   1  -1 -11   60.74    1.57
   1  -1 -11   60.68    2.00
  -1  -1 -11   60.57    1.73
  -1   1  11   58.67    1.19
  -1  -1 -11   60.22    1.23
  -1   1  11   59.58    1.32
  -1  -1 -11   62.20    1.58
  -1   1  11   60.80    1.38
  -1  -1 -11   57.65    1.14
   1  -2 -11    7.53    0.67
   1  -2 -11    8.14    0.38
   1  -2 -11    8.26    0.41
   1   2  11    8.84    0.49
   1   2  11    8.59    0.42
   1  -2 -11    7.93    0.43
   1  -2 -11    8.52    0.54
  -1  -2 -11    9.04    0.62
  -1   2  11    8.16    0.40
  -1  -2 -11    8.39    0.42
  -1   2  11    8.40    0.44
  -1   2  11    8.88    0.47
  -1  -2 -11    8.84    0.44
   1   3  11    0.82    0.24
   1  -3 -11    0.39    0.20
   1  -3 -11    0.91    0.18
   1  -3 -11    0.80    0.32
   1   3  11    0.59    0.12
   1  -3 -11    0.62    0.12
   1  -3 -11    0.75    0.22
   1   3  11    0.64    0.21
  -1   3  11    0.48    0.20
  -1   3  11    0.86    0.22
  -1  -3 -11    0.99    0.22
  -1   3  11    0.55    0.18
  -1  -3 -11    0.52    0.20
  -1  -3 -11    0.67    0.21
   1  -4 -11   35.21    0.74
   1   4  11   35.76    1.03
   1  -4 -11   35.38    0.84
   1   4  11   35.90    0.95
   1  -4 -11   34.38    0.98
   1   4  11   35.23    0.63
   1  -4 -11   35.30    1.50
  -1   4  11   36.21    0.85
  -1  -4 -11   39.33    1.49
  -1  -4 -11   35.06    0.94
  -1   4  11   37.25    0.98
  -1   4  11   35.84    0.90
  -1  -4 -11   37.01    0.89
   1  -5 -11    7.94    0.42
   1  -5 -11    8.23    0.49
   1  -5 -11    9.08    0.79
   1   5  11    8.66    0.52
   1  -5 -11    8.55    0.28
   1   5  11    8.23    0.50
  -1   5  11    8.80    0.48
  -1   5  11    8.75    0.47
  -1   5  11    8.41    0.41
  -1  -5 -11    9.05    0.47
  -1  -5 -11    9.01    0.49
  -1  -5 -11    8.69    0.79
   1   6  11    3.59    0.37
   1   6  11    3.81    0.35
   1  -6 -11    3.21    0.30
   1  -6 -11    3.84    0.61
   1  -6 -11    2.99    0.17
   1   6  11    4.29    0.42
  -1  -6 -11    3.77    0.35
  -1   6  11    3.45    0.31
  -1   6  11    3.65    0.36
  -1  -6 -11    2.45    0.46
  -1  -6 -11    3.28    0.35
  -1   6  11    3.33    0.32
   1   7  11   12.63    0.62
   1  -7 -11   12.91    1.11
   1   7  11   11.46    0.60
  -1  -7 -11   11.28    0.54
  -1  -7 -11   12.59    1.08
  -1   7  11   11.94    0.56
  -1  -7 -11   12.11    0.61
   1   8  11    0.42    0.25
   1  -8 -11    0.58    0.35
  -1  -8 -11    0.64    0.40
  -1  -8 -11    0.55    0.23
  -1   8  11    0.17    0.22
   1  -9 -11    3.93    0.75
   1   9  11    3.77    0.45
  -1   9  11    4.66    0.40
  -1  -9 -11    4.31    0.44
  -1  -9 -11    3.93    0.73
   1 -10 -11    0.93    0.51
   1  10  11    1.03    0.32
  -1 -10 -11    0.91    0.44
  -1 -10 -11    0.44    0.27
  -1  10  11    1.07    0.28
   1 -11 -11    0.15    0.45
   1  11  11   -0.31    0.25
   2 -10  11    0.05    0.37
   2  10 -11    1.21    0.29
  -2 -10  11    0.87    0.30
  -2 -10  11    0.77    0.48
   2   9 -11    2.07    0.34
   2  -9  11    2.16    0.59
  -2  -9  11    2.54    0.64
  -2  -9  11    2.40    0.38
   2   8 -11    3.13    0.41
   2  -8  11    2.73    0.24
  -2  -8  11    3.01    0.42
  -2  -8  11    2.07    0.51
   2  -7  11    0.55    0.17
   2   7 -11    0.56    0.28
   2  -7  11    0.47    0.26
  -2  -7  11    0.91    0.28
  -2  -7  11    0.30    0.35
  -2   7 -11    0.55    0.13
   2   6 -11   10.65    0.56
   2  -6  11   10.25    0.48
   2  -6  11   10.07    0.69
  -2  -6  11   10.39    0.60
  -2   6 -11   10.43    0.38
  -2  -6  11   11.49    0.96
  -2  -6  11   10.18    0.54
   2  -5  11    0.41    0.26
   2  -5  11    0.36    0.17
   2   5 -11    0.36    0.25
   2  -5  11    0.30    0.14
   2  -5  11    0.34    0.18
  -2  -5  11    0.29    0.22
  -2  -5  11    0.65    0.24
  -2   5 -11    0.18    0.15
  -2   5 -11    0.65    0.18
  -2  -5  11    0.58    0.27
   2  -4  11   12.86    0.56
   2  -4  11   13.30    0.49
   2  -4  11   12.03    0.77
   2  -4  11   13.02    0.49
   2  -4  11   14.03    0.73
   2   4 -11   13.20    0.60
  -2  -4  11   13.06    0.57
  -2  -4  11   12.75    0.85
  -2  -4  11   13.63    0.64
  -2   4 -11   12.23    0.48
  -2   4 -11   12.47    0.46
   2  -3  11    4.88    0.49
   2   3 -11    4.89    0.37
   2   3 -11    5.30    0.60
   2  -3  11    5.58    0.39
   2  -3  11    5.71    0.35
   2  -3  11    5.76    0.51
   2  -3  11    5.76    0.36
  -2  -3  11    6.00    0.61
  -2   3 -11    5.55    0.35
  -2   3 -11    5.90    0.33
  -2  -3  11    5.47    0.43
  -2  -3  11    5.64    0.42
  -2   3 -11    5.55    0.36
  -2   3 -11    5.68    0.37
   2  -2  11   48.60    1.23
   2  -2  11   46.85    1.16
   2  -2  11   47.89    1.35
   2   2 -11   45.26    1.07
   2  -2  11   47.81    1.04
   2   2 -11   48.82    1.50
   2  -2  11   47.82    1.07
  -2   2 -11   47.40    1.26
  -2  -2  11   46.82    1.11
  -2   2 -11   46.45    1.03
  -2   2 -11   46.94    1.00
  -2  -2  11   47.63    1.23
  -2  -2  11   46.63    1.39
  -2   2 -11   47.38    1.02
  -2  -2  11   47.95    1.55
   2   1 -11   35.64    0.93
   2  -1  11   35.10    1.00
   2  -1  11   36.21    1.14
   2  -1  11   35.93    0.90
   2  -1  11   36.97    0.99
   2  -1  11   35.69    0.92
   2   1 -11   37.05    1.60
   2   1 -11   36.47    1.26
  -2  -1  11   36.10    1.18
  -2   1 -11   36.78    0.91
  -2  -1  11   36.21    1.04
  -2   1 -11   36.34    0.88
  -2  -1  11   35.06    0.94
  -2  -1  11   35.44    1.23
  -2   1 -11   37.44    0.90
  -2   1 -11   37.12    1.12
  -2   1 -11   36.56    1.06
   2   0  11    5.93    0.37
   2   0 -11    6.26    0.55
   2   0  11    6.04    0.38
   2   0 -11    6.85    0.87
   2   0  11    5.73    0.43
   2   0 -11    5.70    0.41
  -2   0  11    6.19    0.49
  -2   0 -11    5.88    0.53
  -2   0  11    6.29    0.44
  -2   0 -11    5.87    0.39
  -2   0 -11    5.98    0.39
  -2   0  11    5.90    0.43
  -2   0 -11    5.96    0.49
   2  -1 -11   36.91    1.57
   2   1  11   35.88    1.04
   2  -1 -11   35.22    1.28
   2  -1 -11   34.55    0.90
   2   1  11   37.16    0.96
  -2   1  11   35.20    0.94
  -2  -1 -11   34.93    0.95
  -2   1  11   36.16    1.02
  -2   1  11   35.06    1.13
  -2  -1 -11   35.86    1.16
  -2  -1 -11   36.16    0.92
   2   2  11   49.29    1.29
   2  -2 -11   47.69    1.07
   2   2  11   47.77    1.24
   2  -2 -11   48.08    1.85
   2  -2 -11   48.26    1.59
   2   2  11   45.56    1.11
   2  -2 -11   48.62    1.30
  -2  -2 -11   47.88    1.48
  -2  -2 -11   47.99    1.10
  -2  -2 -11   47.24    1.15
  -2   2  11   48.98    1.13
  -2   2  11   48.32    1.21
  -2   2  11   48.60    1.32
   2  -3 -11    6.16    0.40
   2   3  11    5.23    0.40
   2   3  11    5.61    0.43
   2  -3 -11    6.04    0.42
   2  -3 -11    5.94    0.71
   2  -3 -11    5.74    0.60
   2   3  11    5.60    0.44
  -2   3  11    5.54    0.42
  -2   3  11    5.62    0.34
  -2   3  11    6.02    0.42
  -2  -3 -11    5.77    0.43
  -2  -3 -11    5.22    0.41
  -2  -3 -11    5.45    0.52
   2  -4 -11   14.62    0.94
   2   4  11   13.08    0.67
   2  -4 -11   12.19    0.59
   2  -4 -11   13.84    1.07
   2   4  11   13.44    0.58
   2   4  11   13.01    0.64
   2  -4 -11   12.42    0.60
   2  -4 -11   12.91    0.54
  -2   4  11   13.06    0.52
  -2   4  11   13.44    0.60
  -2   4  11   13.16    0.59
  -2  -4 -11   13.12    0.59
  -2  -4 -11   12.59    0.81
  -2  -4 -11   13.84    0.63
   2   5  11    0.24    0.27
   2   5  11    0.35    0.14
   2  -5 -11    0.40    0.30
   2  -5 -11    0.08    0.18
   2  -5 -11    0.31    0.20
   2  -5 -11    0.24    0.20
   2  -5 -11    0.40    0.37
   2   5  11    0.19    0.22
  -2  -5 -11    0.65    0.23
  -2   5  11    0.37    0.19
  -2   5  11    0.15    0.23
  -2  -5 -11    0.40    0.23
  -2  -5 -11    0.17    0.25
  -2   5  11    0.38    0.18
   2   6  11   10.28    0.62
   2  -6 -11   10.03    0.92
   2   6  11   10.35    0.63
   2  -6 -11   10.46    0.91
  -2  -6 -11    9.89    0.59
  -2   6  11    9.74    0.50
  -2  -6 -11   10.06    0.55
  -2  -6 -11   10.44    0.92
  -2   6  11   10.34    0.53
   2  -7 -11    0.34    0.31
   2   7  11    0.40    0.25
   2  -7 -11    0.77    0.37
   2   7  11    0.41    0.29
  -2   7  11    0.72    0.25
  -2  -7 -11    0.12    0.21
  -2  -7 -11    0.71    0.32
  -2  -7 -11    0.74    0.29
   2   8  11    2.87    0.43
   2  -8 -11    2.86    0.60
   2  -8 -11    2.38    0.56
  -2   8  11    2.95    0.37
  -2  -8 -11    2.76    0.57
  -2  -8 -11    3.59    0.46
   2  -9 -11    2.73    0.60
   2   9  11    2.12    0.40
   2  -9 -11    1.70    0.58
  -2  -9 -11    1.56    0.35
  -2   9  11    2.09    0.31
  -2  -9 -11    1.63    0.53
   2 -10 -11    0.84    0.45
   2  10  11    0.75    0.37
   2 -10 -11    0.93    0.43
  -2 -10 -11    0.54    0.38
  -2 -10 -11    1.30    0.36
   2  11  11   -0.32    0.28
  -2 -11 -11    0.22    0.28
   3  10 -11    1.04    0.34
  -3 -10  11    0.18    0.48
  -3 -10  11    0.72    0.34
   3   9 -11    2.44    0.45
  -3  -9  11    2.23    0.67
  -3  -9  11    1.65    0.41
   3   8 -11    0.09    0.27
  -3  -8  11    0.04    0.26
  -3  -8  11   -0.15    0.25
   3   7 -11    3.50    0.49
   3  -7  11    1.96    0.50
   3  -7  11    2.94    0.35
  -3  -7  11    2.50    0.55
  -3  -7  11    3.37    0.51
   3  -6  11    1.00    0.26
   3   6 -11    1.45    0.35
  -3  -6  11    1.47    0.35
  -3   6 -11    1.59    0.23
  -3  -6  11    1.42    0.34
  -3  -6  11    1.35    0.48
   3   5 -11    1.10    0.33
   3  -5  11    0.13    0.36
   3  -5  11    0.84    0.24
  -3   5 -11    0.82    0.21
  -3  -5  11    0.70    0.29
  -3  -5  11    0.98    0.31
  -3  -5  11    0.69    0.39
   3   4 -11    1.82    0.34
   3   4 -11    1.89    0.47
   3  -4  11    2.19    0.30
   3  -4  11    1.87    0.47
   3  -4  11    2.12    0.33
  -3   4 -11    2.34    0.29
  -3  -4  11    2.45    0.39
  -3  -4  11    1.63    0.35
  -3   4 -11    1.92    0.25
  -3  -4  11    2.30    0.47
   3  -3  11    3.49    0.41
   3  -3  11    3.51    0.36
   3  -3  11    2.86    0.30
   3   3 -11    3.09    0.56
   3   3 -11    3.65    0.47
   3  -3  11    2.68    0.52
  -3  -3  11    3.28    0.44
  -3  -3  11    2.31    0.46
  -3   3 -11    2.98    0.34
  -3   3 -11    2.88    0.28
  -3   3 -11    3.03    0.35
  -3  -3  11    3.20    0.45
   3  -2  11    4.61    0.44
   3  -2  11    4.50    0.41
   3   2 -11    5.45    0.50
   3   2 -11    5.57    0.77
   3  -2  11    4.99    0.73
  -3  -2  11    5.00    0.65
  -3  -2  11    4.99    0.52
  -3   2 -11    5.27    0.41
  -3   2 -11    5.07    0.37
  -3  -2  11    4.81    0.43
   3  -1  11   11.00    0.58
   3   1 -11   10.97    0.96
   3   1 -11   12.04    0.63
   3  -1  11   11.98    0.88
   3  -1  11   10.55    0.61
   3   1 -11   10.71    0.92
  -3   1 -11   10.93    0.54
  -3  -1  11   11.87    0.80
  -3   1 -11   11.14    0.55
  -3  -1  11   11.85    0.65
  -3  -1  11   11.71    0.63
   3   0 -11    0.53    0.49
   3   0 -11    0.08    0.25
   3   0 -11    0.58    0.39
   3   0  11   -0.01    0.30
   3   0  11   -0.07    0.21
   3   0  11    0.11    0.18
  -3   0 -11   -0.06    0.18
  -3   0 -11    0.10    0.18
  -3   0  11   -0.09    0.14
  -3   0 -11    0.18    0.21
  -3   0  11    0.09    0.19
  -3   0  11   -0.14    0.26
   3  -1 -11   11.27    0.60
   3  -1 -11   11.64    1.02
   3   1  11   11.26    0.58
   3   1  11   10.74    0.65
   3  -1 -11   12.29    0.93
  -3   1  11   11.36    0.80
  -3   1  11   12.10    0.63
  -3  -1 -11   10.16    0.57
  -3   1  11   11.21    0.61
  -3  -1 -11   11.85    0.58
  -3  -1 -11   11.38    0.58
   3  -2 -11    5.69    0.73
   3   2  11    4.99    0.44
   3   2  11    5.67    0.52
   3  -2 -11    4.23    0.75
   3  -2 -11    5.08    0.45
  -3  -2 -11    5.33    0.46
  -3  -2 -11    4.94    0.44
  -3  -2 -11    5.14    0.41
  -3   2  11    5.08    0.61
  -3   2  11    4.91    0.43
  -3   2  11    5.32    0.47
   3   3  11    3.17    0.47
   3   3  11    3.14    0.41
   3  -3 -11    2.92    0.39
   3  -3 -11    2.48    0.53
   3  -3 -11    2.74    0.67
  -3  -3 -11    2.98    0.42
  -3  -3 -11    3.27    0.41
  -3   3  11    2.83    0.37
  -3  -3 -11    3.00    0.41
  -3   3  11    3.13    0.38
   3  -4 -11    2.54    0.36
   3   4  11    1.58    0.38
   3   4  11    2.22    0.42
   3  -4 -11    2.61    0.55
   3  -4 -11    1.49    0.57
  -3  -4 -11    2.35    0.37
  -3   4  11    2.13    0.34
  -3  -4 -11    2.77    0.40
  -3   4  11    2.03    0.37
  -3  -4 -11    1.82    0.38
   3   5  11    0.75    0.32
   3  -5 -11    0.43    0.29
   3  -5 -11    0.45    0.36
   3  -5 -11    0.47    0.25
   3   5  11    0.43    0.31
  -3  -5 -11    0.67    0.30
  -3  -5 -11    0.66    0.28
  -3  -5 -11    0.69    0.28
  -3   5  11    0.44    0.26
  -3   5  11    0.60    0.23
   3  -6 -11    1.46    0.54
   3  -6 -11    1.28    0.42
   3   6  11    1.93    0.41
   3   6  11    1.14    0.37
  -3  -6 -11    1.24    0.38
  -3  -6 -11    2.15    0.41
  -3  -6 -11    1.50    0.33
  -3   6  11    1.73    0.32
   3  -7 -11    2.85    0.60
   3  -7 -11    2.23    0.62
   3   7  11    3.04    0.49
  -3  -7 -11    3.75    0.51
  -3  -7 -11    2.76    0.57
  -3   7  11    2.90    0.38
  -3  -7 -11    3.08    0.42
   3   8  11    0.18    0.31
   3  -8 -11    0.33    0.40
   3  -8 -11   -0.01    0.39
  -3  -8 -11    0.35    0.35
  -3  -8 -11    0.37    0.28
  -3   8  11    0.21    0.24
   3   9  11    2.36    0.48
   3  -9 -11    1.39    0.50
   3  -9 -11    1.18    0.58
  -3   9  11    1.91    0.31
  -3  -9 -11    2.25    0.47
  -3  -9 -11    1.24    0.44
   3 -10 -11   -0.09    0.49
   3  10  11    0.27    0.35
  -3 -10 -11    0.17    0.33
  -3 -10 -11    0.49    0.48
   4   9 -11    1.60    0.45
  -4  -9  11    0.32    0.60
   4   8 -11    0.13    0.34
  -4  -8  11   -0.30    0.45
  -4  -8  11    1.42    0.41
   4   7 -11    1.07    0.37
   4  -7  11    1.06    0.28
  -4   7 -11    1.06    0.23
  -4  -7  11    0.64    0.42
  -4  -7  11    1.59    0.43
   4  -6  11    0.87    0.59
   4   6 -11    2.71    0.50
   4  -6  11    2.58    0.40
  -4  -6  11    2.58    0.49
  -4  -6  11    3.80    0.54
  -4  -6  11    2.03    0.62
  -4   6 -11    2.55    0.32
   4  -5  11    1.47    0.62
   4  -5  11    2.97    0.43
   4   5 -11    3.49    0.53
  -4  -5  11    2.62    0.49
  -4  -5  11    2.58    0.63
  -4  -5  11    3.59    0.51
  -4   5 -11    3.10    0.36
   4  -4  11    0.88    0.29
   4   4 -11    0.55    0.45
   4   4 -11    1.21    0.40
   4  -4  11    0.26    0.46
  -4   4 -11    0.71    0.26
  -4  -4  11    0.87    0.36
  -4  -4  11    1.41    0.40
  -4  -4  11    0.70    0.43
   4  -3  11    1.72    0.37
   4   3 -11    1.13    0.50
   4  -3  11    0.98    0.29
   4  -3  11    0.67    0.48
   4   3 -11    1.79    0.43
  -4   3 -11    1.79    0.32
  -4  -3  11    1.45    0.35
  -4   3 -11    1.30    0.28
  -4  -3  11    1.24    0.50
  -4  -3  11    1.73    0.39
   4  -2  11    3.68    0.45
   4  -2  11    2.59    0.60
   4   2 -11    3.42    0.45
   4   2 -11    3.08    0.68
  -4   2 -11    2.86    0.39
  -4   2 -11    3.29    0.40
  -4  -2  11    3.39    0.48
  -4  -2  11    2.99    0.56
  -4  -2  11    3.71    0.48
   4  -1  11    2.51    0.58
   4  -1  11    3.23    0.44
   4   1 -11    3.08    0.48
   4   1 -11    2.56    0.57
  -4  -1  11    3.43    0.49
  -4  -1  11    3.52    0.48
  -4  -1  11    2.58    0.51
  -4   1 -11    2.46    0.38
  -4   1 -11    2.97    0.42
   4   0  11    0.22    0.27
   4   0  11    0.22    0.41
   4   0 -11   -0.01    0.47
   4   0 -11    0.60    0.48
   4   0 -11    0.33    0.31
  -4   0  11    0.39    0.25
  -4   0 -11    0.41    0.25
  -4   0  11    0.11    0.39
  -4   0  11    0.21    0.25
  -4   0 -11    0.18    0.20
   4   1  11    2.58    0.52
   4  -1 -11    2.32    0.62
   4  -1 -11    2.45    0.57
   4   1  11    3.18    0.48
   4  -1 -11    2.80    0.44
  -4   1  11    2.30    0.39
  -4  -1 -11    2.39    0.30
  -4   1  11    3.05    0.45
  -4   1  11    2.36    0.48
  -4  -1 -11    2.74    0.42
  -4  -1 -11    2.92    0.44
   4   2  11    3.51    0.47
   4  -2 -11    3.35    0.68
   4   2  11    3.03    0.50
   4  -2 -11    3.96    0.48
   4  -2 -11    2.43    0.57
  -4  -2 -11    2.80    0.41
  -4   2  11    2.62    0.44
  -4  -2 -11    3.71    0.48
  -4  -2 -11    3.02    0.38
  -4   2  11    3.23    0.46
  -4   2  11    2.99    0.56
   4  -3 -11    1.60    0.37
   4   3  11    1.91    0.45
   4  -3 -11    1.40    0.53
   4   3  11    1.24    0.39
   4  -3 -11    1.14    0.62
  -4   3  11    1.88    0.36
  -4   3  11    1.86    0.39
  -4  -3 -11    1.74    0.39
  -4  -3 -11    1.05    0.27
  -4  -3 -11    1.94    0.40
   4   4  11    0.67    0.36
   4  -4 -11    0.79    0.30
   4   4  11    0.84    0.31
   4  -4 -11    0.32    0.45
   4  -4 -11   -0.02    0.56
  -4   4  11    1.00    0.29
  -4   4  11    0.73    0.32
  -4  -4 -11    1.11    0.36
  -4  -4 -11    0.68    0.34
  -4  -4 -11    0.84    0.27
   4  -5 -11    1.22    0.68
   4   5  11    2.11    0.46
   4  -5 -11    2.42    0.59
   4   5  11    2.59    0.50
  -4   5  11    3.19    0.45
  -4  -5 -11    3.09    0.47
  -4  -5 -11    2.69    0.47
  -4  -5 -11    2.64    0.48
   4   6  11    3.31    0.54
   4   6  11    2.24    0.44
   4  -6 -11    2.31    0.60
  -4  -6 -11    2.51    0.45
  -4  -6 -11    2.66    0.42
  -4  -6 -11    2.50    0.50
  -4   6  11    3.03    0.43
   4  -7 -11    1.05    0.54
   4   7  11    0.95    0.43
   4  -7 -11   -0.29    0.57
  -4  -7 -11    1.09    0.41
  -4   7  11    1.02    0.31
  -4  -7 -11    1.79    0.43
   4   8  11    0.88    0.44
   4  -8 -11    0.54    0.48
  -4  -8 -11    1.00    0.44
  -4   8  11    0.88    0.31
  -4  -8 -11    0.59    0.37
   4  -9 -11   -0.04    0.69
  -4  -9 -11    1.77    0.56
   5   7 -11    1.56    0.52
   5  -7  11    1.27    0.36
  -5  -7  11    0.66    0.65
  -5   7 -11    1.37    0.29
  -5  -7  11    1.57    0.47
   5  -6  11    0.34    0.29
   5   6 -11    1.42    0.46
  -5  -6  11   -0.09    0.37
  -5   6 -11    0.32    0.23
  -5  -6  11    0.32    0.32
   5   5 -11    1.40    0.52
   5   5 -11    0.54    0.33
   5  -5  11   -0.87    0.56
   5  -5  11    0.96    0.35
  -5  -5  11    0.32    0.44
  -5   5 -11    0.98    0.29
  -5  -5  11    1.46    0.45
  -5  -5  11    0.53    0.35
   5   4 -11    3.09    0.56
   5  -4  11    1.52    0.69
   5  -4  11    3.09    0.50
   5   4 -11    2.60    0.71
  -5   4 -11    3.14    0.41
  -5  -4  11    2.28    0.68
  -5  -4  11    3.79    0.60
  -5  -4  11    3.42    0.56
   5  -3  11    1.79    0.68
   5   3 -11    2.80    0.54
   5   3 -11    2.33    0.70
  -5  -3  11    3.90    0.62
  -5  -3  11    2.17    0.66
  -5   3 -11    3.28    0.45
  -5  -3  11    4.09    0.56
   5  -2  11    1.08    0.60
   5   2 -11    1.44    0.45
   5   2 -11    0.57    0.60
   5  -2  11    1.67    0.39
  -5  -2  11    1.59    0.45
  -5  -2  11    1.08    0.57
  -5  -2  11    1.89    0.47
  -5   2 -11    1.54    0.37
  -5   2 -11    1.59    0.37
   5  -1  11    2.93    0.70
   5   1 -11    2.97    0.81
   5  -1  11    4.23    0.55
   5   1 -11    4.01    0.58
  -5  -1  11    2.69    0.69
  -5   1 -11    3.91    0.50
  -5  -1  11    4.45    0.59
  -5   1 -11    3.46    0.49
  -5  -1  11    3.59    0.52
   5   0  11    2.69    0.50
   5   0 -11    1.67    0.74
   5   0 -11    2.57    0.50
   5   0  11    2.87    0.68
  -5   0 -11    2.86    0.46
  -5   0 -11    2.83    0.48
  -5   0  11    2.78    0.46
  -5   0  11    1.72    0.61
  -5   0  11    2.58    0.48
   5  -1 -11    2.98    0.67
   5   1  11    3.12    0.68
   5   1  11    3.72    0.52
   5  -1 -11    3.66    0.53
   5  -1 -11    2.76    0.82
  -5  -1 -11    3.95    0.54
  -5   1  11    4.55    0.60
  -5  -1 -11    3.91    0.54
  -5   1  11    3.88    0.57
  -5   1  11    2.34    0.56
   5  -2 -11    0.60    0.54
   5  -2 -11    0.94    0.36
   5   2  11    1.71    0.42
   5  -2 -11    1.16    0.55
  -5  -2 -11    1.64    0.42
  -5   2  11    1.50    0.38
  -5  -2 -11    1.83    0.42
  -5   2  11    1.51    0.38
   5   3  11    3.33    0.58
   5  -3 -11    1.68    0.68
   5  -3 -11    4.00    0.53
   5  -3 -11    2.45    0.67
  -5  -3 -11    3.72    0.56
  -5   3  11    3.25    0.48
  -5  -3 -11    3.20    0.51
   5   4  11    3.97    0.63
   5  -4 -11    1.94    0.74
   5   4  11    3.04    0.56
  -5  -4 -11    3.82    0.53
  -5  -4 -11    4.07    0.60
  -5   4  11    3.42    0.52
   5   5  11    1.09    0.45
   5   5  11    0.30    0.41
   5  -5 -11    0.38    0.47
  -5  -5 -11    0.92    0.34
  -5   5  11    1.08    0.37
  -5  -5 -11    0.92    0.39
   5   6  11    0.30    0.39
   5  -6 -11   -0.70    0.50
   5   6  11    0.07    0.39
  -5  -6 -11    0.23    0.34
  -5  -6 -11    0.51    0.32
  -5   6  11    0.36    0.31
   5  -7 -11    1.11    0.60
   5   7  11    1.30    0.49
  -5   7  11    1.48    0.38
  -5  -7 -11    2.04    0.51
  -5   8  11    1.05    0.35
  -6   6 -11    0.69    0.31
   6  -5  11    0.12    0.38
   6   5 -11    1.38    0.59
  -6  -5  11    0.56    0.42
  -6   5 -11    0.48    0.31
   6  -4  11   -0.88    0.70
   6   4 -11    0.94    0.66
   6   4 -11    1.31    0.52
   6  -4  11    1.24    0.45
  -6  -4  11    0.46    0.57
  -6  -4  11    1.59    0.48
  -6   4 -11    1.02    0.38
  -6  -4  11    1.21    0.50
   6   3 -11    2.15    0.79
   6  -3  11    1.27    0.76
   6   3 -11    3.49    0.64
  -6  -3  11    3.12    0.60
  -6   3 -11    2.99    0.51
  -6  -3  11    1.38    0.77
  -6  -3  11    3.99    0.66
   6   2 -11    1.47    0.44
   6  -2  11    0.48    0.67
   6   2 -11    0.35    0.68
  -6  -2  11    1.94    0.46
  -6  -2  11    1.79    0.50
  -6   2 -11    2.01    0.46
  -6  -2  11    0.21    0.50
   6   1 -11    2.04    0.55
   6   1 -11   -0.49    0.69
   6  -1  11    1.18    0.66
  -6  -1  11   -0.59    0.57
  -6  -1  11    1.62    0.46
  -6  -1  11    1.31    0.41
  -6   1 -11    1.23    0.36
   6   0 -11    1.27    0.47
   6   0 -11    1.08    0.69
   6   0  11    1.90    0.50
   6   0  11    1.50    0.67
  -6   0  11    2.55    0.53
  -6   0 -11    2.50    0.51
  -6   0 -11    2.15    0.46
  -6   0  11    1.14    0.57
  -6   0  11    2.26    0.53
   6  -1 -11   -0.10    0.79
   6   1  11    0.80    0.36
   6  -1 -11    0.96    0.45
   6   1  11    1.80    0.64
  -6  -1 -11    1.39    0.42
  -6   1  11    0.89    0.42
  -6   1  11    0.81    0.38
  -6  -1 -11    0.99    0.41
   6   2  11    1.06    0.41
   6  -2 -11    0.24    0.83
  -6   2  11    2.60    0.54
  -6  -2 -11    1.54    0.44
  -6  -2 -11    2.75    0.53
   6   3  11    2.47    0.59
   6  -3 -11    1.36    0.75
  -6  -3 -11    2.36    0.47
  -6   3  11    2.36    0.52
  -6  -3 -11    3.21    0.58
   6   4  11    1.51    0.56
   6  -4 -11   -0.63    0.78
   6   4  11    0.78    0.53
  -6  -4 -11    2.21    0.52
  -6   4  11    1.01    0.44
  -6  -4 -11    1.30    0.44
   6   5  11    0.23    0.46
  -6  -5 -11    1.24    0.47
  -6  -6 -11    0.69    0.40
   0 -11  12   -0.05    0.36
   0 -10  12    0.52    0.42
   0  -9  12    2.92    0.28
   0  -9  12    2.70    0.62
   0  -8  12    1.07    0.22
   0   8 -12    0.71    0.18
   0  -8  12    0.76    0.35
   0   7 -12   14.72    0.50
   0  -7  12   14.60    1.06
   0  -7  12   14.49    0.59
   0  -6  12    1.94    0.24
   0   6 -12    2.21    0.27
   0   6 -12    1.97    0.26
   0  -6  12    1.79    0.40
   0  -6  12    2.22    0.31
   0   5 -12    2.65    0.29
   0  -5  12    1.58    0.35
   0  -5  12    2.38    0.35
   0  -5  12    2.47    0.32
   0  -5  12    2.26    0.26
   0   5 -12    2.48    0.27
   0   4 -12   12.98    0.48
   0  -4  12   12.14    0.77
   0  -4  12   12.76    0.44
   0   4 -12   12.96    0.50
   0  -4  12   12.17    0.55
   0  -4  12   12.92    0.48
   0   3 -12    0.44    0.17
   0  -3  12    0.17    0.16
   0   3 -12    0.31    0.16
   0  -3  12    0.14    0.18
   0  -3  12    0.24    0.15
   0  -2  12   64.62    1.39
   0   2 -12   65.43    1.98
   0   2 -12   67.60    1.21
   0   2 -12   68.37    1.24
   0  -2  12   65.74    1.73
   0  -2  12   64.47    1.22
   0   1 -12    0.52    0.26
   0   1 -12    0.33    0.07
   0   0  12    8.46    0.40
   0   0 -12    8.71    0.78
   0   0 -12    7.58    0.39
   0   0  12    8.15    0.46
   0   0  12    8.28    0.47
   0  -1 -12    1.11    0.35
   0   1  12    0.97    0.22
   0   2  12   64.15    1.23
   0  -2 -12   65.43    2.03
   0  -2 -12   67.00    1.23
   0   2  12   65.52    1.30
   0   2  12   66.80    1.45
   0   3  12    0.40    0.17
   0   3  12    0.36    0.19
   0  -3 -12    0.41    0.22
   0   3  12    0.46    0.21
   0  -4 -12   11.93    0.58
   0   4  12   12.61    0.59
   0   4  12   13.34    0.52
   0  -4 -12   13.47    0.92
   0   4  12   12.77    0.57
   0  -5 -12    1.64    0.42
   0  -5 -12    2.71    0.36
   0   5  12    2.73    0.31
   0  -5 -12    2.35    0.30
   0   5  12    2.22    0.33
   0   5  12    2.26    0.33
   0   6  12    1.86    0.31
   0  -6 -12    2.38    0.32
   0   6  12    2.42    0.30
   0   6  12    2.39    0.35
   0  -6 -12    1.63    0.40
   0   7  12   14.65    0.66
   0  -7 -12   15.22    1.14
   0   8  12    0.94    0.28
   0  -8 -12    0.44    0.33
   0  -9 -12    2.58    0.59
   0   9  12    3.58    0.42
   0 -10 -12   -0.07    0.28
   0  10  12   -0.05    0.21
   1 -11  12    0.88    0.49
  -1 -11  12    1.26    0.56
   1 -10  12    0.25    0.41
  -1 -10  12   -0.39    0.31
   1   9 -12    0.80    0.22
   1  -9  12    0.45    0.40
  -1  -9  12    0.81    0.24
  -1  -9  12    0.72    0.44
   1  -8  12    0.76    0.36
   1  -8  12    0.89    0.18
   1   8 -12    1.10    0.25
  -1   8 -12    0.97    0.14
  -1  -8  12    0.67    0.24
  -1  -8  12    0.87    0.42
   1  -7  12    6.06    0.70
   1  -7  12    5.60    0.48
   1  -7  12    5.58    0.37
   1   7 -12    5.51    0.40
  -1  -7  12    6.26    0.45
  -1   7 -12    5.31    0.28
  -1  -7  12    6.89    0.82
   1  -6  12    4.12    0.38
   1  -6  12    3.32    0.53
   1   6 -12    4.40    0.39
   1  -6  12    3.85    0.32
  -1  -6  12    3.71    0.38
  -1  -6  12    3.76    0.34
  -1   6 -12    3.41    0.28
  -1  -6  12    3.40    0.54
   1  -5  12   23.32    0.77
   1   5 -12   23.91    0.73
   1  -5  12   22.36    0.61
   1  -5  12   22.54    0.72
   1  -5  12   22.68    0.63
   1   5 -12   22.93    0.73
  -1  -5  12   23.04    1.19
  -1   5 -12   23.21    0.63
  -1  -5  12   22.51    0.95
  -1  -5  12   23.26    0.71
  -1   5 -12   22.94    0.61
  -1  -5  12   23.00    0.79
   1   4 -12    3.10    0.33
   1  -4  12    2.68    0.29
   1  -4  12    2.61    0.27
   1  -4  12    2.60    0.24
   1  -4  12    2.74    0.27
   1   4 -12    2.99    0.33
  -1   4 -12    2.83    0.27
  -1  -4  12    2.67    0.39
  -1   4 -12    2.99    0.28
  -1  -4  12    1.89    0.36
  -1  -4  12    2.63    0.32
  -1  -4  12    2.35    0.32
   1  -3  12   14.49    0.85
   1   3 -12   14.89    0.54
   1  -3  12   15.58    0.61
   1  -3  12   15.69    0.53
   1   3 -12   15.12    0.57
   1  -3  12   14.96    0.51
   1  -3  12   15.42    0.38
  -1  -3  12   14.91    0.63
  -1   3 -12   15.10    0.53
  -1  -3  12   15.88    0.59
  -1  -3  12   15.47    0.58
  -1  -3  12   15.40    0.85
   1  -2  12    0.03    0.25
   1   2 -12   -0.10    0.33
   1  -2  12    0.02    0.16
   1   2 -12    0.08    0.18
   1  -2  12    0.06    0.11
   1   2 -12    0.07    0.14
   1   2 -12    0.07    0.16
   1  -2  12    0.03    0.15
  -1   2 -12    0.15    0.15
  -1   2 -12   -0.09    0.13
  -1  -2  12    0.08    0.09
  -1  -2  12   -0.31    0.15
  -1  -2  12    0.09    0.13
  -1  -2  12   -0.04    0.15
   1   1 -12    0.30    0.28
   1   1 -12    0.40    0.20
   1  -1  12    0.22    0.13
   1  -1  12    0.21    0.16
   1  -1  12    0.20    0.14
  -1  -1  12    0.37    0.15
  -1   1 -12    0.32    0.13
  -1   1 -12    0.30    0.17
  -1  -1  12    0.11    0.14
  -1   1 -12    0.28    0.25
  -1  -1  12    0.15    0.09
  -1  -1  12    0.36    0.16
   1   0 -12   19.42    1.16
   1   0  12   17.54    0.76
   1   0 -12   17.18    0.57
   1   0 -12   18.08    0.71
   1   0 -12   18.10    0.70
   1   0  12   17.90    0.69
   1   0  12   17.72    0.62
  -1   0  12   17.89    0.61
  -1   0  12   18.05    0.69
  -1   0  12   18.03    0.74
  -1   0 -12   18.08    0.90
  -1   0 -12   18.61    0.62
  -1   0 -12   18.71    0.68
  -1   0 -12   17.85    0.57
   1   1  12    0.14    0.13
   1   1  12    0.17    0.15
   1  -1 -12    0.12    0.11
  -1   1  12    0.23    0.14
  -1  -1 -12    0.12    0.12
  -1  -1 -12    0.30    0.21
  -1  -1 -12    0.57    0.19
  -1   1  12    0.22    0.15
   1   2  12    0.18    0.15
   1   2  12    0.17    0.20
   1  -2 -12    0.12    0.23
   1  -2 -12   -0.11    0.12
   1  -2 -12    0.06    0.09
   1  -2 -12    0.15    0.17
  -1   2  12   -0.17    0.17
  -1  -2 -12   -0.15    0.11
  -1  -2 -12    0.14    0.15
  -1   2  12   -0.04    0.11
  -1   2  12    0.04    0.13
  -1  -2 -12    0.02    0.19
   1   3  12   15.31    0.45
   1  -3 -12   15.25    0.96
   1   3  12   15.40    0.60
   1  -3 -12   14.50    0.47
   1  -3 -12   15.02    0.69
   1  -3 -12   15.12    0.56
   1  -3 -12   14.92    0.79
   1   3  12   16.24    0.69
  -1   3  12   15.27    0.60
  -1  -3 -12   15.47    0.89
  -1  -3 -12   15.31    0.56
  -1  -3 -12   14.76    0.60
  -1   3  12   15.15    0.54
  -1   3  12   15.50    0.64
   1  -4 -12    1.94    0.41
   1  -4 -12    2.68    0.35
   1   4  12    2.54    0.35
   1   4  12    2.64    0.37
   1  -4 -12    2.31    0.16
   1  -4 -12    2.62    0.30
  -1   4  12    2.95    0.34
  -1   4  12    2.70    0.30
  -1  -4 -12    1.82    0.35
  -1   4  12    2.86    0.35
  -1  -4 -12    2.31    0.32
  -1  -4 -12    2.54    0.32
   1  -5 -12   21.35    0.67
   1  -5 -12   22.55    0.81
   1  -5 -12   22.60    1.27
   1   5  12   23.72    0.86
   1   5  12   22.34    0.79
  -1  -5 -12   22.10    0.77
  -1   5  12   22.33    0.74
  -1   5  12   23.04    0.69
  -1  -5 -12   21.80    0.72
  -1   5  12   21.77    0.77
  -1  -5 -12   23.65    1.26
   1   6  12    3.92    0.40
   1  -6 -12    4.13    0.36
   1   6  12    3.57    0.43
   1  -6 -12    2.88    0.56
  -1   6  12    3.99    0.41
  -1  -6 -12    3.52    0.57
  -1  -6 -12    3.90    0.39
  -1   6  12    4.09    0.37
  -1  -6 -12    3.67    0.36
   1   7  12    5.28    0.46
   1  -7 -12    5.66    0.76
   1   7  12    5.75    0.49
  -1  -7 -12    6.31    0.48
  -1  -7 -12    5.89    0.44
  -1   7  12    5.90    0.43
  -1  -7 -12    5.44    0.81
   1  -8 -12    0.54    0.43
   1   8  12    0.94    0.30
  -1  -8 -12    0.84    0.38
  -1   8  12    0.93    0.27
  -1  -8 -12    0.78    0.28
   1  -9 -12    0.41    0.37
   1   9  12    0.26    0.27
  -1  -9 -12    0.59    0.29
  -1   9  12    0.74    0.26
  -1  -9 -12    0.23    0.31
   1 -10 -12    0.26    0.44
   1  10  12   -0.13    0.27
  -1  10  12   -0.25    0.20
  -1 -10 -12    0.56    0.48
   1  11  12    0.55    0.31
   2 -10  12    0.62    0.45
   2  10 -12    0.43    0.26
  -2 -10  12    0.80    0.53
  -2 -10  12    0.57    0.28
   2  -9  12    0.92    0.45
   2   9 -12    1.07    0.31
  -2  -9  12    1.24    0.51
  -2  -9  12    1.58    0.34
   2  -8  12    2.29    0.25
   2   8 -12    2.32    0.39
  -2  -8  12    2.93    0.63
  -2  -8  12    2.56    0.40
   2  -7  12    4.84    0.55
   2   7 -12    5.54    0.48
   2  -7  12    4.82    0.36
  -2  -7  12    4.42    0.72
  -2  -7  12    4.51    0.44
  -2   7 -12    4.84    0.27
   2   6 -12    1.41    0.32
   2  -6  12    1.31    0.33
   2  -6  12    1.58    0.27
  -2  -6  12    1.41    0.31
  -2   6 -12    1.58    0.21
  -2  -6  12    1.03    0.42
  -2  -6  12    1.65    0.32
   2  -5  12    4.63    0.38
   2  -5  12    4.47    0.32
   2   5 -12    4.76    0.45
   2  -5  12    4.71    0.50
  -2   5 -12    4.70    0.36
  -2  -5  12    4.47    0.43
  -2  -5  12    4.87    0.61
  -2  -5  12    4.94    0.42
   2  -4  12   18.13    0.59
   2  -4  12   17.60    0.80
   2   4 -12   18.19    0.67
   2  -4  12   16.64    0.89
   2  -4  12   18.40    0.60
   2  -4  12   17.04    0.68
  -2  -4  12   16.65    0.73
  -2   4 -12   17.52    0.57
  -2  -4  12   18.12    0.71
  -2  -4  12   17.79    1.02
  -2   4 -12   17.10    0.59
   2  -3  12    1.46    0.23
   2  -3  12    1.61    0.29
   2   3 -12    2.00    0.34
   2  -3  12    1.57    0.32
   2   3 -12    1.18    0.35
   2  -3  12    0.98    0.28
   2  -3  12    1.53    0.26
  -2  -3  12    1.68    0.32
  -2  -3  12    1.33    0.35
  -2   3 -12    1.93    0.27
  -2   3 -12    1.61    0.25
  -2  -3  12    1.51    0.27
  -2   3 -12    1.56    0.22
   2   2 -12   33.51    1.21
   2  -2  12   32.73    0.86
   2  -2  12   32.48    1.03
   2   2 -12   32.04    0.89
   2  -2  12   31.60    0.95
   2  -2  12   31.42    0.86
  -2   2 -12   31.48    0.96
  -2   2 -12   32.24    0.85
  -2  -2  12   32.94    1.26
  -2   2 -12   31.85    0.80
  -2  -2  12   31.51    0.93
  -2   2 -12   33.27    0.85
  -2  -2  12   31.70    1.09
  -2  -2  12   32.21    1.01
   2  -1  12   29.54    1.00
   2   1 -12   29.67    1.42
   2   1 -12   30.35    0.88
   2  -1  12   29.03    0.93
   2  -1  12   30.07    0.83
   2   1 -12   30.44    1.17
   2  -1  12   30.64    0.91
  -2  -1  12   28.81    0.86
  -2   1 -12   28.48    0.79
  -2   1 -12   30.49    1.02
  -2   1 -12   29.64    0.83
  -2  -1  12   31.97    1.19
  -2  -1  12   30.84    0.98
  -2   1 -12   30.22    1.00
   2   0 -12   11.41    0.72
   2   0  12   11.32    0.54
   2   0 -12   12.39    1.08
   2   0 -12   10.93    0.54
   2   0  12   11.71    0.53
   2   0  12   11.41    0.60
  -2   0 -12   11.52    0.52
  -2   0  12   12.04    0.70
  -2   0 -12   11.15    0.68
  -2   0  12   10.87    0.56
  -2   0 -12   11.26    0.71
  -2   0  12   11.14    0.59
  -2   0 -12   11.50    0.53
   2  -1 -12   31.68    1.58
   2   1  12   30.58    1.04
   2   1  12   30.10    0.98
   2  -1 -12   29.69    0.85
   2   1  12   30.89    0.91
   2  -1 -12   30.72    1.19
  -2   1  12   30.01    1.05
  -2   1  12   30.50    0.90
  -2   1  12   30.28    0.96
  -2  -1 -12   30.17    0.89
  -2  -1 -12   29.92    0.85
  -2  -1 -12   30.97    1.11
   2   2  12   32.46    1.03
   2  -2 -12   32.32    0.88
   2  -2 -12   32.53    1.27
   2   2  12   31.34    0.92
   2  -2 -12   33.13    1.06
   2  -2 -12   32.33    1.55
   2   2  12   33.32    1.04
  -2   2  12   32.29    1.07
  -2  -2 -12   30.46    0.88
  -2  -2 -12   32.30    1.20
  -2  -2 -12   32.84    0.95
  -2   2  12   31.23    0.92
  -2   2  12   32.43    0.99
   2   3  12    1.26    0.28
   2  -3 -12    1.22    0.35
   2  -3 -12    0.98    0.40
   2  -3 -12    1.54    0.28
   2   3  12    0.97    0.24
   2  -3 -12    1.10    0.23
   2   3  12    1.15    0.29
  -2   3  12    1.62    0.30
  -2   3  12    1.18    0.26
  -2  -3 -12    1.34    0.30
  -2  -3 -12    1.12    0.28
  -2   3  12    1.22    0.29
  -2  -3 -12    1.36    0.28
   2   4  12   17.13    0.78
   2   4  12   17.39    0.75
   2   4  12   17.99    0.67
   2  -4 -12   17.11    1.00
   2  -4 -12   17.28    0.69
   2  -4 -12   16.37    1.14
   2  -4 -12   17.62    0.64
  -2   4  12   17.71    0.70
  -2  -4 -12   17.24    0.73
  -2  -4 -12   18.20    1.02
[truncated: 289,328 more chars]
