# Supplementary material for: Redetermined crystal structure of N-(β-carb­oxy­eth­yl)-α-isoleucine
Source: Acta Crystallogr E Crystallogr Commun. 2015 Aug 22;71(Pt 9):o665–6. doi: 10.1107/S2056989015014498 (PMC4555364; doi:10.1107/S2056989015014498)
Supplement: Supplementary file 2 [file e-71-0o665-Isup2.hkl]

data_I                                                                          
_shelx_title ' ILA in P2(1)2(1)2(1)'                                            
_shelx_refln_list_code          4                                               
_shelx_F_calc_maximum      123.26                                               
_exptl_crystal_F_000       440.00                                               
_reflns_d_resolution_high  0.7121                                               
                                                                                
loop_                                                                           
 _space_group_symop_operation_xyz                                               
 'x, y, z'                                                                      
 '-x+1/2, -y, z+1/2'                                                            
 'x+1/2, -y+1/2, -z'                                                            
 '-x, y+1/2, -z+1/2'                                                            
                                                                                
_cell_length_a     5.2996                                                       
_cell_length_b     9.0053                                                       
_cell_length_c    23.2114                                                       
_cell_angle_alpha  90.000                                                       
_cell_angle_beta   90.000                                                       
_cell_angle_gamma  90.000                                                       
                                                                                
_shelx_F_squared_multiplier     1.000                                           
                                                                                
loop_                                                                           
 _refln_index_h                                                                 
 _refln_index_k                                                                 
 _refln_index_l                                                                 
 _refln_F_squared_calc                                                          
 _refln_F_squared_meas                                                          
 _refln_F_squared_sigma                                                         
 _refln_observed_status                                                         
   2   0   0      12039.71      11926.71        76.15 o                         
   4   0   0          0.98          1.75         1.97 o                         
   6   0   0         90.85         85.47         4.98 o                         
   1   1   0       6212.01       6059.06        26.29 o                         
   2   1   0        233.24        261.45         1.82 o                         
   3   1   0         59.38         60.38         1.45 o                         
   4   1   0          7.61          7.14         1.21 o                         
   5   1   0          0.00          0.94         1.61 o                         
   6   1   0          0.91          1.35         2.54 o                         
   7   1   0          1.47          1.57         2.82 o                         
   0   2   0       1700.73       1653.28        18.58 o                         
   1   2   0        409.99        377.10         2.06 o                         
   2   2   0        120.54        134.27         1.30 o                         
   3   2   0        180.46        187.16         2.33 o                         
   4   2   0         23.79         21.27         1.52 o                         
   5   2   0         40.09         49.65         2.52 o                         
   6   2   0          1.12          0.10         2.19 o                         
   7   2   0         74.99         79.80         6.82 o                         
   1   3   0       2878.83       3147.31        14.05 o                         
   2   3   0       1166.00       1184.78         5.66 o                         
   3   3   0       1081.60       1023.06         6.09 o                         
   4   3   0         90.21         88.79         2.19 o                         
   5   3   0          3.05          3.50         1.37 o                         
   6   3   0         23.29         18.36         4.00 o                         
   7   3   0          5.83         12.40         3.76 o                         
   0   4   0        466.68        505.09         5.68 o                         
   1   4   0        639.11        676.64         3.75 o                         
   2   4   0         11.84         12.39         0.63 o                         
   3   4   0        286.54        290.48         3.01 o                         
   4   4   0         79.40         85.93         2.41 o                         
   5   4   0          6.58          6.26         1.90 o                         
   6   4   0          0.10          8.76         2.50 o                         
   1   5   0          6.07         11.99         0.71 o                         
   2   5   0        338.25        332.94         2.45 o                         
   3   5   0          6.74         11.21         0.93 o                         
   4   5   0         75.26         71.56         3.13 o                         
   5   5   0         21.88         21.63         3.18 o                         
   6   5   0         86.96         91.00         7.32 o                         
   0   6   0         35.62         37.24         1.50 o                         
   1   6   0          2.41          4.32         0.88 o                         
   2   6   0         23.82         31.50         1.57 o                         
   3   6   0         15.55         16.10         1.49 o                         
   4   6   0        196.74        195.89         4.29 o                         
   5   6   0          4.04          0.32         1.74 o                         
   6   6   0         46.55         47.69         5.92 o                         
   1   7   0         63.84         65.84         1.73 o                         
   2   7   0          7.95          5.74         0.91 o                         
   3   7   0          2.36          3.67         1.09 o                         
   4   7   0          5.30          4.79         1.77 o                         
   5   7   0         14.22         13.14         2.74 o                         
   6   7   0          5.33          8.76        12.20 o                         
   0   8   0         29.23         25.14         0.93 o                         
   1   8   0          5.25          6.00         1.36 o                         
   2   8   0          0.44          3.54         1.47 o                         
   3   8   0         53.49         50.36         3.43 o                         
   4   8   0          9.67         13.90         3.13 o                         
   5   8   0         20.50         17.05         6.00 o                         
   1   9   0         48.15         48.38         2.41 o                         
   2   9   0          3.39          1.95         1.50 o                         
   3   9   0         20.80         24.82         2.78 o                         
   4   9   0          0.81         -1.94         2.41 o                         
   5   9   0         19.39         -8.97         8.97 o                         
   0  10   0        196.04        241.88        11.87 o                         
   1  10   0          2.20          2.84         1.29 o                         
   2  10   0         11.94         14.04         1.95 o                         
   3  10   0          4.14          1.17         1.89 o                         
   4  10   0          8.68          8.91         3.72 o                         
   1  11   0          7.32         10.86         4.04 o                         
   2  11   0          0.64          5.25         3.25 o                         
   3  11   0          0.72          3.46         2.46 o                         
   0  12   0          2.96          6.91         5.88 o                         
   1  12   0          1.94          3.23         5.44 o                         
   2  12   0          0.44         -0.59         5.00 o                         
   1   0   1        340.75        360.29         1.70 o                         
   2   0   1         11.82          8.31         0.54 o                         
   3   0   1        768.17        770.20         5.69 o                         
   4   0   1          6.28         10.13         1.31 o                         
   5   0   1         19.69         23.22         2.11 o                         
   6   0   1          2.51          4.40         2.66 o                         
   7   0   1         65.54         78.72         9.63 o                         
  -7   1   1         27.61         35.27         4.81 o                         
  -6   1   1         50.97         53.18         3.40 o                         
  -5   1   1         57.48         54.55         2.81 o                         
  -4   1   1        139.15        131.06         2.74 o                         
  -3   1   1         30.90         31.96         1.23 o                         
  -2   1   1        473.61        468.81         2.56 o                         
  -1   1   1       2444.28       2282.37         7.42 o                         
   0   1   1        210.14        185.32         3.75 o                         
   1   1   1       2444.28       2283.23         7.28 o                         
   2   1   1        473.61        468.27         2.52 o                         
   3   1   1         30.90         30.91         1.15 o                         
   4   1   1        139.15        133.60         2.74 o                         
   5   1   1         57.48         53.12         2.66 o                         
   6   1   1         50.97         45.72         2.98 o                         
   7   1   1         27.61         28.65         4.37 o                         
  -7   2   1         24.64         27.63         7.64 o                         
  -6   2   1          6.38          3.94         2.60 o                         
  -5   2   1        109.84        107.95         3.26 o                         
  -4   2   1          6.73          4.60         1.07 o                         
  -3   2   1         17.08         23.01         1.07 o                         
  -2   2   1       1201.90       1225.56         5.24 o                         
  -1   2   1        440.75        430.40         2.12 o                         
   0   2   1      15192.71      14907.39       165.08 o                         
   1   2   1        440.75        434.38         2.25 o                         
   2   2   1       1201.90       1241.90         4.99 o                         
   3   2   1         17.08         21.14         1.04 o                         
   4   2   1          6.73          3.98         0.99 o                         
   5   2   1        109.84        106.11         4.19 o                         
   6   2   1          6.38          4.18         2.45 o                         
   7   2   1         24.64         36.40         4.88 o                         
  -7   3   1         31.68         42.86         6.76 o                         
  -6   3   1         39.24         40.32         4.56 o                         
  -5   3   1        179.36        178.79         3.92 o                         
  -4   3   1         93.96         93.51         2.21 o                         
  -3   3   1        166.15        164.21         2.18 o                         
  -2   3   1         75.02         84.80         1.19 o                         
  -1   3   1        406.24        409.35         2.32 o                         
   0   3   1       2982.22       2922.02        18.75 o                         
   1   3   1        406.24        413.33         2.64 o                         
   2   3   1         75.02         83.48         1.22 o                         
   3   3   1        166.15        162.37         2.29 o                         
   4   3   1         93.96         91.29         2.35 o                         
   5   3   1        179.36        178.50         3.88 o                         
   6   3   1         39.24         39.91         4.39 o                         
   7   3   1         31.68         35.86         6.03 o                         
  -6   4   1         95.77         98.29         6.50 o                         
  -5   4   1         18.21         20.11         2.36 o                         
  -4   4   1        414.29        387.59         4.59 o                         
  -3   4   1         41.41         44.58         1.40 o                         
  -2   4   1        324.36        319.97         2.48 o                         
  -1   4   1        112.45        115.26         1.80 o                         
   0   4   1         15.97         17.31         0.40 o                         
   1   4   1        112.45        117.34         1.33 o                         
   2   4   1        324.36        316.45         3.51 o                         
   3   4   1         41.41         44.39         1.40 o                         
   4   4   1        414.29        385.59         4.60 o                         
   5   4   1         18.21         13.81         2.09 o                         
   6   4   1         95.77         99.69         5.06 o                         
  -6   5   1          1.61          2.57         6.58 o                         
  -5   5   1         23.59         27.50         2.73 o                         
  -4   5   1         14.98         15.28         1.83 o                         
  -3   5   1        499.55        477.46         4.20 o                         
  -2   5   1         98.35        106.68         1.05 o                         
  -1   5   1        848.65        848.77         6.44 o                         
   0   5   1        399.66        349.20         2.40 o                         
   1   5   1        848.65        843.21         5.41 o                         
   2   5   1         98.36        107.99         1.40 o                         
   3   5   1        499.55        472.24         3.87 o                         
   4   5   1         14.98         18.04         1.90 o                         
   5   5   1         23.59         29.96         2.94 o                         
   6   5   1          1.61         -0.81         7.19 o                         
  -6   6   1         17.02         21.98         5.55 o                         
  -5   6   1         11.73         10.67         3.01 o                         
  -4   6   1         22.89         27.52         2.32 o                         
  -3   6   1        163.77        155.73         3.33 o                         
  -2   6   1        168.03        161.51         2.21 o                         
  -1   6   1        166.98        174.10         2.87 o                         
   0   6   1         87.79         88.13         1.10 o                         
   1   6   1        166.98        170.07         2.12 o                         
   2   6   1        168.03        157.88         2.07 o                         
   3   6   1        163.77        152.04         3.53 o                         
   4   6   1         22.89         26.71         2.69 o                         
   5   6   1         11.73         13.04         2.73 o                         
   6   6   1         17.02         12.11         4.93 o                         
  -6   7   1         40.85         48.11        20.73 o                         
  -5   7   1          4.93          3.13         2.56 o                         
  -4   7   1         11.13         10.81         1.98 o                         
  -3   7   1          5.85          9.48         1.31 o                         
  -2   7   1         13.23         12.85         0.95 o                         
  -1   7   1        113.23        113.94         2.12 o                         
   0   7   1         94.35         85.55         1.38 o                         
   1   7   1        113.23        112.96         2.12 o                         
   2   7   1         13.23         17.31         1.31 o                         
   3   7   1          5.85          7.52         1.16 o                         
   4   7   1         11.13         10.08         1.91 o                         
   5   7   1          4.93          7.97         4.46 o                         
   6   7   1         40.85         48.80         6.32 o                         
  -5   8   1          0.67         -2.48         3.90 o                         
  -4   8   1          2.25          2.33         2.51 o                         
  -3   8   1         24.40         22.76         2.57 o                         
  -2   8   1         90.96         87.67         3.51 o                         
  -1   8   1         64.23         59.06         3.46 o                         
   0   8   1        274.19        265.77         2.77 o                         
   1   8   1         64.23         57.53         2.57 o                         
   2   8   1         90.96         88.92         3.60 o                         
   3   8   1         24.40         22.66         2.60 o                         
   4   8   1          2.25         -0.91         3.10 o                         
   5   8   1          0.67          0.06         3.48 o                         
  -5   9   1          1.41         -7.20         7.20 o                         
  -4   9   1          3.56         -1.74         2.71 o                         
  -3   9   1          6.28          4.89         2.03 o                         
  -2   9   1         10.39          7.70         1.74 o                         
  -1   9   1         44.48         41.29         2.32 o                         
   0   9   1         16.67         14.22         1.29 o                         
   1   9   1         44.48         44.77         2.41 o                         
   2   9   1         10.39          4.87         1.63 o                         
   3   9   1          6.28          4.53         2.53 o                         
   4   9   1          3.56          3.75         3.31 o                         
   5   9   1          1.41         -7.35         7.35 o                         
  -4  10   1          0.30          0.54         6.54 o                         
  -3  10   1         17.93         19.57         3.27 o                         
  -2  10   1         26.45         20.34         2.17 o                         
  -1  10   1          5.79          5.53         2.25 o                         
   0  10   1        122.85        126.51         6.38 o                         
   1  10   1          5.79          4.93         1.93 o                         
   2  10   1         26.45         19.87         2.16 o                         
   3  10   1         17.93         18.69         2.69 o                         
   4  10   1          0.30         -2.79         3.06 o                         
  -3  11   1         14.51         19.16         3.36 o                         
  -2  11   1          2.48          5.54         3.35 o                         
  -1  11   1         30.13         25.42         5.13 o                         
   0  11   1          5.78         12.06         4.05 o                         
   1  11   1         30.13         27.49         7.79 o                         
   2  11   1          2.48          6.09         2.30 o                         
   3  11   1         14.51         17.57         6.54 o                         
  -2  12   1          3.75         13.30         9.33 o                         
  -1  12   1          2.34          5.59         5.73 o                         
   0  12   1          3.06          4.18         3.56 o                         
   1  12   1          2.34          4.41         5.88 o                         
   2  12   1          3.75          6.61         6.61 o                         
   1   0   2        104.43         88.77         1.07 o                         
   2   0   2       4295.63       4494.38        14.15 o                         
   3   0   2         10.28          9.11         0.97 o                         
   4   0   2        554.56        527.08         5.36 o                         
   5   0   2          1.96          3.09         1.38 o                         
   6   0   2         26.93         25.05         2.47 o                         
   7   0   2          6.53         11.32         7.06 o                         
  -7   1   2          1.80          1.80         3.47 o                         
  -6   1   2         15.82         19.58         2.38 o                         
  -5   1   2         69.75         74.08         2.94 o                         
  -4   1   2         46.89         43.81         1.91 o                         
  -3   1   2         94.26        103.07         1.82 o                         
  -2   1   2        791.15        772.82         3.58 o                         
  -1   1   2       1193.58       1117.98         4.00 o                         
   0   1   2        263.01        236.09         1.13 o                         
   1   1   2       1193.58       1118.59         4.24 o                         
   2   1   2        791.15        776.85         3.51 o                         
   3   1   2         94.26        101.33         1.74 o                         
   4   1   2         46.89         43.17         1.81 o                         
   5   1   2         69.75         70.36         2.74 o                         
   6   1   2         15.82         16.60         2.55 o                         
   7   1   2          1.80          4.76         3.10 o                         
  -7   2   2         23.44         31.46         5.51 o                         
  -6   2   2          4.26          2.19         2.63 o                         
  -5   2   2         92.79         83.65         3.03 o                         
  -4   2   2          6.93          7.14         1.23 o                         
  -3   2   2        187.16        171.49         2.20 o                         
  -2   2   2         55.29         54.22         1.00 o                         
  -1   2   2        590.83        568.97         2.53 o                         
   0   2   2       1221.21       1120.59         4.45 o                         
   1   2   2        590.83        566.87         2.76 o                         
   2   2   2         55.29         54.25         0.99 o                         
   3   2   2        187.16        172.71         2.18 o                         
   4   2   2          6.93          8.43         1.00 o                         
   5   2   2         92.79         79.29         2.92 o                         
   6   2   2          4.26          0.31         2.72 o                         
   7   2   2         23.44         31.88         4.75 o                         
  -7   3   2         16.10         35.27        15.73 o                         
  -6   3   2         83.48         86.85         4.97 o                         
  -5   3   2        126.95        128.89         3.47 o                         
  -4   3   2        122.31        125.83         2.93 o                         
  -3   3   2        204.13        185.53         2.32 o                         
  -2   3   2        260.49        254.96         2.04 o                         
  -1   3   2        322.96        357.18         2.05 o                         
   0   3   2        620.65        600.43         4.22 o                         
   1   3   2        322.96        358.46         1.99 o                         
   2   3   2        260.49        252.19         2.15 o                         
   3   3   2        204.13        182.91         2.53 o                         
   4   3   2        122.31        127.29         2.66 o                         
   5   3   2        126.95        129.25         3.41 o                         
   6   3   2         83.48         91.76         5.52 o                         
   7   3   2         16.10         16.69         4.94 o                         
  -6   4   2          6.22         11.83         3.24 o                         
  -5   4   2         85.85         82.86         4.01 o                         
  -4   4   2         43.66         43.10         1.99 o                         
  -3   4   2         88.58         86.90         1.75 o                         
  -2   4   2         51.56         48.79         1.07 o                         
  -1   4   2        388.90        358.41         2.84 o                         
   0   4   2        214.32        214.41         2.14 o                         
   1   4   2        388.90        358.88         2.37 o                         
   2   4   2         51.56         48.58         1.38 o                         
   3   4   2         88.58         87.76         1.73 o                         
   4   4   2         43.66         44.80         2.03 o                         
   5   4   2         85.85         88.26         5.77 o                         
   6   4   2          6.22          8.13         5.30 o                         
  -6   5   2         49.82         52.51         6.66 o                         
  -5   5   2          5.72          5.34         2.83 o                         
  -4   5   2        151.65        147.89         4.47 o                         
  -3   5   2         34.42         38.18         1.46 o                         
  -2   5   2         35.97         34.56         0.83 o                         
  -1   5   2         40.02         47.86         1.10 o                         
   0   5   2         37.27         38.54         0.77 o                         
   1   5   2         40.02         49.59         1.08 o                         
   2   5   2         35.97         35.66         1.02 o                         
   3   5   2         34.42         34.31         1.23 o                         
   4   5   2        151.65        143.40         3.80 o                         
   5   5   2          5.72          8.27         2.08 o                         
   6   5   2         49.82         51.88         5.43 o                         
  -6   6   2         31.28         38.55         8.41 o                         
  -5   6   2         36.00         37.82         3.99 o                         
  -4   6   2        112.50        101.14         3.52 o                         
  -3   6   2         15.71         19.82         1.62 o                         
  -2   6   2         42.43         47.30         1.41 o                         
  -1   6   2         25.85         24.89         0.87 o                         
   0   6   2         89.55         85.81         1.11 o                         
   1   6   2         25.85         25.27         1.04 o                         
   2   6   2         42.43         46.41         1.13 o                         
   3   6   2         15.71         19.36         1.58 o                         
   4   6   2        112.50        103.50         3.34 o                         
   5   6   2         36.00         38.78         3.43 o                         
   6   6   2         31.28         32.36         4.63 o                         
  -6   7   2          5.52         13.23         4.41 o                         
  -5   7   2          1.75          3.75         2.33 o                         
  -4   7   2         11.89         12.75         2.11 o                         
  -3   7   2         13.59         14.56         1.43 o                         
  -2   7   2         48.90         46.06         1.55 o                         
  -1   7   2         71.00         62.13         2.02 o                         
   0   7   2         10.95         11.58         0.52 o                         
   1   7   2         71.00         65.80         2.00 o                         
   2   7   2         48.90         48.28         1.76 o                         
   3   7   2         13.59         12.76         1.28 o                         
   4   7   2         11.89         14.45         1.91 o                         
   5   7   2          1.75          2.61         2.34 o                         
   6   7   2          5.52         23.67         5.00 o                         
  -5   8   2          8.19          2.00         4.71 o                         
  -4   8   2         15.56         10.35         3.69 o                         
  -3   8   2         69.14         68.21         3.79 o                         
  -2   8   2         30.95         28.90         2.35 o                         
  -1   8   2         66.26         67.70         2.69 o                         
   0   8   2         93.24         89.81         2.40 o                         
   1   8   2         66.26         68.76         2.78 o                         
   2   8   2         30.95         31.16         2.48 o                         
   3   8   2         69.14         62.96         3.79 o                         
   4   8   2         15.56         11.34         2.91 o                         
   5   8   2          8.19          3.73         3.15 o                         
  -5   9   2         13.21         10.73         9.85 o                         
  -4   9   2          1.11         -2.59         2.59 o                         
  -3   9   2         26.70         27.43         4.15 o                         
  -2   9   2          0.60          3.17         1.57 o                         
  -1   9   2         23.90         29.27         2.93 o                         
   0   9   2         12.72         11.56         0.97 o                         
   1   9   2         23.90         26.41         2.69 o                         
   2   9   2          0.60          0.50         1.52 o                         
   3   9   2         26.70         23.08         2.76 o                         
   4   9   2          1.11         -1.62         2.33 o                         
   5   9   2         13.21          1.91         8.97 o                         
  -4  10   2          0.02         -1.33         3.75 o                         
  -3  10   2          0.93          3.18         2.44 o                         
  -2  10   2         14.73         15.79         2.10 o                         
  -1  10   2          9.64          7.57         1.98 o                         
   0  10   2         35.36         35.96         4.26 o                         
   1  10   2          9.64          9.78         1.59 o                         
   2  10   2         14.73         16.28         2.22 o                         
   3  10   2          0.93          1.72         1.90 o                         
   4  10   2          0.02          0.65         2.81 o                         
  -3  11   2          1.85          7.02         2.67 o                         
  -2  11   2          8.94         11.95         2.69 o                         
  -1  11   2         11.14         16.38         3.03 o                         
   0  11   2          5.91          6.82         3.11 o                         
   1  11   2         11.14          9.45         5.29 o                         
   2  11   2          8.94         12.41         3.75 o                         
   3  11   2          1.85          4.96         4.06 o                         
  -2  12   2          3.95         13.96         9.04 o                         
  -1  12   2          0.67          7.06         5.44 o                         
   0  12   2         16.90         16.99         4.94 o                         
   1  12   2          0.67          1.91         5.29 o                         
   2  12   2          3.95          4.56         6.17 o                         
   1   0   3        989.62        943.43         3.57 o                         
   2   0   3       2597.67       2628.67         9.08 o                         
   3   0   3         18.18         15.34         1.11 o                         
   4   0   3        106.23        111.35         2.72 o                         
   5   0   3        133.85        121.43         3.49 o                         
   6   0   3         24.69         26.62         2.56 o                         
   7   0   3          7.51          4.81         5.16 o                         
  -7   1   3         32.82         42.20         6.07 o                         
  -6   1   3         98.69         94.33         3.62 o                         
  -5   1   3         24.39         31.62         2.34 o                         
  -4   1   3        289.73        281.58         4.13 o                         
  -3   1   3        374.06        383.76         3.45 o                         
  -2   1   3        490.24        481.54         2.71 o                         
  -1   1   3       4063.38       4203.17        14.17 o                         
   0   1   3       1667.18       1764.29         5.78 o                         
   1   1   3       4063.39       4202.14        14.92 o                         
   2   1   3        490.24        480.02         2.67 o                         
   3   1   3        374.06        376.74         3.28 o                         
   4   1   3        289.73        283.87         3.74 o                         
   5   1   3         24.39         32.96         2.19 o                         
   6   1   3         98.69         96.07         4.38 o                         
   7   1   3         32.82         38.28         5.42 o                         
  -7   2   3         17.71         34.10         8.82 o                         
  -6   2   3         13.11         16.46         4.16 o                         
  -5   2   3         32.30         30.80         2.21 o                         
  -4   2   3         77.85         78.47         2.51 o                         
  -3   2   3        119.24        125.75         2.05 o                         
  -2   2   3        243.63        261.68         2.07 o                         
  -1   2   3        112.31         94.43         0.92 o                         
   0   2   3        197.56        233.84         1.27 o                         
   1   2   3        112.31         94.21         0.95 o                         
   2   2   3        243.63        261.70         2.04 o                         
   3   2   3        119.24        127.58         2.11 o                         
   4   2   3         77.85         77.71         2.40 o                         
   5   2   3         32.30         30.56         2.23 o                         
   6   2   3         13.11         15.52         3.97 o                         
   7   2   3         17.71         33.28         7.57 o                         
  -7   3   3          4.94         22.78         7.35 o                         
  -6   3   3         26.26         39.42         4.49 o                         
  -5   3   3         69.91         70.99         3.22 o                         
  -4   3   3         45.98         44.91         2.12 o                         
  -3   3   3        314.43        339.13         3.15 o                         
  -2   3   3         85.16         83.48         1.22 o                         
  -1   3   3        630.60        579.82         2.78 o                         
   0   3   3        775.96        815.93         3.19 o                         
   1   3   3        630.60        575.92         4.29 o                         
   2   3   3         85.16         82.39         1.46 o                         
   3   3   3        314.43        330.12         3.29 o                         
   4   3   3         45.98         47.99         1.93 o                         
   5   3   3         69.91         73.03         3.74 o                         
   6   3   3         26.26         38.76         5.47 o                         
   7   3   3          4.94         12.95         5.15 o                         
  -6   4   3         39.89         48.09         3.78 o                         
  -5   4   3        128.31        127.67         4.28 o                         
  -4   4   3        231.40        225.55         3.79 o                         
  -3   4   3          6.17          5.02         0.79 o                         
  -2   4   3        822.62        870.77         4.77 o                         
  -1   4   3        423.65        456.95         2.64 o                         
   0   4   3       2244.15       2306.31         8.05 o                         
   1   4   3        423.65        462.52         2.60 o                         
   2   4   3        822.63        864.88         5.15 o                         
   3   4   3          6.17          6.41         0.85 o                         
   4   4   3        231.40        217.46         3.62 o                         
   5   4   3        128.31        130.09         4.30 o                         
   6   4   3         39.89         42.94         4.22 o                         
  -6   5   3         22.83         20.94         6.97 o                         
  -5   5   3         67.90         72.39         4.89 o                         
  -4   5   3        141.84        139.27         4.05 o                         
  -3   5   3         95.02         92.87         1.79 o                         
  -2   5   3         80.90         85.54         1.21 o                         
  -1   5   3        107.32        102.50         1.67 o                         
   0   5   3        489.84        490.93         2.53 o                         
   1   5   3        107.33        102.77         1.34 o                         
   2   5   3         80.90         87.19         1.42 o                         
   3   5   3         95.02         92.31         1.76 o                         
   4   5   3        141.84        138.44         3.83 o                         
   5   5   3         67.90         81.05         5.39 o                         
   6   5   3         22.83         26.61         5.37 o                         
  -6   6   3          4.84          7.03         2.98 o                         
  -5   6   3          1.82          2.71         2.31 o                         
  -4   6   3         17.09         21.13         2.17 o                         
  -3   6   3        112.01        103.71         2.91 o                         
  -2   6   3          5.42          3.08         0.71 o                         
  -1   6   3        130.51        134.45         1.85 o                         
   0   6   3         61.26         60.44         0.94 o                         
   1   6   3        130.51        129.09         1.47 o                         
   2   6   3          5.42          4.29         0.47 o                         
   3   6   3        112.01        105.56         2.80 o                         
   4   6   3         17.09         21.04         2.41 o                         
   5   6   3          1.82          3.22         2.76 o                         
   6   6   3          4.84          7.86         6.28 o                         
  -6   7   3         27.66         -8.97         8.97 o                         
  -5   7   3         15.72         17.46         4.86 o                         
  -4   7   3         60.46         58.03         3.59 o                         
  -3   7   3         22.34         20.99         1.67 o                         
  -2   7   3         20.34         19.42         1.06 o                         
  -1   7   3         28.56         25.39         0.92 o                         
   0   7   3         26.58         21.17         0.84 o                         
   1   7   3         28.56         23.03         1.44 o                         
   2   7   3         20.34         18.16         1.60 o                         
   3   7   3         22.34         22.34         1.52 o                         
   4   7   3         60.46         62.70         3.17 o                         
   5   7   3         15.72         17.36         3.83 o                         
   6   7   3         27.66         33.22         5.73 o                         
  -5   8   3         15.09          9.34         6.87 o                         
  -4   8   3          0.93         -1.31         2.12 o                         
  -3   8   3         11.60         15.31         1.46 o                         
  -2   8   3         91.01         91.54         3.61 o                         
  -1   8   3         99.18         90.90         3.19 o                         
   0   8   3        199.50        202.66         2.96 o                         
   1   8   3         99.18         91.69         3.10 o                         
   2   8   3         91.01         88.66         3.68 o                         
   3   8   3         11.60         16.65         2.41 o                         
   4   8   3          0.93         -1.42         2.31 o                         
   5   8   3         15.09         13.15         4.71 o                         
  -5   9   3          0.06         -7.79         7.79 o                         
  -4   9   3          1.74         -0.82         2.50 o                         
  -3   9   3         30.68         34.39         3.48 o                         
  -2   9   3         10.54         11.88         1.88 o                         
  -1   9   3        110.18        112.37         3.25 o                         
   0   9   3          1.11          1.90         0.95 o                         
   1   9   3        110.18        109.45         3.98 o                         
   2   9   3         10.54         10.77         2.02 o                         
   3   9   3         30.68         33.64         3.11 o                         
   4   9   3          1.74         -0.11         2.47 o                         
  -4  10   3          1.47          1.47         4.02 o                         
  -3  10   3         14.54         17.13         3.11 o                         
  -2  10   3         59.49         61.98         4.14 o                         
  -1  10   3         28.71         29.07         2.81 o                         
   0  10   3        159.38        149.63        10.27 o                         
   1  10   3         28.71         30.25         2.31 o                         
   2  10   3         59.49         61.29         5.29 o                         
   3  10   3         14.54         10.75         2.46 o                         
   4  10   3          1.47         -3.80         3.80 o                         
  -3  11   3         19.05         23.96         3.65 o                         
  -2  11   3          6.76         11.27         2.37 o                         
  -1  11   3         15.90         22.16         4.05 o                         
   0  11   3          5.41          2.67         3.46 o                         
   1  11   3         15.90         17.92         4.77 o                         
   2  11   3          6.76         10.29         2.10 o                         
   3  11   3         19.05         22.84         3.29 o                         
  -1  12   3          2.34          8.82         5.73 o                         
   0  12   3          8.72         17.35         7.35 o                         
   1  12   3          2.34         14.28         8.23 o                         
   2  12   3          0.68          0.88         5.73 o                         
   0   0   4        853.02        893.40         5.17 o                         
   1   0   4        889.65        851.94         3.32 o                         
   2   0   4       1817.57       1881.58         6.98 o                         
   3   0   4        158.45        148.19         2.31 o                         
   4   0   4        209.59        221.41         3.55 o                         
   5   0   4        329.35        306.96         4.96 o                         
   6   0   4          1.08          0.14         1.75 o                         
   7   0   4         55.37         64.97         9.55 o                         
  -7   1   4         17.92         27.32         6.54 o                         
  -6   1   4          9.92         10.49         2.11 o                         
  -5   1   4        123.52        128.45         3.70 o                         
  -4   1   4        196.30        196.85         3.44 o                         
  -3   1   4        436.14        459.60         4.21 o                         
  -2   1   4         10.70          7.63         0.57 o                         
  -1   1   4       1544.20       1657.72         5.73 o                         
   0   1   4       1728.46       1675.87         5.76 o                         
   1   1   4       1544.20       1658.43         6.00 o                         
   2   1   4         10.70          7.13         0.53 o                         
   3   1   4        436.14        453.88         4.16 o                         
   4   1   4        196.30        195.52         3.50 o                         
   5   1   4        123.52        131.13         3.50 o                         
   6   1   4          9.92         11.16         2.54 o                         
   7   1   4         17.92         28.24         5.51 o                         
  -7   2   4         52.19         61.26         7.22 o                         
  -6   2   4         66.78         72.28         5.20 o                         
  -5   2   4         74.57         73.50         3.48 o                         
  -4   2   4        126.43        129.23         3.03 o                         
  -3   2   4        170.55        167.90         2.36 o                         
  -2   2   4        348.76        377.21         2.59 o                         
  -1   2   4       1067.24       1082.33         4.32 o                         
   0   2   4        265.56        276.19         1.43 o                         
   1   2   4       1067.24       1070.94         4.37 o                         
   2   2   4        348.76        380.49         2.62 o                         
   3   2   4        170.55        166.43         2.39 o                         
   4   2   4        126.43        130.18         2.91 o                         
   5   2   4         74.57         73.69         3.25 o                         
   6   2   4         66.78         75.85         7.08 o                         
   7   2   4         52.19         57.45         7.24 o                         
  -7   3   4         24.00         32.63         8.38 o                         
  -6   3   4        138.65        137.32         4.95 o                         
  -5   3   4         14.46         18.54         2.20 o                         
  -4   3   4        584.91        552.69         5.85 o                         
  -3   3   4        141.95        139.44         2.09 o                         
  -2   3   4        115.58        130.84         1.59 o                         
  -1   3   4        166.75        193.88         1.34 o                         
   0   3   4       1218.22       1241.13         4.64 o                         
   1   3   4        166.75        193.99         1.55 o                         
   2   3   4        115.58        127.38         1.53 o                         
   3   3   4        141.95        142.57         2.24 o                         
   4   3   4        584.91        542.26         5.21 o                         
   5   3   4         14.46         16.52         1.94 o                         
   6   3   4        138.65        150.70         7.41 o                         
   7   3   4         24.00         33.84         7.64 o                         
  -6   4   4         37.19         40.10         5.09 o                         
  -5   4   4          9.33          8.98         2.03 o                         
  -4   4   4        283.79        269.18         4.08 o                         
  -3   4   4         49.52         45.87         1.42 o                         
  -2   4   4        404.70        405.41         3.00 o                         
  -1   4   4        571.88        591.74         3.13 o                         
   0   4   4          1.14          1.94         0.29 o                         
   1   4   4        571.88        592.36         3.35 o                         
   2   4   4        404.70        401.29         3.10 o                         
   3   4   4         49.52         46.12         1.46 o                         
   4   4   4        283.79        269.91         4.01 o                         
   5   4   4          9.33         13.98         2.88 o                         
   6   4   4         37.19         43.48         4.07 o                         
  -6   5   4         61.17         68.06         5.81 o                         
  -5   5   4         50.87         47.97         3.28 o                         
  -4   5   4        112.70        120.95         3.79 o                         
  -3   5   4        117.70        109.86         1.94 o                         
  -2   5   4         70.94         62.39         1.06 o                         
  -1   5   4          2.69          1.66         0.36 o                         
   0   5   4         50.41         49.60         0.83 o                         
   1   5   4          2.69          1.97         0.51 o                         
   2   5   4         70.94         64.72         1.32 o                         
   3   5   4        117.70        107.02         1.90 o                         
   4   5   4        112.70        116.94         3.52 o                         
   5   5   4         50.87         57.04         4.22 o                         
   6   5   4         61.17         66.42         6.72 o                         
  -6   6   4         15.68         10.14         9.97 o                         
  -5   6   4         24.42         25.57         3.90 o                         
  -4   6   4        184.79        190.27         4.63 o                         
  -3   6   4         28.79         28.60         1.85 o                         
  -2   6   4        100.53        103.96         1.59 o                         
  -1   6   4         65.06         73.06         1.56 o                         
   0   6   4         39.16         36.13         0.82 o                         
   1   6   4         65.06         71.52         1.45 o                         
   2   6   4        100.53        106.60         1.53 o                         
   3   6   4         28.79         28.21         1.78 o                         
   4   6   4        184.79        185.67         4.22 o                         
   5   6   4         24.42         28.91         3.22 o                         
   6   6   4         15.68         16.49        10.02 o                         
  -6   7   4          2.16         -8.08         8.08 o                         
  -5   7   4         18.38         18.85         5.10 o                         
  -4   7   4         14.90         17.58         2.32 o                         
  -3   7   4        116.77        116.53         3.04 o                         
  -2   7   4         29.14         27.62         0.87 o                         
  -1   7   4        102.60         90.60         1.70 o                         
   0   7   4        452.53        430.92         3.19 o                         
   1   7   4        102.60         91.78         1.49 o                         
   2   7   4         29.14         31.21         1.91 o                         
   3   7   4        116.77        105.92         2.94 o                         
   4   7   4         14.90         19.18         2.58 o                         
   5   7   4         18.38         15.52         3.05 o                         
   6   7   4          2.16          8.53         3.67 o                         
  -5   8   4         14.79          8.86         7.38 o                         
  -4   8   4          6.80          2.51         1.87 o                         
  -3   8   4        166.94        163.70         4.54 o                         
  -2   8   4         71.69         66.07         4.01 o                         
  -1   8   4         73.96         78.02         2.40 o                         
   0   8   4         77.02         72.48         2.76 o                         
   1   8   4         73.96         79.02         2.99 o                         
   2   8   4         71.69         65.86         3.27 o                         
   3   8   4        166.94        167.65         5.37 o                         
   4   8   4          6.80          4.96         2.60 o                         
   5   8   4         14.79         11.80         5.56 o                         
  -5   9   4          9.51         -7.35         8.53 o                         
  -4   9   4         11.37         11.72         3.46 o                         
  -3   9   4          1.78          4.79         2.34 o                         
  -2   9   4          6.51          6.94         1.74 o                         
  -1   9   4         32.34         39.58         2.86 o                         
   0   9   4         56.27         61.99         4.26 o                         
   1   9   4         32.34         36.82         2.30 o                         
   2   9   4          6.51          7.38         1.85 o                         
   3   9   4          1.78          5.48         2.08 o                         
   4   9   4         11.37         13.50         4.71 o                         
  -4  10   4          5.77          3.13         5.81 o                         
  -3  10   4          1.39          2.96         2.03 o                         
  -2  10   4         29.99         33.53         2.56 o                         
  -1  10   4         10.28         13.70         2.09 o                         
   0  10   4          2.35          9.00         3.59 o                         
   1  10   4         10.28         11.60         1.82 o                         
   2  10   4         29.99         30.99         2.77 o                         
   3  10   4          1.39          2.60         2.13 o                         
   4  10   4          5.77          1.23         4.32 o                         
  -3  11   4         13.98         18.61         2.88 o                         
  -2  11   4          9.85         10.23         2.30 o                         
  -1  11   4         49.83         45.41         5.96 o                         
   0  11   4          8.39          7.60         4.02 o                         
   1  11   4         49.83         41.38         6.59 o                         
   2  11   4          9.85         11.58         2.61 o                         
   3  11   4         13.98         16.86         3.17 o                         
  -1  12   4          1.99         10.58         5.88 o                         
   0  12   4         32.70         31.75         8.97 o                         
   1   0   5         27.03         19.26         0.51 o                         
   2   0   5        266.40        258.00         1.88 o                         
   3   0   5        148.96        150.30         2.39 o                         
   4   0   5        147.16        143.23         2.83 o                         
   5   0   5          6.85          9.83         1.75 o                         
   6   0   5         75.16         82.11         3.52 o                         
   7   0   5         18.40         30.28         8.08 o                         
  -7   1   5         70.79         85.60        11.48 o                         
  -6   1   5         51.05         52.86         3.05 o                         
  -5   1   5        190.75        175.96         4.02 o                         
  -4   1   5        285.78        283.76         4.07 o                         
  -3   1   5         57.88         57.72         1.87 o                         
  -2   1   5        246.94        254.46         2.05 o                         
  -1   1   5         23.31         23.57         0.56 o                         
   0   1   5        598.09        657.10         2.67 o                         
   1   1   5         23.31         24.18         0.79 o                         
   2   1   5        246.94        257.21         2.00 o                         
   3   1   5         57.88         59.87         1.76 o                         
   4   1   5        285.78        276.14         4.08 o                         
   5   1   5        190.75        178.17         4.13 o                         
   6   1   5         51.05         50.13         3.59 o                         
   7   1   5         70.79         83.65        12.94 o                         
  -7   2   5         25.93         39.29         7.28 o                         
  -6   2   5         63.69         69.38         4.84 o                         
  -5   2   5         20.00         19.54         2.05 o                         
  -4   2   5        264.07        228.91         3.96 o                         
  -3   2   5        100.53        114.48         2.09 o                         
  -2   2   5        161.91        141.90         1.48 o                         
  -1   2   5         76.18         86.84         0.93 o                         
   0   2   5       5182.07       5195.49        17.28 o                         
   1   2   5         76.18         86.70         0.91 o                         
   2   2   5        161.91        143.84         1.66 o                         
   3   2   5        100.53        112.59         2.04 o                         
   4   2   5        264.07        225.63         3.63 o                         
   5   2   5         20.00         20.04         1.94 o                         
   6   2   5         63.69         68.30         5.14 o                         
   7   2   5         25.93         55.26         7.02 o                         
  -7   3   5          6.06         19.70         7.50 o                         
  -6   3   5         56.53         70.93        12.14 o                         
  -5   3   5         32.09         31.63         2.57 o                         
  -4   3   5        272.61        269.89         4.12 o                         
  -3   3   5        112.64        107.47         2.05 o                         
  -2   3   5        558.34        568.87         3.68 o                         
  -1   3   5        127.58        136.23         1.17 o                         
   0   3   5         25.09         21.91         0.55 o                         
   1   3   5        127.58        136.34         1.32 o                         
   2   3   5        558.34        569.87         3.54 o                         
   3   3   5        112.64        104.05         2.00 o                         
   4   3   5        272.61        261.81         3.62 o                         
   5   3   5         32.09         30.33         2.52 o                         
   6   3   5         56.53         55.62         5.39 o                         
  -6   4   5         16.51         18.11         3.61 o                         
  -5   4   5          2.45          0.87         1.75 o                         
  -4   4   5        377.35        380.26         4.85 o                         
  -3   4   5         69.98         75.56         1.67 o                         
  -2   4   5        501.13        507.21         3.58 o                         
  -1   4   5         70.68         67.21         0.84 o                         
   0   4   5          0.96          2.13         0.34 o                         
   1   4   5         70.68         67.46         1.11 o                         
   2   4   5        501.13        508.55         3.56 o                         
   3   4   5         69.98         74.26         1.74 o                         
   4   4   5        377.35        369.14         4.67 o                         
   5   4   5          2.45          2.75         1.92 o                         
   6   4   5         16.51         21.05         5.23 o                         
  -6   5   5         59.92         71.62         7.82 o                         
  -5   5   5         15.62         15.62         3.84 o                         
  -4   5   5        217.32        201.07         4.73 o                         
  -3   5   5          9.39          8.59         0.90 o                         
  -2   5   5         41.58         43.93         1.22 o                         
  -1   5   5         14.87         14.61         0.59 o                         
   0   5   5         19.42         22.02         0.75 o                         
   1   5   5         14.87         15.38         0.60 o                         
   2   5   5         41.58         43.94         1.16 o                         
   3   5   5          9.39          8.24         0.89 o                         
   4   5   5        217.32        204.74         5.60 o                         
   5   5   5         15.62         18.69         2.83 o                         
   6   5   5         59.92         57.56        10.10 o                         
  -6   6   5          0.04          7.58         3.58 o                         
  -5   6   5         76.33         70.57         4.53 o                         
  -4   6   5        108.92        117.49         3.89 o                         
  -3   6   5        220.90        212.66         3.93 o                         
  -2   6   5        216.46        210.09         2.23 o                         
  -1   6   5         25.17         27.38         1.13 o                         
   0   6   5         96.61         88.13         1.05 o                         
   1   6   5         25.17         27.64         1.14 o                         
   2   6   5        216.46        211.84         2.33 o                         
   3   6   5        220.90        211.16         3.80 o                         
   4   6   5        108.92        117.38         4.05 o                         
   5   6   5         76.33         77.36         5.60 o                         
   6   6   5          0.04         -2.84        12.71 o                         
  -6   7   5         44.90         41.63        30.35 o                         
  -5   7   5          1.60          3.05         4.25 o                         
  -4   7   5         97.30        100.58         4.52 o                         
  -3   7   5         15.66         17.74         1.53 o                         
  -2   7   5         11.33         12.34         0.78 o                         
  -1   7   5         18.49         25.02         1.15 o                         
   0   7   5         55.09         65.54         1.85 o                         
   1   7   5         18.49         23.35         1.20 o                         
   2   7   5         11.33         14.13         1.53 o                         
   3   7   5         15.66         16.39         1.36 o                         
   4   7   5         97.30        111.03         5.31 o                         
   5   7   5          1.60          2.50         2.20 o                         
   6   7   5         44.90         46.89         5.88 o                         
  -5   8   5         39.86         45.07         9.13 o                         
  -4   8   5         25.18         27.44         3.83 o                         
  -3   8   5         50.46         54.62         2.56 o                         
  -2   8   5         26.10         26.41         1.70 o                         
  -1   8   5         41.30         41.62         2.34 o                         
   0   8   5        275.42        277.24         3.81 o                         
   1   8   5         41.30         42.93         2.96 o                         
   2   8   5         26.10         20.89         2.32 o                         
   3   8   5         50.46         58.14         5.89 o                         
   4   8   5         25.18         24.95         3.32 o                         
   5   8   5         39.86         40.06         4.84 o                         
  -5   9   5         14.25          1.36        14.70 o                         
  -4   9   5          1.90          3.33         2.91 o                         
  -3   9   5        106.07        108.90         6.21 o                         
  -2   9   5          6.88         10.42         1.91 o                         
  -1   9   5        104.64        100.07         3.49 o                         
   0   9   5          4.87          6.91         1.85 o                         
   1   9   5        104.64        102.58         5.28 o                         
   2   9   5          6.88          8.09         1.91 o                         
   3   9   5        106.07        100.20         4.71 o                         
   4   9   5          1.90          4.26         2.73 o                         
  -4  10   5         12.06          8.47         5.88 o                         
  -3  10   5         21.74         19.02         3.06 o                         
  -2  10   5         46.47         47.92         2.94 o                         
  -1  10   5         12.72         15.39         2.46 o                         
   0  10   5         54.56         40.47         6.03 o                         
   1  10   5         12.72         13.85         1.93 o                         
   2  10   5         46.47         42.39         3.22 o                         
   3  10   5         21.74         20.21         2.95 o                         
   4  10   5         12.06         -2.50         7.64 o                         
  -3  11   5         42.77         50.77         4.41 o                         
  -2  11   5         12.41         16.95         2.60 o                         
  -1  11   5         12.09         14.79         3.58 o                         
   0  11   5          0.15          5.88         3.53 o                         
   1  11   5         12.09         10.78         4.25 o                         
   2  11   5         12.41         15.90         4.22 o                         
   3  11   5         42.77         57.22         7.97 o                         
  -1  12   5          2.98          6.61         5.29 o                         
   0  12   5          3.17          3.09         5.59 o                         
   0   0   6       4663.99       4651.05        57.92 o                         
   1   0   6       2249.14       2263.28         7.39 o                         
   2   0   6        686.75        663.31         3.63 o                         
   3   0   6        738.01        763.29         5.45 o                         
   4   0   6         54.81         48.52         1.56 o                         
   5   0   6          0.62         -0.95         1.34 o                         
   6   0   6         27.83         29.50         2.59 o                         
   7   0   6         22.24         20.43         7.94 o                         
  -7   1   6          9.83         13.36         4.55 o                         
  -6   1   6          1.60          3.19         1.76 o                         
  -5   1   6         56.41         48.25         2.68 o                         
  -4   1   6         43.21         41.78         1.97 o                         
  -3   1   6         98.55         95.72         2.07 o                         
  -2   1   6        212.81        218.96         2.01 o                         
  -1   1   6        498.64        535.20         2.49 o                         
   0   1   6        701.40        671.99         3.00 o                         
   1   1   6        498.64        537.14         2.54 o                         
   2   1   6        212.81        223.98         2.06 o                         
   3   1   6         98.55         99.35         2.08 o                         
   4   1   6         43.21         43.53         2.10 o                         
   5   1   6         56.41         51.07         2.62 o                         
   6   1   6          1.60          3.64         1.82 o                         
   7   1   6          9.83         16.33         6.17 o                         
  -7   2   6         29.00         36.43         6.17 o                         
  -6   2   6         11.85         13.38         2.67 o                         
  -5   2   6          5.57          4.01         1.63 o                         
  -4   2   6        185.66        172.91         3.57 o                         
  -3   2   6         58.56         52.83         1.65 o                         
  -2   2   6        386.74        395.03         2.68 o                         
  -1   2   6        112.20        131.67         1.18 o                         
   0   2   6        224.79        239.84         1.64 o                         
   1   2   6        112.20        132.25         1.16 o                         
   2   2   6        386.74        394.93         2.97 o                         
   3   2   6         58.55         51.56         1.69 o                         
   4   2   6        185.66        173.00         3.37 o                         
   5   2   6          5.57          4.95         1.51 o                         
   6   2   6         11.85         11.82         3.83 o                         
   7   2   6         29.00         39.18        12.05 o                         
  -7   3   6         16.41         26.16         7.79 o                         
  -6   3   6        103.62        116.50         5.92 o                         
  -5   3   6         57.08         55.38         3.09 o                         
  -4   3   6        180.72        169.31         3.56 o                         
  -3   3   6         68.56         66.00         1.75 o                         
  -2   3   6        231.53        248.03         2.40 o                         
  -1   3   6        207.94        205.59         1.65 o                         
   0   3   6        613.45        609.06         2.87 o                         
   1   3   6        207.94        202.90         1.65 o                         
   2   3   6        231.53        244.65         2.23 o                         
   3   3   6         68.56         67.38         1.74 o                         
   4   3   6        180.72        171.89         3.31 o                         
   5   3   6         57.08         51.29         3.44 o                         
   6   3   6        103.62        109.62         6.68 o                         
  -6   4   6         37.05         41.79         5.87 o                         
  -5   4   6          9.97         10.26         2.86 o                         
  -4   4   6        308.43        297.24         4.39 o                         
  -3   4   6         44.10         44.31         1.42 o                         
  -2   4   6        393.32        402.79         3.21 o                         
  -1   4   6         45.98         47.41         0.84 o                         
   0   4   6         95.52        105.15         1.22 o                         
   1   4   6         45.98         48.89         1.16 o                         
   2   4   6        393.32        392.64         3.06 o                         
   3   4   6         44.10         43.28         1.51 o                         
   4   4   6        308.43        302.63         4.38 o                         
   5   4   6          9.97         10.52         2.21 o                         
   6   4   6         37.05         37.97         4.03 o                         
  -6   5   6         98.26        110.69         5.34 o                         
  -5   5   6         80.76         84.66         4.08 o                         
  -4   5   6         91.08         92.80         3.53 o                         
  -3   5   6         18.93         21.99         1.25 o                         
  -2   5   6          5.22          6.34         0.65 o                         
  -1   5   6        227.62        223.05         1.73 o                         
   0   5   6          5.55          8.36         0.45 o                         
   1   5   6        227.62        225.15         1.97 o                         
   2   5   6          5.22          5.54         0.69 o                         
   3   5   6         18.93         20.24         1.18 o                         
   4   5   6         91.09         91.07         3.62 o                         
   5   5   6         80.76         78.35         3.89 o                         
   6   5   6         98.26        121.02        13.43 o                         
  -6   6   6          9.52         15.70         4.70 o                         
  -5   6   6          6.25          6.71         2.95 o                         
  -4   6   6        118.56        121.01         3.96 o                         
  -3   6   6         92.01         85.23         2.78 o                         
  -2   6   6         71.79         77.04         1.45 o                         
  -1   6   6        110.53        103.50         1.36 o                         
   0   6   6          0.97          3.16         0.44 o                         
   1   6   6        110.53        104.89         1.88 o                         
   2   6   6         71.79         78.09         1.60 o                         
   3   6   6         92.01         87.93         2.54 o                         
   4   6   6        118.56        121.98         3.68 o                         
   5   6   6          6.25          8.70         2.68 o                         
   6   6   6          9.52         16.32         4.85 o                         
  -6   7   6          2.39         13.38         5.14 o                         
  -5   7   6         25.36         22.76         5.74 o                         
  -4   7   6          7.81          9.49         3.95 o                         
  -3   7   6        141.26        143.52         3.01 o                         
  -2   7   6         72.82         65.56         1.79 o                         
  -1   7   6        162.32        163.98         2.28 o                         
   0   7   6         10.87         15.39         1.03 o                         
   1   7   6        162.32        167.08         3.13 o                         
   2   7   6         72.82         67.57         2.97 o                         
   3   7   6        141.26        139.98         3.03 o                         
   4   7   6          7.81         10.98         1.80 o                         
   5   7   6         25.36         25.49         4.40 o                         
   6   7   6          2.39         15.88         4.56 o                         
  -5   8   6         28.96         26.94         5.63 o                         
  -4   8   6         48.42         48.67         4.88 o                         
  -3   8   6         79.64         85.45         3.15 o                         
  -2   8   6         83.68         78.01         2.56 o                         
  -1   8   6         44.55         40.90         1.95 o                         
   0   8   6         52.06         49.83         2.45 o                         
   1   8   6         44.55         38.04         3.23 o                         
   2   8   6         83.68         76.96         3.64 o                         
   3   8   6         79.64         75.22         4.16 o                         
   4   8   6         48.42         44.91         3.98 o                         
   5   8   6         28.96         16.10         7.22 o                         
  -5   9   6          2.87          9.26         5.88 o                         
  -4   9   6          8.74          9.61         2.78 o                         
  -3   9   6          1.67          9.87         2.86 o                         
  -2   9   6         18.94         17.30         2.18 o                         
  -1   9   6         38.07         41.78         2.98 o                         
   0   9   6        138.42        127.32         4.92 o                         
   1   9   6         38.07         38.56         2.76 o                         
   2   9   6         18.94         18.19         2.37 o                         
   3   9   6          1.67          7.46         2.19 o                         
   4   9   6          8.74          3.60         2.86 o                         
  -4  10   6         22.50         29.55         7.20 o                         
  -3  10   6          1.58          4.61         2.30 o                         
  -2  10   6          0.59          3.67         1.57 o                         
  -1  10   6          4.47          5.70         2.26 o                         
   0  10   6          1.85          5.69         3.74 o                         
   1  10   6          4.47          4.38         1.57 o                         
   2  10   6          0.59          3.84         2.57 o                         
   3  10   6          1.58          2.57         2.13 o                         
   4  10   6         22.50          9.70         8.38 o                         
  -3  11   6         30.45         33.45         3.91 o                         
  -2  11   6         11.50          9.43         3.64 o                         
  -1  11   6         28.17         23.59         3.13 o                         
   0  11   6         41.12         33.57         6.18 o                         
   1  11   6         28.17         27.76         5.65 o                         
   2  11   6         11.50         10.97         3.01 o                         
   3  11   6         30.45         32.19         4.52 o                         
  -1  12   6          1.95          4.70         3.74 o                         
   0  12   6          7.41          8.82         6.76 o                         
   1  12   6          1.95          4.12         6.03 o                         
   1   0   7        531.84        569.32         2.72 o                         
   2   0   7        596.65        571.88         3.42 o                         
   3   0   7         54.03         46.15         1.50 o                         
   4   0   7          1.22         -0.69         1.02 o                         
   5   0   7          8.46          7.48         1.59 o                         
   6   0   7          1.13          1.92         1.77 o                         
   7   0   7          0.08         13.23         6.76 o                         
  -7   1   7          4.64         14.41         7.20 o                         
  -6   1   7         35.81         37.10         3.30 o                         
  -5   1   7         10.29          9.69         1.82 o                         
  -4   1   7         83.68         74.21         2.29 o                         
  -3   1   7        409.62        418.55         4.30 o                         
  -2   1   7        932.62        928.15         5.30 o                         
  -1   1   7        475.21        526.78         2.58 o                         
   0   1   7        323.28        305.15         1.84 o                         
   1   1   7        475.21        525.87         2.58 o                         
   2   1   7        932.62        936.49         5.09 o                         
   3   1   7        409.62        415.19         4.39 o                         
   4   1   7         83.68         78.16         2.48 o                         
   5   1   7         10.29          9.73         1.74 o                         
   6   1   7         35.81         35.00         3.08 o                         
   7   1   7          4.64          9.48         4.48 o                         
  -7   2   7         13.79         28.90         6.05 o                         
  -6   2   7         16.01         13.74         2.95 o                         
  -5   2   7         39.22         40.18         2.48 o                         
  -4   2   7         16.28         16.73         1.55 o                         
  -3   2   7         17.36         17.26         1.16 o                         
  -2   2   7         23.05         28.08         0.94 o                         
  -1   2   7        563.19        542.96         2.72 o                         
   0   2   7        176.72        194.50         1.61 o                         
   1   2   7        563.19        544.38         2.77 o                         
   2   2   7         23.05         26.88         0.97 o                         
   3   2   7         17.36         19.04         1.27 o                         
   4   2   7         16.28         17.14         1.65 o                         
   5   2   7         39.22         37.44         2.29 o                         
   6   2   7         16.01         13.01         2.49 o                         
   7   2   7         13.79         27.29         5.87 o                         
  -6   3   7         48.66         64.23         8.62 o                         
  -5   3   7         89.13         80.22         3.43 o                         
  -4   3   7        209.27        201.75         3.82 o                         
  -3   3   7         79.38         71.97         1.81 o                         
  -2   3   7        769.68        769.42         4.36 o                         
  -1   3   7        574.09        616.00         3.62 o                         
   0   3   7        661.46        618.93         3.08 o                         
   1   3   7        574.09        614.62         3.56 o                         
   2   3   7        769.68        766.36         5.10 o                         
   3   3   7         79.38         73.14         1.85 o                         
   4   3   7        209.27        205.13         3.71 o                         
   5   3   7         89.13         81.54         3.19 o                         
   6   3   7         48.66         57.88         5.36 o                         
  -6   4   7         21.93         22.64         3.22 o                         
  -5   4   7         56.03         54.03         3.49 o                         
  -4   4   7        112.12        107.46         3.32 o                         
  -3   4   7        298.92        296.59         3.10 o                         
  -2   4   7        369.73        363.84         2.91 o                         
  -1   4   7         55.66         60.20         1.00 o                         
   0   4   7       1237.50       1209.76         5.16 o                         
   1   4   7         55.66         62.89         1.29 o                         
   2   4   7        369.73        366.03         3.14 o                         
   3   4   7        298.92        295.87         3.33 o                         
   4   4   7        112.12        103.84         3.15 o                         
   5   4   7         56.03         59.21         5.93 o                         
   6   4   7         21.93         21.82         4.43 o                         
  -6   5   7         52.24         63.40         5.61 o                         
  -5   5   7          4.63          7.23         2.06 o                         
  -4   5   7         33.67         35.75         2.67 o                         
  -3   5   7          4.54          5.58         1.03 o                         
  -2   5   7         85.14         91.99         1.57 o                         
  -1   5   7         50.91         49.25         0.89 o                         
   0   5   7        801.07        775.30         4.35 o                         
   1   5   7         50.91         50.09         1.13 o                         
   2   5   7         85.14         93.33         1.82 o                         
   3   5   7          4.54          4.64         0.86 o                         
   4   5   7         33.67         33.05         2.39 o                         
   5   5   7          4.63          7.26         3.15 o                         
   6   5   7         52.24         58.08         6.94 o                         
  -6   6   7          8.53         15.52         4.19 o                         
  -5   6   7          8.02          6.62         3.35 o                         
  -4   6   7         28.35         27.14         2.50 o                         
  -3   6   7         21.85         18.55         1.78 o                         
  -2   6   7        123.71        118.81         1.68 o                         
  -1   6   7        394.08        382.89         3.02 o                         
   0   6   7        479.04        446.46         3.18 o                         
   1   6   7        394.08        384.65         3.22 o                         
   2   6   7        123.71        118.81         2.09 o                         
   3   6   7         21.85         20.20         1.62 o                         
   4   6   7         28.35         31.61         2.34 o                         
   5   6   7          8.02          8.19         2.75 o                         
   6   6   7          8.53          7.94         4.26 o                         
  -5   7   7         37.94         37.21         4.48 o                         
  -4   7   7         61.09         60.54         3.10 o                         
  -3   7   7         18.61         18.46         1.43 o                         
  -2   7   7         17.39         19.17         1.30 o                         
  -1   7   7        155.49        145.30         1.87 o                         
   0   7   7        223.42        206.09         2.23 o                         
   1   7   7        155.49        151.75         5.22 o                         
   2   7   7         17.39         18.61         1.93 o                         
   3   7   7         18.61         17.27         1.55 o                         
   4   7   7         61.09         64.99         3.38 o                         
   5   7   7         37.94         40.83         3.77 o                         
  -5   8   7          9.18         10.74         7.20 o                         
  -4   8   7         18.30         20.50         2.59 o                         
  -3   8   7          6.52          8.12         1.79 o                         
  -2   8   7         17.10         17.89         1.87 o                         
  -1   8   7          7.24          9.87         1.26 o                         
   0   8   7         15.70         13.99         0.90 o                         
   1   8   7          7.24          9.86         1.57 o                         
   2   8   7         17.10         15.63         2.22 o                         
   3   8   7          6.52          8.28         2.25 o                         
   4   8   7         18.30         17.57         3.03 o                         
   5   8   7          9.18          1.03         6.76 o                         
  -4   9   7          8.92          8.40         3.01 o                         
  -3   9   7         73.14         85.12         4.71 o                         
  -2   9   7         48.71         59.22         3.34 o                         
  -1   9   7         98.59        101.33         2.76 o                         
   0   9   7          0.80          6.80         1.27 o                         
   1   9   7         98.59        103.59         3.98 o                         
   2   9   7         48.71         50.02         3.29 o                         
   3   9   7         73.14         77.74         4.39 o                         
   4   9   7          8.92          4.20         3.00 o                         
  -3  10   7         31.91         31.37         4.24 o                         
  -2  10   7         20.57         23.48         2.37 o                         
  -1  10   7          6.03         10.50         2.42 o                         
   0  10   7         16.66         17.81         2.65 o                         
   1  10   7          6.03          7.69         1.84 o                         
   2  10   7         20.57         24.26         2.78 o                         
   3  10   7         31.91         27.35         3.19 o                         
   4  10   7          5.33          5.59         6.76 o                         
  -3  11   7          9.43          9.99         3.80 o                         
  -2  11   7          2.39          4.23         2.78 o                         
  -1  11   7          5.46          9.22         2.85 o                         
   0  11   7          9.45         12.84         4.72 o                         
   1  11   7          5.46          9.45         4.49 o                         
   2  11   7          2.39          0.65         2.25 o                         
   3  11   7          9.43          9.25         3.92 o                         
  -1  12   7          3.60          6.54         3.74 o                         
   0  12   7          0.02          0.73         5.59 o                         
   1  12   7          3.60          2.79         6.03 o                         
   0   0   8         35.33         34.59         0.98 o                         
   1   0   8       2914.14       3046.14         9.72 o                         
   2   0   8          1.71          1.36         0.54 o                         
   3   0   8        194.84        180.22         2.67 o                         
   4   0   8          5.10          3.42         1.42 o                         
   5   0   8        153.69        149.09         3.86 o                         
   6   0   8          1.94          3.43         2.39 o                         
   7   0   8         97.72        120.84        13.67 o                         
  -7   1   8         48.56         44.83         9.85 o                         
  -6   1   8          5.85          5.58         1.93 o                         
  -5   1   8          6.16          4.06         1.55 o                         
  -4   1   8        101.27         94.51         2.60 o                         
  -3   1   8        456.48        441.39         4.45 o                         
  -2   1   8        329.60        362.94         2.78 o                         
  -1   1   8        486.31        501.89         2.54 o                         
   0   1   8          8.98         10.04         0.52 o                         
   1   1   8        486.31        501.87         2.52 o                         
   2   1   8        329.60        365.59         2.89 o                         
   3   1   8        456.48        441.23         4.66 o                         
   4   1   8        101.27         97.90         2.83 o                         
   5   1   8          6.16          6.98         1.70 o                         
   6   1   8          5.85          6.96         3.43 o                         
   7   1   8         48.56         45.16         6.84 o                         
  -7   2   8         24.78         41.45         9.11 o                         
  -6   2   8          8.71          8.22         2.82 o                         
  -5   2   8         63.42         68.44         3.39 o                         
  -4   2   8         65.63         62.19         2.39 o                         
  -3   2   8          0.58          0.81         0.79 o                         
  -2   2   8        955.98        953.67         5.30 o                         
  -1   2   8          6.37          8.55         0.55 o                         
   0   2   8       3454.19       3577.84        12.93 o                         
   1   2   8          6.37          8.15         0.52 o                         
   2   2   8        955.98        957.80         5.17 o                         
   3   2   8          0.58          0.65         0.89 o                         
   4   2   8         65.63         59.10         2.27 o                         
   5   2   8         63.42         63.59         2.73 o                         
   6   2   8          8.71          3.03         3.93 o                         
   7   2   8         24.78         32.27         6.08 o                         
  -6   3   8         81.08         89.43         5.94 o                         
  -5   3   8         38.88         41.60         3.00 o                         
  -4   3   8        269.31        258.11         4.13 o                         
  -3   3   8         26.92         24.96         1.36 o                         
  -2   3   8        479.57        487.62         3.46 o                         
  -1   3   8        671.17        679.13         3.77 o                         
   0   3   8        401.26        401.57         2.59 o                         
   1   3   8        671.17        682.49         3.91 o                         
   2   3   8        479.57        484.26         3.45 o                         
   3   3   8         26.92         22.25         1.37 o                         
   4   3   8        269.31        257.99         4.15 o                         
   5   3   8         38.88         43.59         2.91 o                         
   6   3   8         81.08         87.54         6.60 o                         
  -6   4   8          1.10          7.99         2.74 o                         
  -5   4   8         29.36         32.60         4.17 o                         
  -4   4   8         23.28         24.76         1.96 o                         
  -3   4   8        133.47        132.95         2.02 o                         
  -2   4   8         70.46         71.91         1.43 o                         
  -1   4   8        172.12        182.25         1.90 o                         
   0   4   8        994.88       1019.07         5.13 o                         
   1   4   8        172.12        185.46         1.86 o                         
   2   4   8         70.46         70.72         1.54 o                         
   3   4   8        133.47        130.37         2.23 o                         
   4   4   8         23.28         22.92         2.03 o                         
   5   4   8         29.36         30.67         2.78 o                         
   6   4   8          1.10          0.78         2.92 o                         
  -6   5   8         54.37         67.67         4.56 o                         
  -5   5   8         32.05         30.61         2.68 o                         
  -4   5   8         41.08         42.66         3.37 o                         
  -3   5   8         53.10         48.23         1.78 o                         
  -2   5   8          5.92          7.36         0.77 o                         
  -1   5   8         90.28         87.54         1.31 o                         
   0   5   8        136.43        143.17         1.69 o                         
   1   5   8         90.28         86.08         1.41 o                         
   2   5   8          5.92          5.40         0.82 o                         
   3   5   8         53.10         52.30         2.08 o                         
   4   5   8         41.08         43.59         2.73 o                         
   5   5   8         32.05         29.53         2.81 o                         
   6   5   8         54.37         64.95         5.77 o                         
  -6   6   8          7.07         13.23         4.05 o                         
  -5   6   8         38.81         40.86         3.17 o                         
  -4   6   8         20.90         18.38         1.87 o                         
  -3   6   8        177.59        171.67         3.20 o                         
  -2   6   8         36.80         36.00         1.22 o                         
  -1   6   8         84.83         89.43         1.12 o                         
   0   6   8        433.35        403.24         5.85 o                         
   1   6   8         84.83         91.05         1.45 o                         
   2   6   8         36.80         35.58         1.49 o                         
   3   6   8        177.59        172.11         3.46 o                         
   4   6   8         20.90         19.57         2.00 o                         
   5   6   8         38.81         37.66         3.47 o                         
   6   6   8          7.07          5.14         4.12 o                         
  -5   7   8          4.98          7.02         2.21 o                         
  -4   7   8         21.00         17.44         2.29 o                         
  -3   7   8         56.77         52.53         2.26 o                         
  -2   7   8        238.43        233.21         3.42 o                         
  -1   7   8        163.52        169.68         2.22 o                         
   0   7   8        174.70        173.13         2.27 o                         
   1   7   8        163.52        171.52         3.66 o                         
   2   7   8        238.43        234.43         5.03 o                         
   3   7   8         56.77         54.03         2.33 o                         
   4   7   8         21.00         19.16         2.86 o                         
   5   7   8          4.98          7.93         2.85 o                         
  -5   8   8          9.14         11.43         3.41 o                         
  -4   8   8          1.83          2.41         2.32 o                         
  -3   8   8          3.66          1.76         1.70 o                         
  -2   8   8         19.86         24.50         2.10 o                         
  -1   8   8         16.65         16.84         0.96 o                         
   0   8   8        151.54        147.67         3.49 o                         
   1   8   8         16.65         18.10         2.25 o                         
   2   8   8         19.86         24.08         2.56 o                         
   3   8   8          3.66          1.82         2.02 o                         
   4   8   8          1.83          5.77         2.67 o                         
   5   8   8          9.14          2.35         9.41 o                         
  -4   9   8          0.09          2.15         2.68 o                         
  -3   9   8         14.17         15.49         2.83 o                         
  -2   9   8         39.78         39.47         2.20 o                         
  -1   9   8         13.37         13.08         1.49 o                         
   0   9   8        207.74        197.83         6.76 o                         
   1   9   8         13.37         11.38         2.08 o                         
   2   9   8         39.78         40.92         3.20 o                         
   3   9   8         14.17         17.56         2.66 o                         
   4   9   8          0.09          0.21         2.81 o                         
  -3  10   8         17.62         20.21         3.49 o                         
  -2  10   8          0.91          0.55         1.80 o                         
  -1  10   8          7.64          7.11         2.42 o                         
   0  10   8          1.28          2.22         2.91 o                         
   1  10   8          7.64          5.58         1.83 o                         
   2  10   8          0.91          2.59         1.91 o                         
   3  10   8         17.62         20.63         2.98 o                         
  -2  11   8         12.48         12.26         3.65 o                         
  -1  11   8         20.78         15.36         4.68 o                         
   0  11   8         19.00         26.24         6.03 o                         
   1  11   8         20.78         17.90         5.59 o                         
   2  11   8         12.48          9.68         3.18 o                         
   3  11   8         27.28         34.87         8.15 o                         
  -1  12   8          4.63          7.03         4.19 o                         
   0  12   8          0.16          3.09         5.88 o                         
   1  12   8          4.63          4.85         6.47 o                         
   1   0   9         11.21         15.03         0.61 o                         
   2   0   9        898.43        957.45         5.64 o                         
   3   0   9        131.39        128.91         2.40 o                         
   4   0   9         40.74         41.77         2.15 o                         
   5   0   9         22.97         25.04         2.07 o                         
   6   0   9          2.56          1.65         1.84 o                         
   7   0   9          1.99         11.17         7.06 o                         
  -7   1   9          2.76         -1.91         6.32 o                         
  -6   1   9         44.30         45.31         3.32 o                         
  -5   1   9         44.03         46.49         2.65 o                         
  -4   1   9        206.22        187.12         3.34 o                         
  -3   1   9        212.73        211.27         3.18 o                         
  -2   1   9        203.46        197.47         2.20 o                         
  -1   1   9        184.09        190.95         1.59 o                         
   0   1   9       5146.78       5272.77        17.85 o                         
   1   1   9        184.09        188.49         1.57 o                         
   2   1   9        203.46        194.50         2.10 o                         
   3   1   9        212.73        218.27         3.32 o                         
   4   1   9        206.22        187.48         3.63 o                         
   5   1   9         44.03         46.14         3.34 o                         
   6   1   9         44.30         44.24         3.10 o                         
   7   1   9          2.76         11.13         4.99 o                         
  -7   2   9         26.66         36.60         8.38 o                         
  -6   2   9         27.86         26.37         3.44 o                         
  -5   2   9         97.07         94.63         4.45 o                         
  -4   2   9         80.49         75.24         2.46 o                         
  -3   2   9         43.36         49.06         1.71 o                         
  -2   2   9        242.36        254.16         2.46 o                         
  -1   2   9          3.98          4.17         0.52 o                         
   0   2   9        315.69        324.96         2.37 o                         
   1   2   9          3.98          4.34         0.45 o                         
   2   2   9        242.35        252.36         2.42 o                         
   3   2   9         43.36         45.55         1.80 o                         
   4   2   9         80.49         74.11         2.55 o                         
   5   2   9         97.07         90.43         3.55 o                         
   6   2   9         27.86         27.59         3.42 o                         
   7   2   9         26.66         33.51         8.38 o                         
  -6   3   9         30.32         42.02         4.96 o                         
  -5   3   9          8.46         10.05         2.03 o                         
  -4   3   9         51.88         54.86         2.37 o                         
  -3   3   9        230.22        223.35         3.24 o                         
  -2   3   9        228.58        229.00         2.45 o                         
  -1   3   9        141.23        148.31         1.76 o                         
   0   3   9        418.42        463.89         3.25 o                         
   1   3   9        141.23        146.76         1.70 o                         
   2   3   9        228.58        232.47         2.36 o                         
   3   3   9        230.22        223.91         3.06 o                         
   4   3   9         51.88         50.08         2.33 o                         
   5   3   9          8.46          8.45         2.21 o                         
   6   3   9         30.32         34.08         5.80 o                         
  -6   4   9          9.76          9.81         3.14 o                         
  -5   4   9         11.65         10.90         2.68 o                         
  -4   4   9         26.40         27.11         2.16 o                         
  -3   4   9        173.73        160.91         2.11 o                         
  -2   4   9        135.17        143.24         1.96 o                         
  -1   4   9        506.85        526.40         3.58 o                         
   0   4   9        543.01        597.42         4.11 o                         
   1   4   9        506.85        518.42         3.40 o                         
   2   4   9        135.17        141.38         2.07 o                         
   3   4   9        173.73        161.51         2.52 o                         
   4   4   9         26.40         27.39         2.16 o                         
   5   4   9         11.65         11.62         2.29 o                         
   6   4   9          9.76          8.54         3.00 o                         
  -6   5   9         19.76         32.39         3.50 o                         
  -5   5   9          0.17         -1.32         2.82 o                         
  -4   5   9        110.82        110.59         3.47 o                         
  -3   5   9        155.37        152.74         2.85 o                         
  -2   5   9          2.92          3.66         0.76 o                         
  -1   5   9         71.97         74.85         1.38 o                         
   0   5   9        392.79        404.55         3.29 o                         
   1   5   9         71.97         73.01         1.52 o                         
   2   5   9          2.92          4.94         0.76 o                         
   3   5   9        155.37        154.69         3.07 o                         
   4   5   9        110.82        108.49         3.41 o                         
   5   5   9          0.17          0.07         1.88 o                         
   6   5   9         19.76         29.61         3.70 o                         
  -6   6   9          9.79         13.44         4.41 o                         
  -5   6   9          6.54         10.43         2.01 o                         
  -4   6   9          3.70          5.03         1.51 o                         
  -3   6   9         15.44         17.60         1.76 o                         
  -2   6   9         23.73         22.58         1.39 o                         
  -1   6   9         40.74         40.42         1.06 o                         
   0   6   9         99.56         91.89         1.53 o                         
   1   6   9         40.74         41.94         1.66 o                         
   2   6   9         23.73         21.35         1.21 o                         
   3   6   9         15.44         14.64         1.59 o                         
   4   6   9          3.70          3.04         1.81 o                         
   5   6   9          6.54          7.05         2.23 o                         
   6   6   9          9.79         10.29         4.56 o                         
  -5   7   9          7.32          7.60         2.21 o                         
  -4   7   9          8.25          6.62         1.83 o                         
  -3   7   9         49.23         48.66         2.31 o                         
  -2   7   9         98.44        100.28         2.46 o                         
  -1   7   9        183.05        175.06         2.69 o                         
   0   7   9        180.27        188.17         2.48 o                         
   1   7   9        183.05        172.03         3.08 o                         
   2   7   9         98.44        100.70         2.29 o                         
   3   7   9         49.23         48.17         3.20 o                         
   4   7   9          8.25          5.37         2.06 o                         
   5   7   9          7.32          5.94         2.34 o                         
  -5   8   9          4.04          9.26         3.49 o                         
  -4   8   9         15.86         15.24         2.77 o                         
  -3   8   9         19.23         19.85         2.38 o                         
  -2   8   9         27.46         25.73         2.25 o                         
  -1   8   9         25.20         23.50         1.38 o                         
   0   8   9         31.34         33.24         2.65 o                         
   1   8   9         25.20         26.71         2.76 o                         
   2   8   9         27.46         23.44         2.65 o                         
   3   8   9         19.23         15.11         2.64 o                         
   4   8   9         15.86         10.32         2.91 o                         
  -4   9   9          3.57          2.97         2.95 o                         
  -3   9   9         28.91         31.70         3.97 o                         
  -2   9   9         46.63         42.78         2.57 o                         
  -1   9   9        109.88        112.20         3.19 o                         
   0   9   9         82.48         78.98         6.97 o                         
   1   9   9        109.88        112.18         4.29 o                         
   2   9   9         46.63         40.55         3.22 o                         
   3   9   9         28.91         28.25         3.15 o                         
   4   9   9          3.57         -2.85         2.85 o                         
  -3  10   9         11.57         16.53         3.39 o                         
  -2  10   9          1.17          2.85         1.90 o                         
  -1  10   9         14.47         11.18         3.00 o                         
   0  10   9         12.83          9.79         2.50 o                         
   1  10   9         14.47         10.93         2.83 o                         
   2  10   9          1.17          2.91         1.86 o                         
   3  10   9         11.57         12.20         2.77 o                         
  -2  11   9          3.51          5.25         3.10 o                         
  -1  11   9          2.40          2.01         3.53 o                         
   0  11   9         19.44         21.25         5.50 o                         
   1  11   9          2.40          1.81         4.20 o                         
   2  11   9          3.51          3.97         2.87 o                         
  -1  12   9         13.60         17.64         6.47 o                         
   0  12   9          2.80         -4.26         5.00 o                         
   0   0  10       6790.56       6931.37        30.16 o                         
   1   0  10          4.91          3.65         0.49 o                         
   2   0  10        510.46        518.10         3.96 o                         
   3   0  10        226.77        223.86         3.09 o                         
   4   0  10         14.29         18.70         1.69 o                         
   5   0  10        176.30        161.92         3.99 o                         
   6   0  10         21.58         20.25         2.61 o                         
   7   0  10         35.03         44.10        10.44 o                         
  -7   1  10         15.96         26.16         8.23 o                         
  -6   1  10         24.35         26.52         3.14 o                         
  -5   1  10          3.72          4.06         1.66 o                         
  -4   1  10         73.99         72.48         2.35 o                         
  -3   1  10        176.55        170.17         2.71 o                         
  -2   1  10         11.35         12.76         0.81 o                         
  -1   1  10        595.21        646.48         3.70 o                         
   0   1  10         84.72         92.56        11.31 o                         
   1   1  10        595.22        651.82         3.77 o                         
   2   1  10         11.35         13.41         0.85 o                         
   3   1  10        176.55        169.95         2.91 o                         
   4   1  10         73.99         76.71         2.64 o                         
   5   1  10          3.72          2.91         1.61 o                         
   6   1  10         24.35         27.78         3.92 o                         
   7   1  10         15.96         25.28         7.64 o                         
  -6   2  10         20.06         21.56         4.05 o                         
  -5   2  10         44.89         45.76         2.75 o                         
  -4   2  10         32.57         34.04         1.96 o                         
  -3   2  10         49.97         49.57         1.79 o                         
  -2   2  10        209.83        214.68         2.35 o                         
  -1   2  10        323.48        346.48         2.62 o                         
   0   2  10       1156.99       1202.74         6.46 o                         
   1   2  10        323.48        345.24         2.63 o                         
   2   2  10        209.83        215.21         2.36 o                         
   3   2  10         49.97         49.29         1.82 o                         
   4   2  10         32.57         33.29         2.04 o                         
   5   2  10         44.89         41.69         2.49 o                         
   6   2  10         20.06         21.17         4.15 o                         
  -6   3  10         52.12         59.93         5.18 o                         
  -5   3  10          8.58         13.02         2.56 o                         
  -4   3  10        224.54        211.89         3.88 o                         
  -3   3  10        166.92        164.80         2.73 o                         
  -2   3  10         28.50         28.44         1.17 o                         
  -1   3  10          7.11          6.61         0.66 o                         
   0   3  10        798.20        844.98         5.24 o                         
   1   3  10          7.11          5.75         0.58 o                         
   2   3  10         28.50         26.72         1.05 o                         
   3   3  10        166.92        161.43         2.72 o                         
   4   3  10        224.54        210.13         3.91 o                         
   5   3  10          8.58          8.83         1.93 o                         
   6   3  10         52.12         58.07         5.05 o                         
  -6   4  10         11.51          8.35         4.54 o                         
  -5   4  10          9.69         13.37         2.56 o                         
  -4   4  10         18.60         18.96         1.75 o                         
  -3   4  10         29.88         29.33         1.32 o                         
  -2   4  10         12.93         16.29         1.01 o                         
  -1   4  10        192.29        194.20         2.15 o                         
   0   4  10        277.50        277.12         2.76 o                         
   1   4  10        192.29        190.80         1.98 o                         
   2   4  10         12.93         15.95         1.03 o                         
   3   4  10         29.88         28.67         1.53 o                         
   4   4  10         18.60         18.10         1.87 o                         
   5   4  10          9.69          8.14         3.29 o                         
   6   4  10         11.51          5.43         4.56 o                         
  -6   5  10         38.00         40.34         4.24 o                         
  -5   5  10         16.06         18.67         2.86 o                         
  -4   5  10         38.02         46.60         2.74 o                         
  -3   5  10         24.37         24.62         1.59 o                         
  -2   5  10        332.11        318.50         2.98 o                         
  -1   5  10        154.38        154.39         1.96 o                         
   0   5  10        113.93        118.76         1.97 o                         
   1   5  10        154.38        155.54         1.97 o                         
   2   5  10        332.11        320.77         3.15 o                         
   3   5  10         24.37         25.07         1.73 o                         
   4   5  10         38.02         45.87         4.08 o                         
   5   5  10         16.06         12.27         2.09 o                         
   6   5  10         38.00         39.71         4.04 o                         
  -6   6  10          4.30          6.03         5.88 o                         
  -5   6  10         20.30         22.11         2.73 o                         
  -4   6  10         19.06         23.95         2.20 o                         
  -3   6  10         72.32         75.99         2.79 o                         
  -2   6  10         85.25         90.08         2.37 o                         
  -1   6  10        257.84        241.34         2.41 o                         
   0   6  10          0.02          0.75         0.68 o                         
   1   6  10        257.84        242.22         2.37 o                         
   2   6  10         85.25         90.00         2.24 o                         
   3   6  10         72.32         68.05         2.61 o                         
   4   6  10         19.06         24.98         2.15 o                         
   5   6  10         20.30         20.46         2.78 o                         
   6   6  10          4.30          8.08         4.41 o                         
  -5   7  10          2.59          4.47         2.39 o                         
  -4   7  10         20.00         17.57         2.93 o                         
  -3   7  10         63.26         60.83         2.70 o                         
  -2   7  10        129.91        120.31         2.88 o                         
  -1   7  10         41.92         43.32         1.78 o                         
   0   7  10        523.51        495.63         6.42 o                         
   1   7  10         41.92         41.90         2.06 o                         
   2   7  10        129.91        117.45         2.74 o                         
   3   7  10         63.26         57.14         3.50 o                         
   4   7  10         20.00         12.72         2.63 o                         
   5   7  10          2.59          5.19         2.27 o                         
  -5   8  10         15.46         27.19         6.03 o                         
  -4   8  10          1.89          3.27         2.31 o                         
  -3   8  10         29.30         34.75         3.33 o                         
  -2   8  10         26.75         31.76         2.49 o                         
  -1   8  10         12.41         13.72         1.32 o                         
   0   8  10         33.59         30.32         2.88 o                         
   1   8  10         12.41         11.76         2.16 o                         
   2   8  10         26.75         24.42         2.71 o                         
   3   8  10         29.30         30.60         3.23 o                         
   4   8  10          1.89          3.34         2.70 o                         
  -4   9  10          1.43          3.06         5.37 o                         
  -3   9  10         15.59         15.96         2.49 o                         
  -2   9  10         51.38         50.74         2.97 o                         
  -1   9  10          9.63         11.48         1.61 o                         
   0   9  10         74.17         83.42         3.74 o                         
   1   9  10          9.63         13.39         2.38 o                         
   2   9  10         51.38         51.61         3.52 o                         
   3   9  10         15.59         11.61         2.52 o                         
   4   9  10          1.43          0.91         5.02 o                         
  -3  10  10         14.07         10.22         3.09 o                         
  -2  10  10         20.55         21.60         2.86 o                         
  -1  10  10         10.22          6.70         2.74 o                         
   0  10  10         15.56         18.67         3.17 o                         
   1  10  10         10.22          9.49         2.85 o                         
   2  10  10         20.55         22.51         2.85 o                         
   3  10  10         14.07         13.28         2.92 o                         
  -2  11  10          1.38          1.21         2.95 o                         
  -1  11  10         29.50         25.06         6.21 o                         
   0  11  10          0.14          5.14         3.99 o                         
   1  11  10         29.50         22.96         3.90 o                         
   2  11  10          1.38         -0.83         2.82 o                         
   1   0  11         81.11         90.66         1.44 o                         
   2   0  11         82.36         88.02         1.81 o                         
   3   0  11          0.19          0.95         0.90 o                         
   4   0  11          4.71          3.93         1.35 o                         
   5   0  11         36.62         38.68         2.57 o                         
   6   0  11         21.55         28.77         2.61 o                         
  -6   1  11         13.99         15.36         2.96 o                         
  -5   1  11         54.34         56.26         2.90 o                         
  -4   1  11         43.71         39.98         2.01 o                         
  -3   1  11        181.65        166.12         2.80 o                         
  -2   1  11        542.58        527.01         4.04 o                         
  -1   1  11        897.96        891.43         5.10 o                         
   0   1  11        598.28        675.44         4.05 o                         
   1   1  11        897.96        898.16         5.14 o                         
   2   1  11        542.58        532.89         4.06 o                         
   3   1  11        181.65        167.23         3.04 o                         
   4   1  11         43.71         42.63         2.22 o                         
   5   1  11         54.34         52.93         2.69 o                         
   6   1  11         13.99         14.32         3.40 o                         
  -6   2  11         24.33         26.31         5.58 o                         
  -5   2  11         22.19         21.95         2.26 o                         
  -4   2  11         51.34         46.59         2.19 o                         
  -3   2  11         82.60         74.12         2.14 o                         
  -2   2  11        689.51        703.08         4.86 o                         
  -1   2  11        112.55        123.30         1.78 o                         
   0   2  11       1712.13       1748.99         8.90 o                         
   1   2  11        112.55        123.27         1.79 o                         
   2   2  11        689.51        697.04         4.62 o                         
   3   2  11         82.59         75.10         2.26 o                         
   4   2  11         51.34         48.69         2.25 o                         
   5   2  11         22.19         20.82         2.14 o                         
   6   2  11         24.33         20.48         4.63 o                         
  -6   3  11         38.67         38.80         4.21 o                         
  -5   3  11         49.15         45.15         3.56 o                         
  -4   3  11         19.37         22.53         1.98 o                         
  -3   3  11         47.23         46.33         1.78 o                         
  -2   3  11         81.74         81.43         1.69 o                         
  -1   3  11          8.04         10.58         0.78 o                         
   0   3  11        884.09        856.57         5.74 o                         
   1   3  11          8.04          9.60         0.73 o                         
   2   3  11         81.74         83.95         1.65 o                         
   3   3  11         47.23         43.62         1.79 o                         
   4   3  11         19.37         22.45         1.81 o                         
   5   3  11         49.15         50.18         4.10 o                         
   6   3  11         38.67         41.90         5.36 o                         
  -6   4  11         13.65         17.11         3.28 o                         
  -5   4  11         48.77         48.78         3.71 o                         
  -4   4  11         12.61         12.22         1.65 o                         
  -3   4  11         28.37         31.46         1.70 o                         
  -2   4  11        185.77        193.69         2.52 o                         
  -1   4  11        529.03        535.53         3.85 o                         
   0   4  11         36.76         37.23         1.29 o                         
   1   4  11        529.03        522.44         3.64 o                         
   2   4  11        185.77        189.54         2.50 o                         
   3   4  11         28.37         31.65         1.73 o                         
   4   4  11         12.61         10.95         1.74 o                         
   5   4  11         48.77         47.89         3.46 o                         
   6   4  11         13.65         13.93         3.23 o                         
  -6   5  11          0.87         12.05         5.82 o                         
  -5   5  11         10.51         11.15         2.86 o                         
  -4   5  11         40.19         43.18         2.69 o                         
  -3   5  11         10.28          9.66         1.44 o                         
  -2   5  11          5.05          5.18         0.88 o                         
  -1   5  11        135.88        125.25         1.88 o                         
   0   5  11        196.94        202.76         2.52 o                         
   1   5  11        135.88        121.94         1.87 o                         
   2   5  11          5.05          5.06         0.83 o                         
   3   5  11         10.28          9.56         1.42 o                         
   4   5  11         40.19         40.48         2.89 o                         
   5   5  11         10.51         10.92         2.35 o                         
   6   5  11          0.87          6.39         3.22 o                         
  -6   6  11          7.46         10.14         5.88 o                         
  -5   6  11          4.06          7.64         2.26 o                         
  -4   6  11         37.70         37.86         2.55 o                         
  -3   6  11         18.27         22.42         1.99 o                         
  -2   6  11        145.42        149.45         2.97 o                         
  -1   6  11         48.41         50.68         1.59 o                         
   0   6  11         11.76          8.08         0.91 o                         
   1   6  11         48.41         48.64         1.66 o                         
   2   6  11        145.42        152.87         3.15 o                         
   3   6  11         18.27         22.14         1.86 o                         
   4   6  11         37.70         40.55         3.15 o                         
   5   6  11          4.06          1.44         2.02 o                         
   6   6  11          7.46         10.14         4.56 o                         
  -5   7  11         17.07         22.98         3.12 o                         
  -4   7  11         15.67         17.65         2.27 o                         
  -3   7  11         40.38         44.90         2.46 o                         
  -2   7  11          7.83          7.84         1.33 o                         
  -1   7  11        170.27        175.28         3.15 o                         
   0   7  11          0.48          6.16         1.62 o                         
   1   7  11        170.27        171.72         4.53 o                         
   2   7  11          7.83          7.85         1.31 o                         
   3   7  11         40.38         42.71         3.60 o                         
   4   7  11         15.67         13.83         2.65 o                         
   5   7  11         17.07         18.79         2.90 o                         
  -5   8  11          4.96         15.43         5.14 o                         
  -4   8  11          8.28          9.35         2.62 o                         
  -3   8  11          1.23          3.63         2.04 o                         
  -2   8  11         41.06         43.65         2.37 o                         
  -1   8  11          4.69          6.39         1.18 o                         
   0   8  11          2.09          1.82         1.20 o                         
   1   8  11          4.69          6.76         1.94 o                         
   2   8  11         41.06         40.15         3.22 o                         
   3   8  11          1.23          0.85         2.00 o                         
   4   8  11          8.28         10.10         4.37 o                         
  -4   9  11         21.21         24.56         5.16 o                         
  -3   9  11         26.65         29.66         3.27 o                         
  -2   9  11         28.36         28.59         2.53 o                         
  -1   9  11         57.83         61.07         2.99 o                         
   0   9  11         48.82         47.16         2.95 o                         
   1   9  11         57.83         60.93         3.75 o                         
   2   9  11         28.37         34.09         3.18 o                         
   3   9  11         26.65         26.76         3.33 o                         
   4   9  11         21.21          2.24         6.66 o                         
  -3  10  11          5.00          8.43         3.30 o                         
  -2  10  11         10.57         12.77         4.07 o                         
  -1  10  11         17.24         12.18         2.44 o                         
   0  10  11         15.06         14.25         3.02 o                         
   1  10  11         17.24         14.71         3.49 o                         
   2  10  11         10.57         12.25         2.55 o                         
   3  10  11          5.00          4.56         2.92 o                         
  -2  11  11          0.92          3.23         4.12 o                         
  -1  11  11          2.34          2.06         5.73 o                         
   0  11  11          0.28          1.18         4.25 o                         
   1  11  11          2.34         -2.16         2.77 o                         
   2  11  11          0.92         -4.12         4.12 o                         
   0   0  12        108.26        119.89         3.02 o                         
   1   0  12        283.63        264.78         2.69 o                         
   2   0  12        162.00        167.33         2.47 o                         
   3   0  12         41.26         38.99         1.77 o                         
   4   0  12        160.47        147.60         3.20 o                         
   5   0  12         18.50         17.43         2.03 o                         
   6   0  12          3.06          1.82         1.92 o                         
  -6   1  12          0.61          1.80         1.97 o                         
  -5   1  12         37.60         36.41         2.53 o                         
  -4   1  12         22.11         20.14         1.79 o                         
  -3   1  12          4.62          4.69         1.07 o                         
  -2   1  12        456.67        443.20         3.93 o                         
  -1   1  12          2.14          3.81         0.73 o                         
   0   1  12          8.88          7.86         2.61 o                         
   1   1  12          2.14          3.22         0.62 o                         
   2   1  12        456.67        442.63         3.96 o                         
   3   1  12          4.62          3.96         1.22 o                         
   4   1  12         22.11         22.07         1.79 o                         
   5   1  12         37.60         35.02         2.30 o                         
   6   1  12          0.61         -0.07         2.76 o                         
  -6   2  12         16.16         14.44         3.03 o                         
  -5   2  12         29.92         31.78         2.52 o                         
  -4   2  12         50.83         51.99         2.23 o                         
  -3   2  12         77.07         78.37         2.21 o                         
  -2   2  12        474.98        471.24         4.10 o                         
  -1   2  12          0.24          0.11         0.58 o                         
   0   2  12        965.58        972.35         6.14 o                         
   1   2  12          0.24          0.46         0.56 o                         
   2   2  12        474.98        474.76         3.76 o                         
   3   2  12         77.07         79.87         2.37 o                         
   4   2  12         50.83         46.73         2.25 o                         
   5   2  12         29.92         30.35         2.40 o                         
   6   2  12         16.16         18.32         4.07 o                         
  -6   3  12         16.55         19.03         3.12 o                         
  -5   3  12         36.48         38.48         3.13 o                         
  -4   3  12         39.24         36.74         2.01 o                         
  -3   3  12         70.90         75.17         2.32 o                         
  -2   3  12         20.08         20.99         1.16 o                         
  -1   3  12        222.35        224.06         2.30 o                         
   0   3  12          3.49          4.68         0.86 o                         
   1   3  12        222.35        224.11         2.46 o                         
   2   3  12         20.08         21.16         1.13 o                         
   3   3  12         70.90         71.98         2.42 o                         
   4   3  12         39.24         40.69         2.19 o                         
   5   3  12         36.48         40.38         2.73 o                         
   6   3  12         16.55         14.47         4.03 o                         
  -6   4  12         25.45         25.80         3.74 o                         
  -5   4  12         52.93         55.96         4.56 o                         
  -4   4  12         30.22         25.62         2.01 o                         
  -3   4  12        134.14        132.49         2.79 o                         
  -2   4  12        256.07        262.49         3.16 o                         
  -1   4  12         35.35         39.55         1.29 o                         
   0   4  12        183.83        187.63         2.43 o                         
   1   4  12         35.35         37.29         1.24 o                         
   2   4  12        256.07        255.99         3.08 o                         
   3   4  12        134.14        136.46         2.85 o                         
   4   4  12         30.22         28.14         2.28 o                         
   5   4  12         52.93         53.15         3.39 o                         
   6   4  12         25.45         21.16         4.30 o                         
  -6   5  12         29.65         37.04         6.38 o                         
  -5   5  12         30.88         31.83         3.95 o                         
  -4   5  12         39.61         40.14         2.63 o                         
  -3   5  12         86.42         81.27         2.67 o                         
  -2   5  12         62.61         69.53         1.93 o                         
  -1   5  12        348.43        333.27         3.10 o                         
   0   5  12         27.59         35.15         1.34 o                         
   1   5  12        348.43        334.95         3.47 o                         
   2   5  12         62.61         69.84         2.29 o                         
   3   5  12         86.42         80.86         2.62 o                         
   4   5  12         39.61         40.13         2.64 o                         
   5   5  12         30.88         32.78         2.92 o                         
   6   5  12         29.65         37.15         9.19 o                         
  -5   6  12         24.75         25.21         2.94 o                         
  -4   6  12         16.95         19.36         2.24 o                         
  -3   6  12         44.10         43.44         2.64 o                         
  -2   6  12         23.28         23.95         1.79 o                         
  -1   6  12         58.38         57.93         1.94 o                         
   0   6  12         31.27         31.18         1.41 o                         
   1   6  12         58.38         54.03         1.99 o                         
   2   6  12         23.28         21.87         1.69 o                         
   3   6  12         44.10         43.21         2.43 o                         
   4   6  12         16.95         19.08         2.29 o                         
   5   6  12         24.75         23.82         2.97 o                         
  -5   7  12         29.33         25.68         4.33 o                         
  -4   7  12         31.55         34.80         3.95 o                         
  -3   7  12          1.04          2.42         1.66 o                         
  -2   7  12         75.42         72.50         2.63 o                         
  -1   7  12         84.38         85.00         2.44 o                         
   0   7  12        247.79        215.72         4.47 o                         
   1   7  12         84.38         83.22         2.90 o                         
   2   7  12         75.42         69.32         2.59 o                         
   3   7  12          1.04          1.04         1.84 o                         
   4   7  12         31.55         26.89         3.25 o                         
   5   7  12         29.33         23.37         4.56 o                         
  -5   8  12         12.20         24.25         6.61 o                         
  -4   8  12         14.27         15.24         2.87 o                         
  -3   8  12          9.14         10.42         2.42 o                         
  -2   8  12         31.17         32.98         2.31 o                         
  -1   8  12         11.21         13.35         1.57 o                         
   0   8  12         11.45         12.17         1.63 o                         
   1   8  12         11.21         12.94         1.54 o                         
   2   8  12         31.17         35.27         3.23 o                         
   3   8  12          9.14         12.78         2.79 o                         
   4   8  12         14.27          8.39         3.73 o                         
  -4   9  12          7.20         15.29         7.50 o                         
  -3   9  12          3.43          5.61         2.21 o                         
  -2   9  12         20.76         17.64         2.34 o                         
  -1   9  12          8.59          8.85         1.84 o                         
   0   9  12         46.20         44.83         3.14 o                         
   1   9  12          8.59          8.25         2.23 o                         
   2   9  12         20.76         20.19         2.79 o                         
   3   9  12          3.43          1.94         2.15 o                         
   4   9  12          7.20         -8.67         8.67 o                         
  -3  10  12         19.78         25.93         5.08 o                         
  -2  10  12          9.88          8.62         2.54 o                         
  -1  10  12          1.62          0.81         3.48 o                         
   0  10  12          0.07          1.03         2.46 o                         
   1  10  12          1.62         -1.83         2.72 o                         
   2  10  12          9.88          9.08         2.44 o                         
   3  10  12         19.78         22.24         4.25 o                         
  -1  11  12         14.20         12.94         7.20 o                         
   0  11  12          0.04         -0.73         5.29 o                         
   1  11  12         14.20         11.80         5.22 o                         
   2  11  12          5.60          1.62         4.70 o                         
   1   0  13          0.32          3.53         0.66 o                         
   2   0  13         48.75         48.84         1.62 o                         
   3   0  13        137.81        130.22         2.74 o                         
   4   0  13          5.28          7.27         1.44 o                         
   5   0  13         37.17         32.30         2.31 o                         
   6   0  13         31.55         27.84         3.02 o                         
  -6   1  13         42.18         36.61         2.93 o                         
  -5   1  13        115.66        110.73         3.36 o                         
  -4   1  13        189.58        191.90         3.70 o                         
  -3   1  13        193.77        192.87         3.14 o                         
  -2   1  13        167.62        155.37         2.51 o                         
  -1   1  13         83.14         79.20         1.68 o                         
   0   1  13         87.14         89.77         1.65 o                         
   1   1  13         83.14         79.55         1.66 o                         
   2   1  13        167.61        157.36         2.44 o                         
   3   1  13        193.77        191.03         3.39 o                         
   4   1  13        189.58        193.13         3.79 o                         
   5   1  13        115.66        104.38         3.19 o                         
   6   1  13         42.18         39.52         3.39 o                         
  -6   2  13         31.70         34.94         3.34 o                         
  -5   2  13         32.85         32.21         2.37 o                         
  -4   2  13        251.38        228.11         3.82 o                         
  -3   2  13        249.04        236.29         3.52 o                         
  -2   2  13        196.70        193.99         2.72 o                         
  -1   2  13        132.90        128.47         2.03 o                         
   0   2  13         32.12         40.36         2.49 o                         
   1   2  13        132.90        130.58         2.05 o                         
   2   2  13        196.70        191.23         2.52 o                         
   3   2  13        249.04        236.91         3.73 o                         
   4   2  13        251.38        230.84         4.07 o                         
   5   2  13         32.85         35.33         2.60 o                         
   6   2  13         31.70         29.82         3.37 o                         
  -6   3  13          2.28          3.09         3.28 o                         
  -5   3  13          9.27         12.03         2.36 o                         
  -4   3  13          2.57          2.73         1.18 o                         
  -3   3  13         30.41         29.02         1.64 o                         
  -2   3  13        100.45         98.94         2.01 o                         
  -1   3  13          7.80          9.91         0.92 o                         
   0   3  13         13.56         18.97         1.52 o                         
   1   3  13          7.80          9.96         0.82 o                         
   2   3  13        100.45         98.17         2.10 o                         
   3   3  13         30.41         29.28         1.78 o                         
   4   3  13          2.57          0.36         1.49 o                         
   5   3  13          9.27          7.78         2.42 o                         
   6   3  13          2.28          1.14         3.77 o                         
  -6   4  13         35.35         48.37         5.68 o                         
  -5   4  13         34.62         37.33         2.92 o                         
  -4   4  13          9.72         11.38         1.69 o                         
  -3   4  13        189.25        194.42         3.36 o                         
  -2   4  13        212.25        200.10         2.89 o                         
  -1   4  13         48.98         57.09         1.48 o                         
   0   4  13        288.43        290.56         2.72 o                         
   1   4  13         48.98         54.77         1.43 o                         
   2   4  13        212.25        198.89         2.81 o                         
   3   4  13        189.25        191.10         3.38 o                         
   4   4  13          9.72         10.17         1.86 o                         
   5   4  13         34.62         39.76         3.72 o                         
   6   4  13         35.35         39.01         5.81 o                         
  -6   5  13          0.07         10.30         4.94 o                         
  -5   5  13         52.77         54.80         3.48 o                         
  -4   5  13          8.23          8.47         2.50 o                         
  -3   5  13          9.52         12.67         1.55 o                         
  -2   5  13         27.93         26.19         1.74 o                         
  -1   5  13          9.89         10.93         0.92 o                         
   0   5  13        311.55        285.74         3.35 o                         
   1   5  13          9.89         11.15         1.12 o                         
   2   5  13         27.93         28.92         2.00 o                         
   3   5  13          9.52         13.21         1.56 o                         
   4   5  13          8.23          6.27         1.82 o                         
   5   5  13         52.77         60.77         4.11 o                         
   6   5  13          0.07          1.62         7.20 o                         
  -5   6  13          5.69         10.01         2.47 o                         
  -4   6  13         22.93         26.26         2.36 o                         
  -3   6  13        103.25        106.64         4.00 o                         
  -2   6  13         34.72         35.32         2.11 o                         
  -1   6  13         64.39         62.79         2.05 o                         
   0   6  13         48.39         47.57         2.16 o                         
   1   6  13         64.39         64.79         2.69 o                         
   2   6  13         34.72         33.09         2.11 o                         
   3   6  13        103.25        104.28         3.49 o                         
   4   6  13         22.93         21.30         2.52 o                         
   5   6  13          5.69          6.67         2.35 o                         
  -5   7  13         12.33         14.94         3.88 o                         
  -4   7  13         31.18         36.55         3.06 o                         
  -3   7  13         32.45         30.48         2.63 o                         
  -2   7  13         27.49         28.86         2.18 o                         
  -1   7  13         77.95         71.54         2.80 o                         
   0   7  13         39.53         40.58         2.90 o                         
   1   7  13         77.95         70.21         3.32 o                         
   2   7  13         27.49         30.46         2.22 o                         
   3   7  13         32.45         29.71         2.47 o                         
   4   7  13         31.18         35.85         5.05 o                         
   5   7  13         12.33         14.41         4.26 o                         
  -4   8  13          8.23          9.25         2.77 o                         
  -3   8  13         13.04         16.65         4.03 o                         
  -2   8  13          1.20          0.70         1.29 o                         
  -1   8  13          2.78          3.58         1.38 o                         
   0   8  13         18.80         15.10         1.89 o                         
   1   8  13          2.78          2.40         1.39 o                         
   2   8  13          1.20          2.62         2.06 o                         
   3   8  13         13.04         11.63         2.81 o                         
   4   8  13          8.23          3.04         4.23 o                         
  -4   9  13         50.21         49.69        10.14 o                         
  -3   9  13         12.00         18.25         2.82 o                         
  -2   9  13         43.98         46.92         3.28 o                         
  -1   9  13          8.08          9.38         2.02 o                         
   0   9  13         32.89         35.08         3.03 o                         
   1   9  13          8.08          5.65         2.19 o                         
   2   9  13         43.98         49.42         3.90 o                         
   3   9  13         12.00         12.99         3.21 o                         
   4   9  13         50.21         24.84        13.82 o                         
  -3  10  13         11.37         18.08         5.73 o                         
  -2  10  13          8.55         10.44         2.62 o                         
  -1  10  13          5.33          3.26         2.90 o                         
   0  10  13         70.71         70.05         5.54 o                         
   1  10  13          5.33          3.19         2.96 o                         
   2  10  13          8.55         10.83         2.56 o                         
   3  10  13         11.37         12.61         4.87 o                         
   0  11  13          0.61         -5.14         5.14 o                         
   1  11  13          0.79         -3.82         3.82 o                         
   2  11  13          4.75         10.00         5.59 o                         
   0   0  14        187.68        165.57         3.30 o                         
   1   0  14        183.21        171.00         2.67 o                         
   2   0  14          2.10          4.44         0.88 o                         
   3   0  14          1.00          1.77         1.17 o                         
   4   0  14        122.13        112.86         3.06 o                         
   5   0  14          2.70          1.64         1.69 o                         
   6   0  14          8.90         11.05         2.90 o                         
  -6   1  14         33.56         35.46         3.05 o                         
  -5   1  14         27.35         30.61         2.40 o                         
  -4   1  14        123.28        124.42         3.18 o                         
  -3   1  14        180.97        173.85         3.10 o                         
  -2   1  14         18.58         21.42         1.35 o                         
  -1   1  14        287.50        282.94         3.21 o                         
   0   1  14        281.81        279.91         3.06 o                         
   1   1  14        287.50        274.75         3.10 o                         
   2   1  14         18.58         20.47         1.31 o                         
   3   1  14        180.97        178.95         3.36 o                         
   4   1  14        123.28        122.05         3.27 o                         
   5   1  14         27.35         28.78         2.21 o                         
   6   1  14         33.56         36.43         3.25 o                         
  -6   2  14         25.43         20.49         2.97 o                         
  -5   2  14         14.41         14.45         2.09 o                         
  -4   2  14        117.17        111.04         3.11 o                         
  -3   2  14         76.39         70.87         2.28 o                         
  -2   2  14        325.23        308.74         3.63 o                         
  -1   2  14          6.05          6.15         0.85 o                         
   0   2  14         51.43         55.72         1.61 o                         
   1   2  14          6.06          6.20         0.77 o                         
   2   2  14        325.23        306.43         3.52 o                         
   3   2  14         76.39         74.17         2.48 o                         
   4   2  14        117.17        113.32         3.16 o                         
   5   2  14         14.42         14.06         2.53 o                         
   6   2  14         25.43         22.58         4.02 o                         
  -6   3  14         22.36         20.23         5.37 o                         
  -5   3  14         49.24         46.53         3.19 o                         
  -4   3  14         74.49         66.13         2.78 o                         
  -3   3  14         89.92         91.08         2.40 o                         
  -2   3  14         13.81         11.04         1.05 o                         
  -1   3  14          5.01          6.34         0.92 o                         
   0   3  14        270.54        257.82         3.41 o                         
   1   3  14          5.01          4.67         0.70 o                         
   2   3  14         13.81         11.22         1.09 o                         
   3   3  14         89.92         89.77         3.05 o                         
   4   3  14         74.49         69.34         3.04 o                         
   5   3  14         49.24         46.25         3.14 o                         
   6   3  14         22.36         19.23         3.69 o                         
  -6   4  14         25.52         28.55         5.95 o                         
  -5   4  14          8.43         10.27         2.38 o                         
  -4   4  14        103.63         98.59         3.45 o                         
  -3   4  14        182.68        190.04         3.72 o                         
  -2   4  14         47.36         47.48         1.89 o                         
  -1   4  14        193.01        177.32         2.69 o                         
   0   4  14          1.35          6.98         1.06 o                         
   1   4  14        193.01        176.27         2.72 o                         
   2   4  14         47.36         47.32         1.81 o                         
   3   4  14        182.68        186.99         3.77 o                         
   4   4  14        103.63        100.50         3.25 o                         
   5   4  14          8.43          9.14         2.57 o                         
   6   4  14         25.52         25.10        14.77 o                         
  -6   5  14          5.38          9.03         4.79 o                         
  -5   5  14         13.02         20.44         2.65 o                         
  -4   5  14         13.24         15.33         2.15 o                         
  -3   5  14        104.98        101.07         4.58 o                         
  -2   5  14          7.51          9.05         1.42 o                         
  -1   5  14         82.07         93.07         2.03 o                         
   0   5  14          7.59          8.04         0.96 o                         
   1   5  14         82.07         90.12         2.31 o                         
   2   5  14          7.51          7.59         1.52 o                         
   3   5  14        104.98         98.23         3.00 o                         
   4   5  14         13.24         11.28         2.07 o                         
   5   5  14         13.02         16.60         2.40 o                         
   6   5  14          5.38          5.29         7.35 o                         
  -5   6  14          7.58          8.46         2.57 o                         
  -4   6  14         48.47         53.22         3.24 o                         
  -3   6  14         82.86         86.90         3.44 o                         
  -2   6  14         26.35         27.65         2.18 o                         
  -1   6  14         31.32         31.83         1.92 o                         
   0   6  14          8.79         14.96         1.33 o                         
   1   6  14         31.32         31.46         1.96 o                         
   2   6  14         26.35         23.68         2.06 o                         
   3   6  14         82.86         83.47         3.95 o                         
   4   6  14         48.47         51.23         3.38 o                         
   5   6  14          7.58          5.29         2.89 o                         
  -5   7  14         32.31         29.59         4.83 o                         
  -4   7  14         21.29         23.49         2.74 o                         
  -3   7  14         47.34         49.95         3.18 o                         
  -2   7  14         78.61         73.79         4.13 o                         
  -1   7  14          8.13         10.90         1.67 o                         
   0   7  14        143.56        146.22         4.08 o                         
   1   7  14          8.13         10.40         1.81 o                         
   2   7  14         78.61         76.50         3.13 o                         
   3   7  14         47.34         46.69         2.93 o                         
   4   7  14         21.29         23.91         3.86 o                         
  -4   8  14         15.58         18.90         3.15 o                         
  -3   8  14         21.70         23.77         3.05 o                         
  -2   8  14          8.02          8.33         1.95 o                         
  -1   8  14          9.21          7.67         1.54 o                         
   0   8  14          2.30          4.36         1.61 o                         
   1   8  14          9.21          7.74         1.63 o                         
   2   8  14          8.02          5.78         2.22 o                         
   3   8  14         21.70         24.46         3.41 o                         
   4   8  14         15.58         22.33         4.03 o                         
  -4   9  14         21.87         22.93         8.67 o                         
  -3   9  14         13.32         14.62         2.77 o                         
  -2   9  14          8.64         15.21         2.39 o                         
  -1   9  14          2.18          2.32         1.87 o                         
   0   9  14         57.55         56.71         3.58 o                         
   1   9  14          2.18          0.07         2.04 o                         
   2   9  14          8.64         12.30         2.57 o                         
   3   9  14         13.32         10.20         3.01 o                         
   4   9  14         21.87        -11.76        11.76 o                         
  -3  10  14         39.93         41.89         7.20 o                         
  -2  10  14          6.94          5.56         2.49 o                         
  -1  10  14         14.87         14.86         3.32 o                         
   0  10  14          0.52          2.04         2.93 o                         
   1  10  14         14.87         11.27         3.57 o                         
   2  10  14          6.94          5.60         2.58 o                         
   1  11  14         11.02          2.20         4.70 o                         
   1   0  15         11.99         17.08         1.25 o                         
   2   0  15         45.02         43.24         1.67 o                         
   3   0  15          3.27          1.82         1.17 o                         
   4   0  15        153.53        151.03         3.60 o                         
   5   0  15          0.41          1.09         1.91 o                         
   6   0  15         65.78         61.27         4.92 o                         
  -6   1  15         47.05         54.38         5.81 o                         
  -5   1  15         64.03         64.58         3.29 o                         
  -4   1  15        170.16        161.90         3.56 o                         
  -3   1  15        171.87        169.71         3.28 o                         
  -2   1  15          0.83          2.38         0.85 o                         
  -1   1  15        217.61        215.65         3.03 o                         
   0   1  15        237.51        251.26         3.30 o                         
   1   1  15        217.61        213.09         2.80 o                         
   2   1  15          0.83          1.67         0.91 o                         
   3   1  15        171.87        172.95         3.43 o                         
   4   1  15        170.16        162.35         3.73 o                         
   5   1  15         64.03         63.55         3.59 o                         
   6   1  15         47.05         51.36         4.29 o                         
  -6   2  15         10.15          6.90         4.99 o                         
  -5   2  15          3.26          1.62         1.62 o                         
  -4   2  15         60.51         59.87         3.04 o                         
  -3   2  15         61.65         61.00         2.30 o                         
  -2   2  15        150.12        145.30         2.66 o                         
  -1   2  15          6.11          4.79         0.95 o                         
   0   2  15        203.76        200.53         2.98 o                         
   1   2  15          6.11          4.07         0.95 o                         
   2   2  15        150.12        143.89         2.72 o                         
   3   2  15         61.65         60.47         2.40 o                         
   4   2  15         60.51         59.64         2.69 o                         
   5   2  15          3.26          1.17         1.71 o                         
   6   2  15         10.15          5.48         3.19 o                         
  -6   3  15          9.96         12.10         4.94 o                         
  -5   3  15         16.20         19.11         2.60 o                         
  -4   3  15         20.68         19.95         1.93 o                         
  -3   3  15         87.19         82.94         2.43 o                         
  -2   3  15        155.21        155.96         2.60 o                         
  -1   3  15        333.84        335.41         3.70 o                         
   0   3  15          9.00          8.83         0.78 o                         
   1   3  15        333.84        337.72         3.22 o                         
   2   3  15        155.21        155.87         2.59 o                         
   3   3  15         87.19         81.82         2.60 o                         
   4   3  15         20.68         17.41         2.24 o                         
   5   3  15         16.20         13.15         2.61 o                         
   6   3  15          9.96         15.19         3.43 o                         
  -6   4  15         44.97         32.78        11.32 o                         
  -5   4  15          7.09          8.70         2.31 o                         
  -4   4  15         41.99         41.17         2.76 o                         
  -3   4  15         85.08         81.77         2.72 o                         
  -2   4  15          8.29          6.70         1.26 o                         
  -1   4  15         35.59         35.23         1.66 o                         
   0   4  15          0.18          0.13         0.95 o                         
   1   4  15         35.59         34.65         1.57 o                         
   2   4  15          8.29          7.50         1.39 o                         
   3   4  15         85.08         79.07         2.89 o                         
   4   4  15         41.99         45.48         3.93 o                         
   5   4  15          7.09          4.53         2.08 o                         
   6   4  15         44.97         50.80         7.32 o                         
  -5   5  15         11.31         15.85         2.62 o                         
  -4   5  15          3.49          3.00         1.77 o                         
  -3   5  15         35.18         39.08         2.66 o                         
  -2   5  15         25.20         29.52         2.73 o                         
  -1   5  15         53.09         49.33         2.06 o                         
   0   5  15          8.77         12.20         1.44 o                         
   1   5  15         53.09         51.95         2.22 o                         
   2   5  15         25.20         27.66         2.06 o                         
   3   5  15         35.18         37.96         2.54 o                         
   4   5  15          3.49          1.21         1.75 o                         
   5   5  15         11.31         10.59         3.21 o                         
  -5   6  15          5.88         11.22         2.88 o                         
  -4   6  15         18.38         21.27         2.33 o                         
  -3   6  15         29.14         35.88         2.60 o                         
  -2   6  15         97.44         96.87         3.52 o                         
  -1   6  15         46.60         46.61         2.25 o                         
   0   6  15        229.03        212.30         3.99 o                         
   1   6  15         46.60         44.58         2.33 o                         
   2   6  15         97.44         92.41         3.54 o                         
   3   6  15         29.14         33.28         3.11 o                         
   4   6  15         18.38         18.00         2.46 o                         
   5   6  15          5.88          5.48         3.82 o                         
  -5   7  15         15.63          8.38         5.44 o                         
  -4   7  15          6.23          6.21         2.21 o                         
  -3   7  15          3.07          4.72         1.86 o                         
  -2   7  15         18.48         20.21         2.28 o                         
  -1   7  15         11.45         11.86         1.81 o                         
   0   7  15         64.77         75.07         4.17 o                         
   1   7  15         11.45         11.14         1.94 o                         
   2   7  15         18.48         22.50         2.22 o                         
   3   7  15          3.07          3.71         1.81 o                         
   4   7  15          6.23          4.53         2.56 o                         
  -4   8  15         12.63         14.51         4.31 o                         
  -3   8  15         14.75         19.33         2.90 o                         
  -2   8  15          0.69          2.88         1.49 o                         
  -1   8  15         15.37         15.68         2.17 o                         
   0   8  15          0.71          0.54         1.50 o                         
   1   8  15         15.37         17.94         2.12 o                         
   2   8  15          0.69          3.04         2.17 o                         
   3   8  15         14.75         16.08         3.05 o                         
  -3   9  15          4.41          3.87         3.11 o                         
  -2   9  15         30.44         31.11         3.11 o                         
  -1   9  15          0.34         -0.78         2.04 o                         
   0   9  15         25.73         25.49         2.97 o                         
   1   9  15          0.34         -0.02         2.15 o                         
   2   9  15         30.44         34.15         3.61 o                         
   3   9  15          4.41         -0.29         2.78 o                         
  -2  10  15         16.97         16.45         3.77 o                         
  -1  10  15         14.92         14.37         3.69 o                         
   0  10  15         21.00         19.16         3.80 o                         
   1  10  15         14.92         13.38         3.82 o                         
   2  10  15         16.97         22.36         4.16 o                         
   1  11  15          4.57          1.18         4.85 o                         
   0   0  16         57.62         59.58         2.32 o                         
   1   0  16         50.10         49.07         1.86 o                         
   2   0  16          2.97          3.95         1.07 o                         
   3   0  16        286.46        275.67         4.09 o                         
   4   0  16          0.33          0.21         1.39 o                         
   5   0  16          0.00         -0.56         1.50 o                         
   6   0  16          0.39         -1.61         4.05 o                         
  -6   1  16         19.45          8.35        11.08 o                         
  -5   1  16          4.34          4.93         2.46 o                         
  -4   1  16         42.53         42.25         2.36 o                         
  -3   1  16         84.21         79.57         2.73 o                         
  -2   1  16         45.36         50.79         1.94 o                         
  -1   1  16         52.26         57.00         1.89 o                         
   0   1  16         16.81         19.74         1.17 o                         
   1   1  16         52.26         55.78         1.85 o                         
   2   1  16         45.36         47.64         1.87 o                         
   3   1  16         84.21         86.48         2.82 o                         
   4   1  16         42.53         42.10         2.35 o                         
   5   1  16          4.34          6.42         2.43 o                         
   6   1  16         19.45         15.00         6.20 o                         
  -6   2  16         48.18         54.52         8.24 o                         
  -5   2  16          0.84         -0.90         2.08 o                         
  -4   2  16         52.24         47.79         2.47 o                         
  -3   2  16         39.04         35.95         1.88 o                         
  -2   2  16        210.40        208.32         3.22 o                         
  -1   2  16        196.34        200.29         3.15 o                         
   0   2  16         71.78         72.56         2.05 o                         
   1   2  16        196.34        193.00         3.29 o                         
   2   2  16        210.40        212.26         3.46 o                         
   3   2  16         39.04         37.64         2.09 o                         
   4   2  16         52.24         49.38         2.58 o                         
   5   2  16          0.84         -1.62         1.62 o                         
   6   2  16         48.18         43.19         6.80 o                         
  -6   3  16         15.93         10.62         5.45 o                         
  -5   3  16         56.92         69.69         4.05 o                         
  -4   3  16         33.19         33.21         2.61 o                         
  -3   3  16          2.35          3.96         1.22 o                         
  -2   3  16         25.44         22.39         1.59 o                         
  -1   3  16         43.97         51.96         2.12 o                         
   0   3  16          1.09          2.37         0.79 o                         
   1   3  16         43.97         48.96         1.62 o                         
   2   3  16         25.44         22.70         1.65 o                         
   3   3  16          2.35          5.92         1.31 o                         
   4   3  16         33.19         33.60         2.48 o                         
   5   3  16         56.92         55.86         3.49 o                         
   6   3  16         15.93         17.87         5.59 o                         
  -6   4  16          0.62         -3.97         7.50 o                         
  -5   4  16          4.57          2.91         2.32 o                         
  -4   4  16         21.40         26.97         2.38 o                         
  -3   4  16         59.56         56.92         2.71 o                         
  -2   4  16         48.47         55.86         2.42 o                         
  -1   4  16         16.08         16.80         1.51 o                         
   0   4  16         13.80         15.40         1.44 o                         
   1   4  16         16.08         14.79         1.41 o                         
   2   4  16         48.47         53.87         3.15 o                         
   3   4  16         59.56         59.59         2.68 o                         
   4   4  16         21.40         24.75         2.48 o                         
   5   4  16          4.57          2.04         2.21 o                         
   6   4  16          0.62          9.11         6.61 o                         
  -5   5  16         23.97         28.55         3.14 o                         
  -4   5  16          9.36          9.99         2.10 o                         
  -3   5  16         32.56         37.71         2.71 o                         
  -2   5  16         56.95         53.97         2.65 o                         
  -1   5  16          0.84          1.21         1.19 o                         
   0   5  16         33.78         31.45         1.89 o                         
   1   5  16          0.84         -0.40         1.21 o                         
   2   5  16         56.95         51.90         2.42 o                         
   3   5  16         32.56         36.42         2.84 o                         
   4   5  16          9.36          7.95         2.09 o                         
   5   5  16         23.97         21.10         3.16 o                         
  -5   6  16         21.76         22.49         7.50 o                         
  -4   6  16         35.25         35.11         2.93 o                         
  -3   6  16         14.61         11.95         2.05 o                         
  -2   6  16         59.58         68.20         3.06 o                         
  -1   6  16          9.13          8.95         1.50 o                         
   0   6  16          4.73          8.04         1.51 o                         
   1   6  16          9.13         11.18         1.64 o                         
   2   6  16         59.58         68.09         3.28 o                         
   3   6  16         14.61         11.20         2.46 o                         
   4   6  16         35.25         34.79         3.09 o                         
   5   6  16         21.76         10.14         4.70 o                         
  -4   7  16          2.28          2.91         2.20 o                         
  -3   7  16         13.56         13.70         2.31 o                         
  -2   7  16          3.60          6.25         1.78 o                         
  -1   7  16         24.39         23.10         2.25 o                         
   0   7  16          6.96          6.86         1.75 o                         
   1   7  16         24.38         20.19         2.37 o                         
   2   7  16          3.60          5.29         1.73 o                         
   3   7  16         13.56         12.59         2.14 o                         
   4   7  16          2.28         -2.90         3.03 o                         
  -4   8  16         20.21         18.08         4.65 o                         
  -3   8  16          1.92          0.67         1.87 o                         
  -2   8  16         40.40         39.88         2.82 o                         
  -1   8  16          9.81         10.37         1.92 o                         
   0   8  16          6.87          3.33         1.69 o                         
   1   8  16          9.81         12.23         2.08 o                         
   2   8  16         40.40         39.67         3.67 o                         
   3   8  16          1.92         -1.82         2.27 o                         
  -3   9  16          3.95          3.89         2.81 o                         
  -2   9  16          5.02          9.43         2.32 o                         
  -1   9  16          6.10          5.00         2.17 o                         
   0   9  16          7.21          9.20         2.34 o                         
   1   9  16          6.10          4.23         2.41 o                         
   2   9  16          5.02          7.32         2.41 o                         
   3   9  16          3.95         -0.79         5.95 o                         
  -2  10  16          5.87          9.66         3.26 o                         
  -1  10  16         11.71         12.91         3.76 o                         
   0  10  16          6.21          0.94         3.79 o                         
   1  10  16         11.71         12.20         3.32 o                         
   2  10  16          5.87          8.25         5.81 o                         
   1   0  17        109.42        117.28         2.59 o                         
   2   0  17        144.22        158.13         2.99 o                         
   3   0  17         97.24         84.96         2.80 o                         
   4   0  17          0.61          0.71         1.45 o                         
   5   0  17          9.61         10.71         2.75 o                         
   6   0  17         26.16         12.85        12.69 o                         
  -6   1  17          8.17          5.44         7.20 o                         
  -5   1  17         22.28         20.10         2.63 o                         
  -4   1  17         51.24         52.86         2.79 o                         
  -3   1  17         43.74         43.74         2.30 o                         
  -2   1  17        270.12        268.44         3.85 o                         
  -1   1  17         22.44         27.41         1.56 o                         
   0   1  17         41.13         44.92         1.65 o                         
   1   1  17         22.44         25.92         1.59 o                         
   2   1  17        270.12        265.55         3.88 o                         
   3   1  17         43.74         44.62         2.38 o                         
   4   1  17         51.24         53.67         2.69 o                         
   5   1  17         22.28         19.25         2.42 o                         
   6   1  17          8.17          7.52         4.68 o                         
  -6   2  17          3.98         -7.56        10.36 o                         
  -5   2  17         12.02         12.57         2.28 o                         
  -4   2  17          8.62          8.46         1.65 o                         
  -3   2  17        133.91        125.89         3.13 o                         
  -2   2  17          0.63          2.11         1.10 o                         
  -1   2  17        333.92        334.39         3.99 o                         
   0   2  17         39.84         46.25         1.92 o                         
   1   2  17        333.92        340.55         4.18 o                         
   2   2  17          0.63          3.53         1.30 o                         
   3   2  17        133.91        133.19         3.23 o                         
   4   2  17          8.62          9.60         1.75 o                         
   5   2  17         12.02          9.89         2.44 o                         
   6   2  17          3.98          5.83         5.04 o                         
  -6   3  17          0.34         -4.72         4.72 o                         
  -5   3  17         27.10         27.90         3.24 o                         
  -4   3  17         16.45         19.82         2.38 o                         
  -3   3  17        163.33        158.62         3.39 o                         
  -2   3  17        128.90        118.02         2.78 o                         
  -1   3  17         14.81         17.55         1.46 o                         
   0   3  17         78.12         79.90         2.11 o                         
   1   3  17         14.81         15.94         1.17 o                         
   2   3  17        128.90        121.91         3.22 o                         
   3   3  17        163.33        171.21         3.93 o                         
   4   3  17         16.45         13.15         2.58 o                         
   5   3  17         27.10         31.48         3.53 o                         
   6   3  17          0.34         -0.15         6.47 o                         
  -5   4  17         23.02         23.21         3.00 o                         
  -4   4  17         44.19         49.71         3.31 o                         
  -3   4  17         68.37         76.01         3.00 o                         
  -2   4  17         32.85         33.82         2.06 o                         
  -1   4  17         14.21         12.38         1.54 o                         
   0   4  17        269.62        247.54         4.38 o                         
   1   4  17         14.21         14.25         1.47 o                         
   2   4  17         32.85         32.36         2.35 o                         
   3   4  17         68.37         69.52         2.95 o                         
   4   4  17         44.19         44.71         3.65 o                         
   5   4  17         23.02         23.81         4.82 o                         
  -5   5  17         13.19         17.38         3.66 o                         
  -4   5  17          1.60          1.87         1.84 o                         
  -3   5  17         19.74         22.85         2.39 o                         
  -2   5  17         39.33         38.30         2.41 o                         
  -1   5  17          4.61          1.69         1.17 o                         
   0   5  17        157.40        154.48         3.35 o                         
   1   5  17          4.61          4.06         1.32 o                         
   2   5  17         39.33         37.60         2.21 o                         
   3   5  17         19.74         18.82         2.12 o                         
   4   5  17          1.60          0.54         1.57 o                         
   5   5  17         13.19          8.94         2.82 o                         
  -5   6  17          2.19         -0.52         3.56 o                         
  -4   6  17         57.25         56.38         3.56 o                         
  -3   6  17         18.52         18.73         2.26 o                         
  -2   6  17        119.48        119.46         3.76 o                         
  -1   6  17         29.14         23.89         2.30 o                         
   0   6  17         54.79         61.89         2.70 o                         
   1   6  17         29.13         24.70         2.11 o                         
   2   6  17        119.48        127.71         3.91 o                         
   3   6  17         18.52         19.08         2.81 o                         
   4   6  17         57.25         53.91         3.71 o                         
   5   6  17          2.19         -2.20         3.67 o                         
  -4   7  17          5.40          2.01         2.22 o                         
  -3   7  17         13.17         11.56         2.39 o                         
  -2   7  17         10.95          8.72         1.98 o                         
  -1   7  17          8.33          7.24         1.97 o                         
   0   7  17          8.48          5.67         2.00 o                         
   1   7  17          8.33          7.70         2.04 o                         
   2   7  17         10.95         10.85         2.03 o                         
   3   7  17         13.17          8.49         2.36 o                         
   4   7  17          5.40          4.20         3.20 o                         
  -4   8  17          7.08          7.97         4.26 o                         
  -3   8  17          1.19          0.79         2.45 o                         
  -2   8  17          3.27          5.32         1.87 o                         
  -1   8  17         12.55         10.04         2.18 o                         
   0   8  17         25.16         24.27         2.55 o                         
   1   8  17         12.55         12.54         2.15 o                         
   2   8  17          3.27          3.60         2.28 o                         
   3   8  17          1.19          1.49         2.63 o                         
  -3   9  17          4.87          4.40         3.21 o                         
  -2   9  17          7.47         10.39         2.58 o                         
  -1   9  17          0.51          0.59         2.26 o                         
   0   9  17         14.79         19.92         2.96 o                         
   1   9  17          0.51          1.58         1.83 o                         
   2   9  17          7.47          7.72         2.64 o                         
  -2  10  17          7.08          4.97         3.45 o                         
  -1  10  17          9.02         13.38         5.44 o                         
   0  10  17          7.54          4.41         4.85 o                         
   1  10  17          9.02          8.08         5.88 o                         
   2  10  17          7.08         11.17         5.14 o                         
   0   0  18        402.87        375.74         6.94 o                         
   1   0  18       1068.31       1083.01         8.26 o                         
   2   0  18        147.12        131.44         3.00 o                         
   3   0  18          4.16          5.98         1.54 o                         
   4   0  18          2.31          1.44         1.48 o                         
   5   0  18          1.44          2.49         1.83 o                         
   6   0  18          6.44          1.38         7.30 o                         
  -6   1  18          1.51          4.85         7.06 o                         
  -5   1  18          0.45          1.04         2.15 o                         
  -4   1  18         30.82         31.29         2.38 o                         
  -3   1  18        136.10        127.93         3.17 o                         
  -2   1  18        349.40        345.46         4.47 o                         
  -1   1  18         16.29         19.59         1.48 o                         
   0   1  18        266.23        267.67         2.91 o                         
   1   1  18         16.29         18.30         1.27 o                         
   2   1  18        349.40        343.10         4.74 o                         
   3   1  18        136.10        134.02         3.36 o                         
   4   1  18         30.82         33.43         2.41 o                         
   5   1  18          0.45         -1.74         1.74 o                         
   6   1  18          1.51          1.44         3.63 o                         
  -6   2  18          7.59          5.44         5.59 o                         
  -5   2  18         19.29         16.16         3.65 o                         
  -4   2  18          9.98          6.99         2.06 o                         
  -3   2  18        144.11        134.62         3.21 o                         
  -2   2  18        143.94        134.92         2.99 o                         
  -1   2  18        192.69        192.71         3.14 o                         
   0   2  18       1129.45       1089.76         8.35 o                         
   1   2  18        192.69        204.64         3.42 o                         
   2   2  18        143.94        131.97         3.30 o                         
   3   2  18        144.11        137.21         3.58 o                         
   4   2  18          9.98          9.07         2.00 o                         
   5   2  18         19.29         16.71         2.76 o                         
   6   2  18          7.59          4.12         5.73 o                         
  -5   3  18         12.54          8.58         2.63 o                         
  -4   3  18         21.80         22.77         2.27 o                         
  -3   3  18         61.75         56.23         2.43 o                         
  -2   3  18        120.33        110.06         2.73 o                         
  -1   3  18        110.01        105.28         2.73 o                         
   0   3  18         44.58         45.51         1.88 o                         
   1   3  18        110.01        102.77         2.49 o                         
   2   3  18        120.33        104.91         3.07 o                         
   3   3  18         61.75         60.68         2.86 o                         
   4   3  18         21.80         20.35         2.31 o                         
   5   3  18         12.54         11.29         2.52 o                         
  -5   4  18         18.35         16.74         3.06 o                         
  -4   4  18         23.63         28.40         2.75 o                         
  -3   4  18         70.45         72.87         3.13 o                         
  -2   4  18         56.75         59.87         3.14 o                         
  -1   4  18        206.74        197.86         3.82 o                         
   0   4  18          9.58         17.47         1.66 o                         
   1   4  18        206.74        203.45         3.84 o                         
   2   4  18         56.75         59.44         3.00 o                         
   3   4  18         70.45         67.08         3.00 o                         
   4   4  18         23.63         22.32         2.55 o                         
   5   4  18         18.35         14.89         4.20 o                         
  -5   5  18          3.51          4.90         3.28 o                         
  -4   5  18         17.76         15.02         2.57 o                         
  -3   5  18          6.11          7.22         1.95 o                         
  -2   5  18         40.10         44.78         2.65 o                         
  -1   5  18         48.00         48.20         2.72 o                         
   0   5  18         71.66         64.71         2.91 o                         
   1   5  18         48.00         52.20         2.42 o                         
   2   5  18         40.10         40.18         2.31 o                         
   3   5  18          6.11          5.84         1.81 o                         
   4   5  18         17.76         12.24         3.26 o                         
   5   5  18          3.51          0.11         3.72 o                         
  -4   6  18         28.90         32.12         3.17 o                         
  -3   6  18          8.00          7.61         2.06 o                         
  -2   6  18          4.10          3.65         1.76 o                         
  -1   6  18         24.53         28.70         2.74 o                         
   0   6  18         66.87         59.00         2.92 o                         
   1   6  18         24.53         29.33         2.31 o                         
   2   6  18          4.10          7.80         1.76 o                         
   3   6  18          8.00          3.38         2.79 o                         
   4   6  18         28.90         24.56         3.02 o                         
   5   6  18          7.75          3.38         4.85 o                         
  -4   7  18         11.52         12.57         4.02 o                         
  -3   7  18          1.01          0.15         1.93 o                         
  -2   7  18         13.65         19.60         2.39 o                         
  -1   7  18          8.93          7.00         2.05 o                         
   0   7  18          1.65          0.22         1.71 o                         
   1   7  18          8.93         11.83         2.01 o                         
   2   7  18         13.65         16.33         2.38 o                         
   3   7  18          1.01         -0.68         1.80 o                         
   4   7  18         11.52         -4.05        10.29 o                         
  -3   8  18         10.58         13.76         3.14 o                         
  -2   8  18          5.86          5.10         1.83 o                         
  -1   8  18          7.87         11.47         2.14 o                         
   0   8  18          6.58          5.23         1.95 o                         
   1   8  18          7.87          9.91         1.96 o                         
   2   8  18          5.86          3.25         2.33 o                         
   3   8  18         10.58          7.90         3.72 o                         
  -3   9  18          2.78          3.38         4.70 o                         
  -2   9  18          7.85          6.62         2.58 o                         
  -1   9  18          6.26          7.32         2.63 o                         
   0   9  18          4.23          5.65         3.20 o                         
   1   9  18          6.26          9.54         3.26 o                         
   2   9  18          7.85          7.95         2.99 o                         
  -1  10  18         13.21         11.32         5.73 o                         
   0  10  18          0.60         -3.67         4.56 o                         
   1  10  18         13.21          9.55         6.32 o                         
   1   0  19        114.65        158.59         4.02 o                         
   2   0  19        133.64        141.14         3.32 o                         
   3   0  19         13.46         10.73         1.73 o                         
   4   0  19          2.09          0.61         1.59 o                         
   5   0  19         42.42         46.13         3.12 o                         
   6   0  19          6.19         -0.34         4.44 o                         
  -5   1  19         13.08         10.88         2.87 o                         
  -4   1  19         39.07         43.57         2.88 o                         
  -3   1  19         52.55         55.90         2.84 o                         
  -2   1  19        172.24        171.88         3.36 o                         
  -1   1  19        149.04        140.84         3.17 o                         
   0   1  19        333.49        321.70         3.66 o                         
   1   1  19        149.04        136.51         2.86 o                         
   2   1  19        172.24        167.93         3.54 o                         
   3   1  19         52.55         58.99         2.82 o                         
   4   1  19         39.07         44.28         3.14 o                         
   5   1  19         13.08          8.65         3.64 o                         
  -5   2  19         18.07         14.56         2.64 o                         
  -4   2  19         36.87         39.68         2.84 o                         
  -3   2  19         81.61         83.70         2.94 o                         
  -2   2  19         34.68         31.03         1.90 o                         
  -1   2  19        607.39        600.89         5.66 o                         
   0   2  19         56.26         97.90         4.42 o                         
   1   2  19        607.39        596.39         5.88 o                         
   2   2  19         34.68         34.74         2.20 o                         
   3   2  19         81.61         87.59         3.26 o                         
   4   2  19         36.87         34.00         2.64 o                         
   5   2  19         18.07         10.63         2.49 o                         
  -5   3  19          3.22          1.61         2.34 o                         
  -4   3  19         15.79         16.62         2.26 o                         
  -3   3  19         20.13         21.78         2.02 o                         
  -2   3  19          1.13          1.21         1.16 o                         
  -1   3  19         18.83         17.04         1.55 o                         
   0   3  19         36.27         34.32         1.81 o                         
   1   3  19         18.83         16.90         1.39 o                         
   2   3  19          1.13          0.97         1.43 o                         
   3   3  19         20.13         18.87         2.19 o                         
   4   3  19         15.79         17.11         2.72 o                         
   5   3  19          3.22         -0.98         2.29 o                         
  -5   4  19          8.56          6.18         3.51 o                         
  -4   4  19         15.52         17.01         2.80 o                         
  -3   4  19         10.97         11.74         1.96 o                         
  -2   4  19         44.87         44.32         2.66 o                         
  -1   4  19         20.17         20.56         1.88 o                         
   0   4  19        105.37        126.18         3.32 o                         
   1   4  19         20.17         22.02         1.85 o                         
   2   4  19         44.87         44.23         2.45 o                         
   3   4  19         10.97         12.99         2.05 o                         
   4   4  19         15.52         10.23         2.36 o                         
   5   4  19          8.56          4.58         2.63 o                         
  -5   5  19          5.13          5.00         6.32 o                         
  -4   5  19         15.55         18.84         2.93 o                         
  -3   5  19          4.21          3.16         1.91 o                         
  -2   5  19         11.83         13.62         1.94 o                         
  -1   5  19         16.74         12.94         2.07 o                         
   0   5  19         22.26         29.13         2.23 o                         
   1   5  19         16.74         12.57         1.82 o                         
   2   5  19         11.83         11.25         1.75 o                         
   3   5  19          4.21          1.38         2.01 o                         
   4   5  19         15.55         13.05         2.69 o                         
   5   5  19          5.13         -2.94         6.47 o                         
  -4   6  19         18.63         17.25         2.86 o                         
  -3   6  19         24.08         19.13         2.53 o                         
  -2   6  19         15.10         10.29         1.93 o                         
  -1   6  19         13.87         15.26         2.33 o                         
   0   6  19          3.39          3.07         1.58 o                         
   1   6  19         13.87         13.59         2.01 o                         
   2   6  19         15.10         11.36         2.06 o                         
   3   6  19         24.08         20.52         4.08 o                         
   4   6  19         18.63         10.87         2.95 o                         
  -4   7  19          6.79         10.00         5.14 o                         
  -3   7  19         11.24         10.26         2.54 o                         
  -2   7  19         27.43         28.96         2.77 o                         
  -1   7  19         20.84         22.69         2.92 o                         
   0   7  19         35.38         30.40         2.93 o                         
   1   7  19         20.84         20.67         2.77 o                         
   2   7  19         27.43         23.08         2.72 o                         
   3   7  19         11.24          9.22         3.02 o                         
   4   7  19          6.79          7.35         3.97 o                         
  -3   8  19         11.81         12.04         2.78 o                         
  -2   8  19          8.51          5.49         2.11 o                         
  -1   8  19          2.69          1.26         1.96 o                         
   0   8  19         36.48         36.30         3.13 o                         
   1   8  19          2.69          3.38         1.84 o                         
   2   8  19          8.51          6.91         2.59 o                         
   3   8  19         11.81          6.58         7.04 o                         
  -2   9  19          1.58          1.12         3.15 o                         
  -1   9  19         12.76         11.45         2.84 o                         
   0   9  19          2.12          1.01         3.39 o                         
   1   9  19         12.76         15.81         2.88 o                         
   2   9  19          1.58         -3.82         3.82 o                         
  -1  10  19          1.51          0.44         5.14 o                         
   0  10  19          3.71         -3.53         4.85 o                         
   0   0  20          0.00          3.36         1.28 o                         
   1   0  20        266.72        255.39         4.19 o                         
   2   0  20          1.06          4.17         1.41 o                         
   3   0  20         18.00         15.28         1.85 o                         
   4   0  20         33.36         35.47         2.51 o                         
   5   0  20          4.31          2.77         2.51 o                         
  -5   1  20          1.81          1.44         2.18 o                         
  -4   1  20          9.47          8.09         2.18 o                         
  -3   1  20          2.20          2.06         1.64 o                         
  -2   1  20         64.89         59.51         2.94 o                         
  -1   1  20         20.92         25.51         1.78 o                         
   0   1  20         95.30        106.55         2.85 o                         
   1   1  20         20.91         23.85         1.65 o                         
   2   1  20         64.89         61.37         2.68 o                         
   3   1  20          2.20          2.81         1.45 o                         
   4   1  20          9.47          7.81         2.52 o                         
   5   1  20          1.81         -0.22         2.16 o                         
  -5   2  20         44.97         45.94         5.05 o                         
  -4   2  20          1.06         -1.37         2.16 o                         
  -3   2  20         17.34         16.06         2.12 o                         
  -2   2  20         27.81         25.88         1.85 o                         
  -1   2  20         10.56         21.61         2.64 o                         
   0   2  20         49.10         66.03         2.75 o                         
   1   2  20         10.56         19.82         2.13 o                         
   2   2  20         27.81         28.68         2.21 o                         
   3   2  20         17.34         21.03         2.16 o                         
   4   2  20          1.06          1.23         2.32 o                         
   5   2  20         44.97         42.34         3.47 o                         
  -5   3  20          1.20         -2.46         2.77 o                         
  -4   3  20          3.41          2.69         1.90 o                         
  -3   3  20         18.34         21.08         2.19 o                         
  -2   3  20         26.19         25.09         2.08 o                         
  -1   3  20         50.03         54.80         2.86 o                         
   0   3  20         38.70         33.40         2.24 o                         
   1   3  20         50.02         49.57         2.49 o                         
   2   3  20         26.19         28.67         2.70 o                         
   3   3  20         18.34         17.93         2.24 o                         
   4   3  20          3.41         -0.61         1.84 o                         
   5   3  20          1.20         -2.73         2.73 o                         
  -5   4  20         10.60         18.48         4.37 o                         
  -4   4  20          9.30          8.08         2.45 o                         
  -3   4  20         46.46         45.64         2.92 o                         
  -2   4  20         24.68         24.52         2.27 o                         
  -1   4  20         40.41         34.96         2.52 o                         
   0   4  20         12.38         10.72         1.72 o                         
   1   4  20         40.41         39.22         2.29 o                         
   2   4  20         24.68         23.76         2.08 o                         
   3   4  20         46.46         49.42         3.05 o                         
   4   4  20          9.30          4.54         2.13 o                         
   5   4  20         10.60          5.69         4.52 o                         
  -5   5  20          9.25         10.73         6.47 o                         
  -4   5  20         26.25         29.33         3.30 o                         
  -3   5  20          3.89          6.10         2.04 o                         
  -2   5  20        116.66        122.70         4.07 o                         
  -1   5  20          2.42          1.22         1.67 o                         
   0   5  20         76.87         74.89         3.12 o                         
   1   5  20          2.42          3.23         1.52 o                         
   2   5  20        116.66        126.64         3.88 o                         
   3   5  20          3.89          4.42         2.47 o                         
   4   5  20         26.25         28.75         3.92 o                         
   5   5  20          9.25         -0.15         7.06 o                         
  -4   6  20          7.12          2.49         2.90 o                         
  -3   6  20          7.47          6.20         2.05 o                         
  -2   6  20          6.27          7.99         1.93 o                         
  -1   6  20         12.21         11.41         2.44 o                         
   0   6  20         15.79         17.55         2.23 o                         
   1   6  20         12.21         13.38         2.02 o                         
   2   6  20          6.27          7.33         1.90 o                         
   3   6  20          7.47          6.10         2.12 o                         
   4   6  20          7.12         -0.73         7.64 o                         
  -4   7  20         14.02         10.73         5.59 o                         
  -3   7  20          0.84          0.20         2.13 o                         
  -2   7  20          0.55         -1.28         1.77 o                         
  -1   7  20          1.81          1.52         1.80 o                         
   0   7  20         10.99         11.40         2.45 o                         
   1   7  20          1.81          1.07         2.24 o                         
   2   7  20          0.55          0.24         2.11 o                         
   3   7  20          0.84         -0.47         2.05 o                         
   4   7  20         14.02         15.73         4.70 o                         
  -3   8  20          2.75         -3.91         5.66 o                         
  -2   8  20          8.48          3.72         2.16 o                         
  -1   8  20          7.93          7.12         2.87 o                         
   0   8  20          5.13          5.56         2.21 o                         
   1   8  20          7.93          4.58         2.25 o                         
   2   8  20          8.48          2.53         2.97 o                         
  -2   9  20          5.19         -1.69         3.66 o                         
  -1   9  20          1.68          4.03         3.25 o                         
   0   9  20          4.44          3.14         2.96 o                         
   1   9  20          1.68         -2.61         3.14 o                         
   1   0  21         53.45         52.47         2.28 o                         
   2   0  21         63.78         59.28         2.78 o                         
   3   0  21         48.26         44.75         2.74 o                         
   4   0  21          0.45         -1.20         1.62 o                         
   5   0  21         15.38          6.34         4.13 o                         
  -5   1  21          6.15          5.36         2.54 o                         
  -4   1  21          1.10         -1.05         1.69 o                         
  -3   1  21          2.83          2.67         1.58 o                         
  -2   1  21         73.94         65.30         3.04 o                         
  -1   1  21         69.43         71.38         3.10 o                         
   0   1  21        185.36        168.90         3.26 o                         
   1   1  21         69.43         72.42         2.45 o                         
   2   1  21         73.94         71.16         3.05 o                         
   3   1  21          2.83          2.86         1.61 o                         
   4   1  21          1.10         -1.47         1.47 o                         
   5   1  21          6.15          1.68         2.87 o                         
  -5   2  21          1.94          9.51         3.59 o                         
  -4   2  21         30.07         27.14         2.58 o                         
  -3   2  21         53.43         52.44         2.86 o                         
  -2   2  21         90.05         96.59         3.96 o                         
  -1   2  21         63.34         55.10         2.63 o                         
   0   2  21          6.78          5.49         1.20 o                         
   1   2  21         63.34         62.05         2.58 o                         
   2   2  21         90.05        100.77         3.56 o                         
   3   2  21         53.43         53.55         2.94 o                         
   4   2  21         30.07         27.23         2.59 o                         
   5   2  21          1.94          0.08         2.41 o                         
  -5   3  21          7.21          7.74         4.44 o                         
  -4   3  21         28.23         27.94         2.91 o                         
  -3   3  21         40.44         35.62         2.89 o                         
  -2   3  21         66.38         68.51         3.02 o                         
  -1   3  21         60.62         55.57         3.03 o                         
   0   3  21         17.95         12.03         1.74 o                         
   1   3  21         60.62         56.66         2.72 o                         
   2   3  21         66.38         65.09         4.36 o                         
   3   3  21         40.44         42.09         2.77 o                         
   4   3  21         28.23         25.97         2.61 o                         
   5   3  21          7.21          0.84         3.70 o                         
  -4   4  21          0.79          1.81         2.37 o                         
  -3   4  21          0.20          3.90         1.96 o                         
  -2   4  21         30.46         30.56         2.55 o                         
  -1   4  21         27.05         29.01         2.62 o                         
   0   4  21          0.63         -0.71         1.31 o                         
   1   4  21         27.05         29.43         2.14 o                         
   2   4  21         30.46         31.32         2.37 o                         
   3   4  21          0.20         -0.51         1.83 o                         
   4   4  21          0.79         -0.35         2.00 o                         
   5   4  21         14.46          5.08         7.06 o                         
  -4   5  21          0.15          2.37         2.39 o                         
  -3   5  21         11.73          9.24         2.44 o                         
  -2   5  21          1.82          6.40         1.92 o                         
  -1   5  21          5.34          5.85         1.93 o                         
   0   5  21         17.69         26.83         2.45 o                         
   1   5  21          5.34          4.11         1.72 o                         
   2   5  21          1.82          3.49         2.36 o                         
   3   5  21         11.73          9.30         4.29 o                         
   4   5  21          0.15         -2.36         2.36 o                         
  -4   6  21          5.73         -1.18         5.00 o                         
  -3   6  21          6.26          5.29         2.29 o                         
  -2   6  21         44.89         46.41         3.07 o                         
  -1   6  21         42.28         53.05         3.36 o                         
   0   6  21         21.60         16.98         2.76 o                         
   1   6  21         42.28         46.81         3.11 o                         
   2   6  21         44.89         43.18         3.11 o                         
   3   6  21          6.26          2.18         2.45 o                         
   4   6  21          5.73         -5.00         8.08 o                         
  -3   7  21         18.53         19.95         3.41 o                         
  -2   7  21          4.72          2.46         2.24 o                         
  -1   7  21         16.77         19.78         2.89 o                         
   0   7  21          1.59         -0.86         1.99 o                         
   1   7  21         16.77         23.20         2.69 o                         
   2   7  21          4.72          4.43         3.80 o                         
   3   7  21         18.53         17.68         3.30 o                         
  -3   8  21          1.09         -5.14         6.91 o                         
  -2   8  21         16.34         15.99         3.14 o                         
  -1   8  21          0.43         -1.63         1.99 o                         
   0   8  21         41.12         48.41         3.71 o                         
   1   8  21          0.43         -0.59         2.12 o                         
   2   8  21         16.34         24.05         4.26 o                         
  -1   9  21          4.30          6.58         3.67 o                         
   0   9  21          7.30          5.07         3.48 o                         
   1   9  21          4.30          1.03         4.26 o                         
   0   0  22         74.17         64.21         3.77 o                         
   1   0  22          0.07          1.22         1.23 o                         
   2   0  22          8.89          8.24         1.70 o                         
   3   0  22          2.45          0.60         1.47 o                         
   4   0  22         13.43          9.90         2.13 o                         
   5   0  22         10.13          5.71         4.71 o                         
  -5   1  22          2.64         -1.64         4.50 o                         
  -4   1  22          7.18          3.85         2.12 o                         
  -3   1  22         41.18         38.14         2.53 o                         
  -2   1  22         18.74         14.24         1.95 o                         
  -1   1  22         28.29         27.29         2.03 o                         
   0   1  22          2.95          7.26         1.21 o                         
   1   1  22         28.29         27.12         1.83 o                         
   2   1  22         18.74         17.10         1.91 o                         
   3   1  22         41.18         35.32         2.63 o                         
   4   1  22          7.18          2.89         2.24 o                         
   5   1  22          2.64         -1.00         4.39 o                         
  -5   2  22         31.67         34.98         8.38 o                         
  -4   2  22         14.51         17.32         2.73 o                         
  -3   2  22         37.51         44.70         2.78 o                         
  -2   2  22         89.82         89.64         3.30 o                         
  -1   2  22         35.15         37.22         2.17 o                         
   0   2  22          0.60         -0.33         1.06 o                         
   1   2  22         35.15         35.99         2.24 o                         
   2   2  22         89.82         89.01         3.68 o                         
   3   2  22         37.51         38.10         2.79 o                         
   4   2  22         14.51         10.50         2.55 o                         
   5   2  22         31.67         23.81         6.17 o                         
  -5   3  22         22.13         33.37         7.94 o                         
  -4   3  22         11.23         14.41         2.91 o                         
  -3   3  22         54.58         65.66         3.77 o                         
  -2   3  22          1.71          1.35         1.87 o                         
  -1   3  22         55.87         56.99         3.22 o                         
   0   3  22          9.61          7.04         1.66 o                         
   1   3  22         55.87         54.28         2.75 o                         
   2   3  22          1.71          0.16         1.36 o                         
   3   3  22         54.58         52.12         3.77 o                         
   4   3  22         11.23          8.34         2.42 o                         
   5   3  22         22.13         13.38        20.29 o                         
  -4   4  22         23.19         30.28         3.60 o                         
  -3   4  22          8.54          7.30         3.10 o                         
  -2   4  22         21.55         23.74         2.45 o                         
  -1   4  22         22.62         24.72         2.42 o                         
   0   4  22         17.06         14.12         1.89 o                         
   1   4  22         22.62         20.77         2.09 o                         
   2   4  22         21.55         27.67         2.41 o                         
   3   4  22          8.54          9.73         2.29 o                         
   4   4  22         23.19         25.01         3.05 o                         
  -4   5  22         39.97         38.19         4.95 o                         
  -3   5  22         40.85         44.03         3.47 o                         
  -2   5  22         23.96         27.25         2.83 o                         
  -1   5  22         11.84         12.19         2.13 o                         
   0   5  22          4.33          5.69         1.79 o                         
   1   5  22         11.84         12.97         2.02 o                         
   2   5  22         23.96         28.07         2.79 o                         
   3   5  22         40.85         39.20         3.38 o                         
   4   5  22         39.97         29.04         4.36 o                         
  -3   6  22          8.14          9.15         2.52 o                         
  -2   6  22          7.14          6.41         2.17 o                         
  -1   6  22         16.47         18.95         2.90 o                         
   0   6  22         57.66         67.47         4.26 o                         
   1   6  22         16.47         18.43         3.32 o                         
   2   6  22          7.14          6.64         2.35 o                         
   3   6  22          8.14          5.66         2.56 o                         
  -3   7  22         21.77         20.21         4.89 o                         
  -2   7  22          4.06          0.78         2.55 o                         
  -1   7  22          6.58          4.26         2.30 o                         
   0   7  22          0.84         -1.91         1.91 o                         
   1   7  22          6.58          4.94         2.05 o                         
   2   7  22          4.06         -0.52         3.01 o                         
   3   7  22         21.77         19.84         4.43 o                         
  -2   8  22         33.46         35.40         4.60 o                         
  -1   8  22         17.80         11.34         2.80 o                         
   0   8  22         15.96         22.92         3.02 o                         
   1   8  22         17.80         17.21         4.46 o                         
   2   8  22         33.46         32.19         8.82 o                         
  -1   9  22         14.17         19.55         5.88 o                         
   0   9  22         24.07         21.17         5.73 o                         
   1   0  23          4.52          2.38         1.63 o                         
   2   0  23          1.20         -0.14         1.56 o                         
   3   0  23         11.62         14.62         2.27 o                         
   4   0  23          1.81         -1.56         1.56 o                         
   5   0  23         15.56          9.29        10.98 o                         
  -5   1  23         32.20         51.01        10.00 o                         
  -4   1  23          3.84          0.70         1.99 o                         
  -3   1  23         50.11         56.58         3.05 o                         
  -2   1  23         20.19         19.19         2.07 o                         
  -1   1  23         13.82         12.88         1.72 o                         
   0   1  23          0.69          0.15         1.44 o                         
   1   1  23         13.82         11.55         1.55 o                         
   2   1  23         20.19         20.33         1.97 o                         
   3   1  23         50.11         47.54         2.93 o                         
   4   1  23          3.84          2.22         2.28 o                         
   5   1  23         32.20         23.45         5.77 o                         
  -5   2  23          9.72         12.35         6.76 o                         
  -4   2  23         19.62         21.16         3.00 o                         
  -3   2  23          2.10          3.74         1.94 o                         
  -2   2  23          1.06          1.36         1.60 o                         
  -1   2  23         18.00         17.35         2.00 o                         
   0   2  23         24.32         23.86         2.02 o                         
   1   2  23         18.00         17.31         1.87 o                         
   2   2  23          1.06          0.23         1.92 o                         
   3   2  23          2.10          1.27         1.74 o                         
   4   2  23         19.62         20.52         2.73 o                         
   5   2  23          9.72         17.49         8.08 o                         
  -4   3  23          7.95         10.53         2.96 o                         
  -3   3  23         22.11         27.15         2.78 o                         
  -2   3  23          0.17          0.95         1.90 o                         
  -1   3  23         20.39         19.60         2.09 o                         
   0   3  23          3.12          1.83         1.76 o                         
   1   3  23         20.39         21.48         2.10 o                         
   2   3  23          0.17         -1.48         1.48 o                         
   3   3  23         22.10         28.26         2.62 o                         
   4   3  23          7.95          1.06         3.09 o                         
  -4   4  23          0.85          0.57         3.37 o                         
  -3   4  23         38.16         40.27         3.41 o                         
  -2   4  23         25.30         26.72         2.98 o                         
  -1   4  23         15.95         17.17         2.29 o                         
   0   4  23         80.48         87.82         3.74 o                         
   1   4  23         15.95         15.74         2.02 o                         
   2   4  23         25.30         27.19         2.37 o                         
   3   4  23         38.16         37.50         3.76 o                         
   4   4  23          0.85         -2.85         2.85 o                         
  -4   5  23         31.11         39.98         9.11 o                         
  -3   5  23         19.55         25.76         3.11 o                         
  -2   5  23          9.10          7.51         2.28 o                         
  -1   5  23          6.70          6.48         1.93 o                         
   0   5  23          1.66          0.28         1.59 o                         
   1   5  23          6.70          6.36         1.89 o                         
   2   5  23          9.10          8.72         2.32 o                         
   3   5  23         19.55         17.68         3.01 o                         
   4   5  23         31.11         23.07         6.74 o                         
  -3   6  23         63.93         68.68         4.66 o                         
  -2   6  23         18.33         20.84         3.15 o                         
  -1   6  23         37.73         40.48         4.46 o                         
   0   6  23          0.46         -0.48         2.02 o                         
   1   6  23         37.73         41.55         3.72 o                         
   2   6  23         18.33         20.21         3.53 o                         
   3   6  23         63.93         63.87         9.55 o                         
  -3   7  23         19.20         18.29         5.22 o                         
  -2   7  23          6.10          6.15         2.63 o                         
  -1   7  23          9.08          7.60         2.52 o                         
   0   7  23          4.44         -0.09         2.23 o                         
   1   7  23          9.08          9.93         2.71 o                         
   2   7  23          6.10          5.49         4.32 o                         
   3   7  23         19.20         24.55         5.73 o                         
  -2   8  23          3.43          7.50         5.00 o                         
  -1   8  23          2.94          3.46         3.66 o                         
   0   8  23          3.90          5.66         2.90 o                         
   1   8  23          2.94          8.59         3.39 o                         
   0   0  24         43.57         44.52         3.36 o                         
   1   0  24          0.05         -0.75         1.33 o                         
   2   0  24         23.61         15.07         2.05 o                         
   3   0  24          4.16          0.55         1.75 o                         
   4   0  24          2.69          1.40         1.95 o                         
   5   0  24         21.17         15.42        15.73 o                         
  -4   1  24         10.72         11.28         2.48 o                         
  -3   1  24         10.08         11.17         2.45 o                         
  -2   1  24          2.43          0.38         1.37 o                         
  -1   1  24         21.30         21.66         2.04 o                         
   0   1  24         10.26          6.62         1.66 o                         
   1   1  24         21.30         21.54         1.99 o                         
   2   1  24          2.43         -0.72         2.00 o                         
   3   1  24         10.08         10.87         2.25 o                         
   4   1  24         10.72          9.40         2.37 o                         
  -4   2  24          3.49          1.92         2.19 o                         
  -3   2  24         28.92         28.97         3.31 o                         
  -2   2  24         20.04         22.75         2.33 o                         
  -1   2  24         39.40         35.05         2.49 o                         
   0   2  24         10.66          9.82         1.81 o                         
   1   2  24         39.40         40.04         2.87 o                         
   2   2  24         20.04         21.29         2.30 o                         
   3   2  24         28.92         25.56         3.63 o                         
   4   2  24          3.49         -0.04         2.23 o                         
  -4   3  24         26.84         27.85         4.57 o                         
  -3   3  24          8.28          8.60         2.46 o                         
  -2   3  24         11.96         12.59         2.42 o                         
  -1   3  24          1.81         -1.37         1.77 o                         
   0   3  24          3.42          2.42         1.44 o                         
   1   3  24          1.81         -0.16         1.37 o                         
   2   3  24         11.96         11.44         2.45 o                         
   3   3  24          8.28          6.28         2.27 o                         
   4   3  24         26.84         21.50         4.12 o                         
  -4   4  24         25.23         25.06         5.72 o                         
  -3   4  24         61.50         70.44         4.49 o                         
  -2   4  24          3.34         -0.26         2.01 o                         
  -1   4  24         30.46         31.79         2.77 o                         
   0   4  24          4.20          4.01         1.63 o                         
   1   4  24         30.46         31.02         2.81 o                         
   2   4  24          3.34          4.05         1.91 o                         
   3   4  24         61.50         64.32         5.22 o                         
   4   4  24         25.23         12.13         5.06 o                         
  -4   5  24          0.93          2.50         6.17 o                         
  -3   5  24          9.33         14.22         3.35 o                         
  -2   5  24          2.93          3.35         2.66 o                         
  -1   5  24          2.65          0.95         2.07 o                         
   0   5  24          0.02         -1.89         1.89 o                         
   1   5  24          2.65          1.41         1.64 o                         
   2   5  24          2.93          1.99         2.11 o                         
   3   5  24          9.33         10.04         2.63 o                         
   4   5  24          0.93         -4.37         4.76 o                         
  -3   6  24         26.71         28.97         7.42 o                         
  -2   6  24          8.50          8.28         2.79 o                         
  -1   6  24          7.03          7.58         2.57 o                         
   0   6  24          2.32         -2.25         2.25 o                         
   1   6  24          7.03          8.33         2.62 o                         
   2   6  24          8.50          6.35         3.87 o                         
   3   6  24         26.71         29.80         5.27 o                         
  -2   7  24         23.08         18.17        10.73 o                         
  -1   7  24         22.37         23.45         3.35 o                         
   0   7  24          0.63         -2.37         2.37 o                         
   1   7  24         22.37         16.39         4.98 o                         
   2   7  24         23.08         27.83         4.78 o                         
  -1   8  24         18.15         19.01         4.25 o                         
   0   8  24          7.82         13.84         3.95 o                         
   1   8  24         18.15         52.13        36.01 o                         
   1   0  25         32.24         30.64         2.82 o                         
   2   0  25          0.14         -0.98         1.54 o                         
   3   0  25          0.79         -1.76         1.76 o                         
   4   0  25          5.84          2.35         2.65 o                         
  -4   1  25          6.48          4.54         2.87 o                         
  -3   1  25          2.65          2.33         2.27 o                         
  -2   1  25          1.96          1.58         1.79 o                         
  -1   1  25          1.48          1.52         1.60 o                         
   0   1  25          4.76          1.96         2.55 o                         
   1   1  25          1.48          1.54         1.80 o                         
   2   1  25          1.96         -0.85         1.77 o                         
   3   1  25          2.65          1.12         2.04 o                         
   4   1  25          6.48          1.54         3.26 o                         
  -4   2  25          1.93          0.36         2.94 o                         
  -3   2  25          4.39          4.52         2.48 o                         
  -2   2  25          9.44          8.80         2.26 o                         
  -1   2  25         10.81         10.28         1.95 o                         
   0   2  25          0.47         -1.40         1.40 o                         
   1   2  25         10.81          9.16         1.97 o                         
   2   2  25          9.44          9.11         2.09 o                         
   3   2  25          4.39          1.55         2.38 o                         
   4   2  25          1.93         -1.34         2.67 o                         
  -4   3  25          8.31         10.98         5.06 o                         
  -3   3  25         12.54         16.51         3.53 o                         
  -2   3  25         60.14         70.25         4.57 o                         
  -1   3  25          7.27          4.86         2.58 o                         
   0   3  25         13.20         11.71         2.05 o                         
   1   3  25          7.27          7.24         1.78 o                         
   2   3  25         60.14         63.66         3.39 o                         
   3   3  25         12.54         12.16         2.60 o                         
   4   3  25          8.31          5.64         3.79 o                         
  -3   4  25         15.24         16.00         3.63 o                         
  -2   4  25          4.91          0.01         2.77 o                         
  -1   4  25          3.37          3.87         2.04 o                         
   0   4  25          9.67          9.04         2.12 o                         
   1   4  25          3.37          2.81         1.60 o                         
   2   4  25          4.91          4.58         2.08 o                         
   3   4  25         15.24         14.95         3.11 o                         
   4   4  25         12.03         -0.81        10.95 o                         
  -3   5  25         17.59         15.36         6.84 o                         
  -2   5  25         42.05         43.82         4.17 o                         
  -1   5  25          9.22          7.85         2.35 o                         
   0   5  25          1.23          0.79         1.89 o                         
   1   5  25          9.22          5.72         2.16 o                         
   2   5  25         42.05         48.23         3.77 o                         
   3   5  25         17.59         15.34         3.77 o                         
  -2   6  25          3.63         -0.12         2.99 o                         
  -1   6  25         15.64         12.93         3.06 o                         
   0   6  25          7.63          7.00         2.88 o                         
   1   6  25         15.64         18.55         3.88 o                         
   2   6  25          3.63          4.24         2.78 o                         
   3   6  25         30.30         25.87        10.14 o                         
  -2   7  25         27.82          8.53         8.38 o                         
  -1   7  25         11.07          6.22         3.70 o                         
   0   7  25          2.24          1.28         2.61 o                         
   1   7  25         11.07         16.27         7.02 o                         
   2   7  25         27.82         30.08         5.18 o                         
   0   8  25          9.52         11.32         5.73 o                         
   0   0  26          0.51         -1.63         3.12 o                         
   1   0  26          0.00         -1.36         1.40 o                         
   2   0  26          3.62          1.59         1.82 o                         
   3   0  26          0.73         -1.96         1.96 o                         
   4   0  26          5.40          0.99         4.24 o                         
  -4   1  26         15.80         13.82         6.47 o                         
  -3   1  26         26.75         28.59         3.33 o                         
  -2   1  26         10.41          8.13         2.21 o                         
  -1   1  26          0.19         -1.27         1.63 o                         
   0   1  26         15.02         12.56         2.13 o                         
   1   1  26          0.19         -0.62         1.68 o                         
   2   1  26         10.41          7.39         2.24 o                         
   3   1  26         26.75         24.76         3.01 o                         
   4   1  26         15.80         24.70         4.13 o                         
  -4   2  26         14.49         23.62         5.46 o                         
  -3   2  26         14.08         14.73         3.13 o                         
  -2   2  26         20.71         27.06         3.32 o                         
  -1   2  26         38.96         41.68         2.88 o                         
   0   2  26          0.56          0.05         1.73 o                         
   1   2  26         38.96         39.96         2.92 o                         
   2   2  26         20.71         23.37         2.67 o                         
   3   2  26         14.08         12.71         2.95 o                         
   4   2  26         14.49         10.42         3.79 o                         
  -3   3  26         10.07         12.00         3.16 o                         
  -2   3  26         18.84         22.22         3.04 o                         
  -1   3  26         19.51         16.54         2.60 o                         
   0   3  26          0.39         -0.57         1.85 o                         
   1   3  26         19.50         14.45         2.52 o                         
   2   3  26         18.84         22.43         2.73 o                         
   3   3  26         10.07          5.99         3.00 o                         
   4   3  26         28.35         29.55         9.41 o                         
  -3   4  26          1.56         -5.93         7.64 o                         
  -2   4  26         21.94         21.52         3.71 o                         
  -1   4  26         13.58         16.31         2.67 o                         
   0   4  26         22.90         21.16         2.69 o                         
   1   4  26         13.58         15.56         2.48 o                         
   2   4  26         21.94         23.49         3.44 o                         
   3   4  26          1.56          0.40         3.09 o                         
  -3   5  26         26.96         24.55         8.23 o                         
  -2   5  26         66.83         74.94         5.37 o                         
  -1   5  26         25.94         30.46         3.39 o                         
   0   5  26          0.34         -1.12         1.93 o                         
   1   5  26         25.94         32.15         3.08 o                         
   2   5  26         66.83         77.41         4.71 o                         
   3   5  26         26.96         25.63         8.60 o                         
  -2   6  26         10.55         -9.85         9.85 o                         
  -1   6  26         19.38         16.19         3.38 o                         
   0   6  26          2.15          0.44         2.55 o                         
   1   6  26         19.38         16.94         6.03 o                         
   2   6  26         10.55         17.91         4.70 o                         
   0   7  26          2.22         -3.38         4.56 o                         
   1   7  26          5.79          3.23         5.29 o                         
   1   0  27          4.15          2.68         1.95 o                         
   2   0  27         39.26         43.93         3.39 o                         
   3   0  27          9.31          8.69         2.61 o                         
  -4   1  27         14.14         16.76         7.50 o                         
  -3   1  27         27.14         30.60         3.69 o                         
  -2   1  27          1.68          1.57         1.96 o                         
  -1   1  27         10.00         10.26         2.17 o                         
   0   1  27         19.83         12.09         2.40 o                         
   1   1  27         10.00          9.89         2.17 o                         
   2   1  27          1.68         -1.20         2.02 o                         
   3   1  27         27.14         27.86         3.31 o                         
   4   1  27         14.14         12.62         5.29 o                         
  -3   2  27          2.94          5.31         2.41 o                         
  -2   2  27         17.92         24.83         3.33 o                         
  -1   2  27          3.77          3.53         1.83 o                         
   0   2  27         12.75          9.71         2.20 o                         
   1   2  27          3.77          4.90         2.04 o                         
   2   2  27         17.92         20.88         2.67 o                         
   3   2  27          2.94          0.13         2.32 o                         
   4   2  27          2.10          0.69         5.33 o                         
  -3   3  27         55.01         48.21         6.91 o                         
  -2   3  27          9.00          7.94         2.84 o                         
  -1   3  27         39.08         43.16         3.42 o                         
   0   3  27          1.02         -0.51         1.97 o                         
   1   3  27         39.08         43.35         4.29 o                         
   2   3  27          9.00         11.40         2.53 o                         
   3   3  27         55.01         57.55         5.44 o                         
  -3   4  27          0.95         -1.55         6.47 o                         
  -2   4  27         13.66         17.99         3.41 o                         
  -1   4  27          4.87          6.25         2.37 o                         
   0   4  27          0.26         -1.88         1.88 o                         
   1   4  27          4.87          6.94         2.39 o                         
   2   4  27         13.66         11.73         5.01 o                         
   3   4  27          0.95         -4.08         4.66 o                         
  -2   5  27          5.95         10.58         6.76 o                         
  -1   5  27         33.90         35.08         3.53 o                         
   0   5  27          0.71          1.01         2.68 o                         
   1   5  27         33.90         37.62         6.04 o                         
   2   5  27          5.95          6.19         3.39 o                         
  -1   6  27         12.09        -12.20        12.20 o                         
   0   6  27          5.89          4.48         7.78 o                         
   1   6  27         12.09         19.84         6.17 o                         
   0   0  28          4.12          3.26         3.04 o                         
   1   0  28         53.43         55.86         3.74 o                         
   2   0  28          0.22         -2.27         2.27 o                         
   3   0  28          0.13         -2.09         2.80 o                         
  -3   1  28         34.37         40.88         5.54 o                         
  -2   1  28          6.10          3.02         2.43 o                         
  -1   1  28         29.91         31.71         3.13 o                         
   0   1  28         21.76         26.54         2.85 o                         
   1   1  28         29.91         31.82         3.65 o                         
   2   1  28          6.10          5.99         2.62 o                         
   3   1  28         34.37         38.01         4.16 o                         
  -3   2  28          5.00          3.53         4.05 o                         
  -2   2  28          2.03          1.38         2.05 o                         
  -1   2  28          8.69          8.66         2.30 o                         
   0   2  28          0.24          1.17         1.80 o                         
   1   2  28          8.69          4.59         2.07 o                         
   2   2  28          2.03          0.05         2.08 o                         
   3   2  28          5.00          2.16         2.92 o                         
  -3   3  28          6.03         -0.73         4.85 o                         
  -2   3  28         17.50         19.77         3.05 o                         
  -1   3  28         18.08         23.88         2.98 o                         
   0   3  28          2.26         -1.81         1.95 o                         
   1   3  28         18.08         18.58         2.86 o                         
   2   3  28         17.50         17.80         2.99 o                         
   3   3  28          6.03          0.94         4.78 o                         
  -2   4  28         13.29         19.05        10.44 o                         
  -1   4  28          4.10          4.15         2.30 o                         
   0   4  28          3.30          2.55         2.29 o                         
   1   4  28          4.10          4.88         2.07 o                         
   2   4  28         13.29         12.30         8.01 o                         
  -2   5  28          4.42         -0.29         5.88 o                         
  -1   5  28         43.77         35.55        17.70 o                         
   0   5  28          1.26          0.73         5.88 o                         
   1   5  28         43.77         34.84         9.70 o                         
   1   0  29          1.08          2.92         2.25 o                         
   2   0  29         27.25         27.17         3.14 o                         
  -3   1  29          5.97          4.56         6.91 o                         
  -2   1  29         19.01         17.56         3.24 o                         
  -1   1  29          3.78          4.79         2.23 o                         
   0   1  29         45.89         54.50         5.00 o                         
   1   1  29          3.78          1.85         2.58 o                         
   2   1  29         19.01         17.25         4.23 o                         
   3   1  29          5.97         -0.51         3.06 o                         
  -3   2  29          6.82          7.06         6.76 o                         
  -2   2  29          2.72          7.51         5.41 o                         
  -1   2  29         35.47         46.53         3.75 o                         
   0   2  29          3.35          2.69         2.02 o                         
   1   2  29         35.47         39.75         4.43 o                         
   2   2  29          2.72          2.40         2.43 o                         
   3   2  29          6.82          4.44         5.25 o                         
  -2   3  29          1.59          1.80         3.19 o                         
  -1   3  29         15.19         16.05         2.83 o                         
   0   3  29         18.29         21.10         3.06 o                         
   1   3  29         15.19         14.83         2.91 o                         
   2   3  29          1.59         -2.27         4.33 o                         
  -2   4  29          5.68          3.20         4.56 o                         
  -1   4  29         24.84         22.20         5.56 o                         
   0   4  29         23.28         24.40         4.66 o                         
   1   4  29         24.84         23.45         4.76 o                         
   2   4  29          5.68          2.91         4.66 o                         
  -1   5  29         40.21         19.64        19.84 o                         
   0   5  29          0.32         -4.26         5.44 o                         
   0   0  30         26.40         24.05         4.70 o                         
   1   0  30         12.26         14.95         3.05 o                         
   2   0  30          9.84         15.21         3.72 o                         
  -2   1  30         19.47         23.53         5.66 o                         
  -1   1  30          7.86          6.24         2.62 o                         
   0   1  30         24.99         35.92         3.36 o                         
   1   1  30          7.86         11.56         2.75 o                         
   2   1  30         19.47         18.57         4.70 o                         
  -2   2  30         19.52         27.93         8.97 o                         
  -1   2  30          2.05          1.33         3.26 o                         
   0   2  30         33.44         41.85         4.20 o                         
   1   2  30          2.05          3.78         3.16 o                         
   2   2  30         19.52         21.41         4.28 o                         
  -2   3  30          3.83          5.00         5.88 o                         
  -1   3  30         31.02         37.60         6.72 o                         
   0   3  30         41.14         47.88         4.73 o                         
   1   3  30         31.02         36.35         5.11 o                         
   2   3  30          3.83          3.36         4.71 o                         
  -1   4  30         16.38         21.58         5.61 o                         
   0   4  30          1.10          0.45         3.61 o                         
   1   4  30         16.38         16.31         5.82 o                         
   1   0  31         21.29         19.12         4.28 o                         
   2   0  31         15.58          2.06         7.20 o                         
  -1   1  31         12.39         10.76         9.73 o                         
   0   1  31         22.40         21.73         3.96 o                         
   1   1  31         12.39         16.04         4.08 o                         
   2   1  31         16.60         21.69         5.78 o                         
  -1   2  31          7.32         -1.18         6.61 o                         
   0   2  31          0.04         -1.54         4.36 o                         
   1   2  31          7.32         11.62         5.54 o                         
  -1   3  31          6.37         19.99         8.23 o                         
   0   3  31         30.75         34.12         7.94 o                         
   1   3  31          6.37          3.81         4.88 o                         
   0   0  32          8.20          0.00         7.20 o                         
   1   0  32          0.01         -4.41         4.41 o                         
   1   1  32          3.07          1.03         5.59 o                         
                                                                                
